# Supplementary material for: Identification of Clostridioides difficile-Inhibiting Gut Commensals Using Culturomics, Phenotyping, and Combinatorial Community Assembly
Source: mSystems. 2020 Feb 4;5(1):e00620-19. doi: 10.1128/mSystems.00620-19 (PMC7002114; doi:10.1128/mSystems.00620-19)
Supplement: TABLE S1 [file mSystems.00620-19-st001.xlsx]

## Sheet: 1590 isolates
Supplementary Table1 - List of cultured isoaltes
Strain number	Idenitification method	MALDI-TOF Score	Kingdom	Phylum	Class	Order	Family	Genus	Species	NCBI SRA deposit name	NCBI SRA deposit #	Isolation condition	% identity	Reference taxa Hit accession in Ez tazon server	Seq
356(83)	16S rRNA		Bacteria	Firmicutes	Negativicutes	Acidaminococcales	Acidaminococcaceae	Acidaminococcus	intestine	Acidaminococcus intestini SG-356	SAMN10174740	mBHI (sul 8mg/L)	100	AULA01000029	TATCGCTGGAAGATGGGCCCGCGTCTGATTAGCTAGTTGGTGGGGTAACGGCTCACCAAGGCGATGATCAGTAGCCGGTCTGAGAGGATGAACGGCCACATTGGGACTGAGACACGGCCCAAACTCCTACGGGAGGCAGCAGTGGGGAATCTTCCGCAATGGACGAAAGTCTGACGGAGCAACGCCGCGTGAGTGATGAAGGTCTTCGGATTGTAAAACTCTGTTGTTAGGGACGAAAGCACCGTGTTCGAACAGGTCATGGTGTTGACGGTACCTAACGAGGAAGCCACGGCTAACTACGTGCCAGCAGCCGCGGTAATACGTAGGTGGCAAGCGTTGTCCGGAATTATTGGGCGTAAAGAGCATGTAGGCGGGCTTTTAAGTCTGACGTGAAAATGC…
1778	16S rRNA seq		Bacteria	Firmicutes	Clostridia	Clostridiales	Lachnospiraceae	Agathobacter	rectalis	Agathobacter rectalis SG-1778	SAMN10174741	mBHI ( Vancomycin 0.5 mg/L)	99.86	CP001107	CCTGGCTCAGGATGAACGCTGGCGGCGTGCTTAACACATGCAAGTCGAACGAAGCACTTTATTTGATTTCCTTCGGGACTGATTATTTTGTGACTGAGTGGCGGACGGGTGAGTAACGCGTGGGTAACCTGCCTTGTACAGGGGGATAACAGTTGGAAACGGCTGCTAATACCGCATAAGCGCACAGCATCGCATGATGCAGTGTGAAAAACTCCGGTGGTATAAGATGGACCCGCGTTGGATTAGCTAGTTGGTGAGGTAACGGCCCACCAAGGCGACGATCCATAGCCGACCTGAGAGGGTGACCGGCCACATTGGGACTGAGACACGGCCCAAACTCCTACGGGAGGCAGCAGTGGGGAATATTGCACAATGGGCGAAAGCCTGATGCAGCGACGC…
940	16S rRNA seq		Bacteria	Firmicutes	Clostridia	Clostridiales	Ruminococcaceae	Agathobaculum	butyriciproducens	Agathobaculum butyriciproducens SG-940	SAMN10174742	mBHI (Cipro 0.5mg/L)	100	KP889099	TTTAGAGAGTTTGATCCTGGCTCAGGATGAACGCTGGCGGCGTGCCTAACACATGCAAGTCGAACGGAGTCGTTTTGGAAAATCCTTCGGGATTGGAATTCTCGACTTAGTGGCGGACGGGTGAGTAACGCGTGAGCAATCTGCCTTTAAGAGGGGGATAACAGTCGGAAACGGCTGCTAATACCGCATAAAGCATCAAATTCGCATGTTTTTGATGCCAAAGGAGCAATCCGCTTTTAGATGAGCTCGCGTCTGATTAGCTGGTTGGCGGGGTAACGGCCCACCAAGGCGACGATCAGTAGCCGGACTGAGAGGTTGAACGGCCACATTGGGACTGAGACACGGCCCAGACTCCTACGGGAGGCAGCAGTGGGGAATATTGCGCAATGGGGGAAACCC…
1505	16S rRNA seq		Bacteria	Bacteroidetes	Bacteroidia	Bacteroidales	Rikenellaceae	Alistipes	indistinctus	Alistipes indistinctus SG-1505	SAMN10174745	Modified mBHI	100	ADLD01000012	CATGCAAGTCGAGGGGCAGCGGGTGGAGTATTTCGGTACTCCTGCCGGCGACCGGCGCACGGGTGCGTAACGCGTATGCAACCTACCTTTAACAGGGGGATAATCCGAAGAAATTTGGTCTAATACCCCATAATATCATTTAAGGCATCTTAGATGGTTGAAAATTCCGATGGTTAGAGATGGGCATGCGTTGTATTAGCTAGTTGGTGAGGTAACGGCTCACCAAGGCTACGATACATAGGGGGACTGAGAGGTTTTCCCCCCACACTGGTACTGAGACACGGACCAGACTCCTACGGGAGGCAGCAGTGAGGAATATTGGTCAATGGACGCAAGTCTGAACCAGCCATGCCGCGTGCAGGATGAAGGTGCTATGCATTGTAAACTGCTTTTGTACGA…
1146	MALDI-ToF	2.089	Bacteria	Bacteroidetes	Bacteroidia	Bacteroidales	Rikenellaceae	Alistipes	onderdonkii	Alistipes onderdonkii SG-1146	SAMN10174746	mBHI (cipro + Ery)			ATGGAGAGTTTGATCCTGGCTCAGGATGAACGCTAGCGGCAGGCCTAACACATGCAAGTCGAGGGGCATCACGAGGTAGCAATACTTTGGTGGCGACCGGCGCACGGGTGCGTAACGCGTATGTAACCTACCTATAACAGGGGCATAACACTGAGAAATTGGTACTAATTCCCCATAATATTCGGAGAGGCATCTCTCCGGGTTGAAAACTCCGGTGGTTATAGATGGACATGCGTTGTATTAGCTAGTTGGTGAGGTAACGGCTCACCAAGGCAACGATACATAGGGGGACTGAGAGGTTAACCCCCCACACTGGTACTGAGACACGGACCAGACTCCTACGGGAGGCAGCAGTGAGGAATATTGGTCAATGGACGCAAGTCTGAACCAGCCATGCCG…
1516	16S rRNA seq		Bacteria	Bacteroidetes	Bacteroidia	Bacteroidales	Rikenellaceae	Alistipes	senegalensis	Alistipes senegelansis SG-1516	SAMN10174823	Modified mBHI	99.49	CAHI01000040	CGGTGGTTATGGATGGGCATGCGTTGTATTAGCTGGTTGGTGAGGTAACGGCTCACCAAGGCGACGATACATAGGGGGACTGAGAGGTTAACCCCCCACATTGGTACTGAGACACGGACCAAACTCCTACGGGAGGCAGCAGTGAGGAATATTGGTCAATGGACGCAAGTCTGAACCAGCCATGCCGCGTGCAGGATGACGGCTCTATGAGTTGTAAACTGCTTTTGTACGAGGGTAAACCCGGATACGTGTATCCGGCTGAAAGTATCGTACGAATAAGGATCGGCTAACTCCGTGCCAGCAGCCGCGGTAATACGGAGGATTCAAGCGTTATCCGGATTTATTGGGTTTAAAGGGTGCGTAGGCGGTTTGATAAGTTAGAGGTGAAATACCGGTGCT…
1245	MALDI-ToF	1.851	Bacteria	Bacteroidetes	Bacteroidia	Bacteroidales	Rikenellaceae	Alistipes	shahii	Alistipes shahii SG-1245	SAMN10174744	mBHI (cipro + Ery)			CAAGTCGAGGGGCAGCACGGTGTAGCAATACACTGGTGGCGACCGGCGCACGGGTGCGTAACGCGTATGCAACCTACCCATAACAGGGGGATAACACTGAGAAATTGGTACTAATACCCCATAACATCAGGACCGGCATCGGTTCTGGTTGAAAACTCCGGTGGTTATGGATGGGCATGCGTTGTATTAGCTGGTTGGTGAGGTAACGGCTCACCAAGGCAACGATACATAGGGGGACTGAGAGGTTAACCCCCCACATTGGTACTGAGACACGGACCAAACTCCTACGGGAGGCAGCAGTGAGGAATATTGGTCAATGGACGCAAGTCTGAACCAGCCATGCCGCGTGCAGGAAGACGGCTCTATGAGTTGTAAACTGCTTTTGTACGAGGGTAAACG…
540	16S rRNA seq		Bacteria	Firmicutes	Clostridia	Clostridiales	Lachnospiraceae	Anaerostipes	hadrus	Anaerostipes hadrus SG-540	SAMN10174747	mBHI	99.78	FR749932	CCTGGCTCAGGATGAACGCTGGCGGCGTGCTTAACACATGCAAGTCGAACGAAACACCTTATTTGATTTTCTTCGGAACTGAAGATTTGGTGATTGAGTGGCGGACGGGTGAGTAACGCGTGGGTAACCTACCCTGTACAGGGGGATAACAGTCAGAAATGACTGCTAATACCGCATAAGACCACAGCACCGCATGGTGCAGGGGTAAAAACTCCGGTGGTACAGGATGGACCCGCGTCTGATTAGCTGGTTGGTGAGGTAACGGCTCACCAAGGCGACGATCAGTAGCCGGCTTGAGAGAGTGAACGGCCACATTGGGACTGAGACACGGCCCAAACTCCTACGGGAGGCAGCAGTGGGGAATATTGCACAATGGGGGAAACCCTGATGCAGCGACGC…
1652	16S rRNA seq		Bacteria	Firmicutes	Bacilli	Bacillales	Bacillaceae	Bacillus	andreraoultii	Bacillus andreraoultii SG-1652	SAMN10174748	mBHI (3% chloroform treated)	99	NR_144713.1	CGTAGCCGACCTGAGAGGGTGATCGGCCACACTGGGACTGAGACACGGCCCAGACTCCTACGGGAGGCAGCAGTAGGGAATCTTCCGCAATGGACGAAAGTCTGACGGAGCAACGCCGCGTGAGCGAAGAAGGTCTTCGGATCGTAAAGCTCTGTTGTTAGGGAAGAACAAGTATCGGAGTAACTGCCGGTACCTTGACGGTACCTTTCGAGGAAGCCACGGCTAACTACGTGCCAGCAGCCGCGGTAATACGTAGGTGGCAAGCGTTGTCCGGATTTATTGGGCGTAAAGCGCGCGCAGGCGGTCCTTTAAGTCTGATGTGAAATCTTACGGCTCAACCGTAAGCGGTCATTGGAAACTGGGGGACTTGAGTGCAGAAGAGGAAAGCGGAATTCCACG…
1579	MALDI-ToF	2.197	Bacteria	Firmicutes	Bacilli	Bacillales	Bacillaceae	Bacillus	circulans	Bacillus circulans SG-1579	SAMN10174750	Modified mBHI			ATTGGAGAGTTTGATCCTGGCTCAGGACGAACGCTGGCGGCGTGCCTAATACATGCAAGTCGAGCGGACTTTAAAAGCTTGCTTTTAAAGTTAGCGGCGGACGGGTGAGTAACACGTGGGCAACCTGCCTGTAAGACTGGGATAACTTCGGGAAACCGGAGCTAATACCGGATAATCCTTTTCTACACATGTAGAAAAGCTGAAAGACGGTTTACGCTGTCACTTACAGATGGGCCCGCGGCGCATTAGCTAGTTGGTGAGGTAACGGCTCACCAAGGCAACGATGCGTAGCCGACCTGAGAGGGTGATCGGCCACACTGGGACTGAGACACGGCCCAGACTCCTACGGGAGGCAGCAGTAGGGAATCTTCCGCAATGGACGAAAGTCTGACGGAGCAA…
1680	MALDI-ToF	1.766	Bacteria	Firmicutes	Bacilli	Bacillales	Bacillaceae	Bacillus	licheniformis	Bacillus sp. SG-1680	SAMN10174749	mBHI (3% chloroform treated)			CAAGTCGAGCGGACCGACGGGAGCTTGCTCCCTTAGGTCAGCGGCGGACGGGTGAGTAACACGTGGGTAACCTGCCTGTAAGACTGGGATAACTCCGGGAAACCGGGGCTAATACCGGATGCTTGTTTGAACCGCATGGTTCAAACATAAAAGGTGGCTTTTCGCTACCACTTACAGATGGACCCGCGGCGCATTAGCTAGTTGGTGGGGTAACGGCTCACCAAGGCGACGATGCGTAGCCGACCTGAGAGGGTGATCGGCCACACTGGGACTGAGACACGGCCCAGACTCCTACGGGAGGCAGCAGTAGGGAATCTTCCGCAATGGACGAAAGTCTGACGGAGCAACGCCGCGTGAGTGATGAAGGTTTTCGGATCGTAAAACTCTGTTGTTAGGGAA…
1412	MALDI-ToF	2.305	Bacteria	Bacteroidetes	Bacteroidia	Bacteroidales	Bacteroidaceae	Bacteroides	caccae	Bacteroides caccae SG-1412	SAMN10174757	Modified mBHI			ATGAAGAGTTTGATCCTGGCTCAGGATGAACGCTAGCTACAGGCTTAACACATGCAAGTCGAGGGGCATCAGTTTGGTTTGCTTGCAAACCAAAGCTGGCGACCGGCGCACGGGTGAGTAACACGTATCCAACCTGCCTCATACTCGGGGATAGCCTTTCGAAAGAAAGATTAATATCCGATAGCATATATTTCCCGCATGGGTTTTATATTAAAGAAATTCGGTATGAGATGGGGATGCGTTCCATTAGTTTGTTGGCGGGGTAACGGCCCACCAAGACTACGATGGATAGGGGTTCTGAGAGGAAGGTCCCCCACATTGGAACTGAGACACGGTCCAAACTCCTACGGGAGGCAGCAGTGAGGAATATTGGTCAATGGACGCGAGTCTGAACCAGCC…
1212	16S rRNA seq		Bacteria	Bacteroidetes	Bacteroidia	Bacteroidales	Bacteroidaceae	Bacteroides	dorei	Bacteroides dorei SG-1212	SAMN10174758	mBHI (cipro + Ery)	99.87	ABWZ01000093	ATGAAGAGTTTGATCCTGGCTCAGGATGAACGCTAGCTACAGGCTTAACACATGCAAGTCGAGGGGCAGCATGGTCTTAGCTTGCTAAGGCTGATGGCGACCGGCGCACGGGTGAGTAACACGTATCCAACCTGCCGTCTACTCTTGGCCAGCCTTCTGAAAGGAAGATTAATCCAGGATGGCATCATGAGTTCACATGTCCGCATGATTAAAGGTATTTTCCGGTAGACGATGGGGATGCGTTCCATTAGATAGTAGGCGGGGTAACGGCCCACCTAGTCAACGATGGATAGGGGTTCTGAGAGGAAGGTCCCCCACATTGGAACTGAGACACGGTCCAAACTCCTACGGGAGGCAGCAGTGAGGAATATTGGTCAATGGGCGATGGCCTGAACCAGC…
431	16S rRNA seq		Bacteria	Bacteroidetes	Bacteroidia	Bacteroidales	Bacteroidaceae	Bacteroides	eggerthi	Bacteroides eggerthi SG-431	SAMN10174745	mBHI	99.28	ABVO01000045	ATGAAGAGTTTGATCCTGGCTCAGGATGAACGCTAGCTACAGGCTTAACACATGCAAGTCGAGGGGCAGCATGATTGAAGCTTGCTTCAATCGATGGCGACCGGCGCACGGGTGAGTAACACGTATCCAACCTGCCGATAACTCGGGGATAGCCTTTCGAAAGAAAGATTAATACCCGATAGCATAGTATTTCCGCATGGTTTCACTATTAAAGAATTTCGGTTATCGATGGGGATGCGTTCCATTAGATAGTTGGCGGGGTAACGGCCCACCAAGTCAACGATGGATAGGGGTTCTGAGAGGAAGGTCCCCCACATTGGAACTGAGACACGGTCCAAACTCCTACGGGAGGCAGCAGTGAGGAATATTGGTCAATGGACGAGAGTCTGAACCAGCCAA…
1092	MALDI-ToF	2.168	Bacteria	Bacteroidetes	Bacteroidia	Bacteroidales	Bacteroidaceae	Bacteroides	finegoldii	Bacteroides finegoldii SG-1092	SAMN10174759	mBHI (Chlortetra 0.06 mg/L)			ATGAAGAGTTTGATCCTGGCTCAGGATGAACGCTAGCTACAGGCTTAACACATGCAAGTCGAGGGGCAGCATTTTAGTTTGCTTGCAAACTAAAGATGGCGACCGGCGCACGGGTGAGTAACACGTATCCAACCTGCCGATAACTCAGGGATAGCCTTTCGAAAGAAAGATTAATACCTGATGGCATAGGATTATCGCATGATGATCCTATTAAAGAATTTCGGTTATCGATGGGGATGCGTTCCATTAGTTTGTTGGCGGGGTAACGGCCCACCAAGACAGCGATGGATAGGGGTTCTGAGAGGAAGGTCCCCCACATTGGAACTGAGACACGGTCCAAACTCCTACGGGAGGCAGCAGTGAGGAATATTGGTCAATGGACGGGAGTCTGAACCAGCC…
1403	MALDI-ToF	2.151	Bacteria	Bacteroidetes	Bacteroidia	Bacteroidales	Bacteroidaceae	Bacteroides	fragilis	Bacteroides fragilis SG-1403	SAMN10174760	Modified mBHI			ATGAAGAGTTTGATCCTGGCTCAGGATGAACGCTAGCTACAGGCTTAACACATGCAAGTCGAGGGGCATCAGGAAGAAAGCTTGCTTTCTTTGCTGGCGACCGGCGCACGGGTGAGTAACACGTATCCAACCTGCCCTTTACTCGGGGATAGCCTTTCGAAAGAAAGATTAATACCCGATAGCATAATGATTCCGCATGGTTTCATTATTAAAGGATTCCGGTAAAGGATGGGGATGCGTTCCATTAGGTTGTTGGTGAGGTAACGGCTCACCAAGCCTTCGATGGATAGGGGTTCTGAGAGGAAGGTCCCCCACATTGGAACTGAGACACGGTCCAAACTCCTACGGGAGGCAGCAGTGAGGAATATTGGTCAATGGGCGTTAGCCTGAACCAGCCAA…
1387	MALDI-ToF	1.989	Bacteria	Bacteroidetes	Bacteroidia	Bacteroidales	Bacteroidaceae	Bacteroides	intestinalis	Bacteroides intestinalis SG-1387	SAMN10174761	mBHI ( Imepenem 0.5 mg/L)			ACACATGCAAGTCGAGGGGCAGCATGACCTAGCAATAGGTTGATGGCGACCGGCGCACGGGTGAGTAACACGTATCCAACCTGCCGATTATTCCGGGATAGCCTTTCGAAAGAAAGATTAATACTGGATAGCATAACGAGAAGGCATCTTCTTGTTATTAAAGAATTTCGATAATCGATGGGGATGCGTTCCATTAGTTTGTTGGCGGGGTAACGGCCCACCAAGACATCGATGGATAGGGGTTCTGAGAGGAAGGTCCCCCACATTGGAACTGAGACACGGTCCAAACTCCTACGGGAGGCAGCAGTGAGGAATATTGGTCAATGGACGAGAGTCTGAACCAGCCAAGTAGCGTGAAGGATGACTGCCCTATGGGTTGTAAACTTCTTTTATATGGGA…
920	MALDI-ToF	1.834	Bacteria	Bacteroidetes	Bacteroidia	Bacteroidales	Bacteroidaceae	Bacteroides	massiliensis	Bacteroides massiliensis SG-920	SAMN10174752	mBHI (Cipro 0.5mg/L)			ATGAAGAGTTTGATCCTGGCTCAGGATGAACGCTAGCTACAGGCTTAACACATGCAAGTCGAGGGGCAGCATGGTCTTAGCTTGCTAAGGCCGATGGCGACCGGCGCACGGGTGAGTAACGCGTATCCAACCTGCCTTACACTCTTGGACAGCCTTCTGAAAGGGAGATTAATACAAGATGTTATCATGAGTAAGCATTTTCGCATGATTAAAGGTTTACCGGTGTAAGATGGGGATGCGTTCCATTAGATAGTAGGCGGGGTAACGGCCCACCTAGTCTTCGATGGATAGGGGTTCTGAGAGGAAGGTCCCCCACATTGGAACTGAGACACGGTCCAAACTCCTACGGGAGGCAGCAGTGAGGAATATTGGTCAATGGACGAGAGTCTGAACCAGCCA…
1724	MALDI-ToF	2.008	Bacteria	Bacteroidetes	Bacteroidia	Bacteroidales	Bacteroidaceae	Bacteroides	nordii	Bacteroides nordii SG-1724	SAMN10174762	mBHI ( Gentamycin 1 mg/L)			ATGAAGAGTTTGATCCTGGCTCAGGATGAACGCTAGCTACAGGCTTAACACATGCAAGTCGAGGGGCATCAGGATGTAGCAATACATTGCTGGCGACCGGCGCACGGGTGAGTAACACGTATCCAACCTGCCTTTTACTCGGGGATAGGCTTTCGAAAGAAAGATTAATACCCGATGGCATAATATTTCCGCATGGGATTATTATTAAAGAATTTCGGTAAAAGATGGGGATGCGTTCCATTAGGCAGTTGGCGGGGTAACGGCCCACCAAACCTTCGATGGATAGGGGTTCTGAGAGGAAGGTCCCCCACATTGGAACTGAGACACGGTCCAAACTCCTACGGGAGGCAGCAGTGAGGAATATTGGTCAATGGGCGGAAGCCTGAACCAGCCAAGTAG…
853	MALDI-ToF	1.875	Bacteria	Bacteroidetes	Bacteroidia	Bacteroidales	Bacteroidaceae	Bacteroides	ovatus	Bacteroides ovatus SG-853	SAMN10174753	mBHI (Ery 2mg/L)			CTACGGGAGGCAGCAGTGAGGAATATTGGTCAATGGGCGAGAGCCTGAACCAGCCAAGTAGCGTGAAGGATGAAGGCTCTATGGGTCGTAAACTTCTTTTATATGGGAATAAAGTTTTCCACGTGTGGAATTTTGTATGTACCATATGAATAAGGATCGGCTAACTCCGTGCCAGCAGCCGCGGTAATACGGAGGATCCGAGCGTTATCCGGATTTATTGGGTTTAAAGGGAGCGTAGGTGGATTGTTAAGTCAGTTGTGAAAGTTTGCGGCTCAACCGTAAAATTGCAGTTGAAACTGGCAGTCTTGAGTACAGTAGAGGTGGGCGGAATTCGTGGTGTAGCGGTGAAATGCTTAGATATCACGAAGAACTCCGATTGCGAAGGCAGCTCACTAGACT…
1050	MALDI-ToF	2.259	Bacteria	Bacteroidetes	Bacteroidia	Bacteroidales	Bacteroidaceae	Bacteroides	plebeius	Bacteroides plebeius SG-1050	SAMN10174763	mBHI (cipro + Ery)			ACCTAGCCAACGATGGATAGGGGTTCTGAGAGGAAGGTCCCCCACATTGGAACTGAGACACGGTCCAAACTCCTACGGGAGGCAGCAGTGAGGAATATTGGTCAATGGACGAGAGTCTGAACCAGCCAAGTAGCGTGAAGGATGAAGGTCCTACGGATTGTAAACTTCTTTTATAAGGGAATAAACCCTCCCACGTGTGGGAGCTTGTATGTACCTTATGAATAAGCATCGGCTAACTCCGTGCCAGCAGCCGCGGTAATACGGAGGATGCGAGCGTTATCCGGATTTATTGGGTTTAAAGGGAGCGCAGACGGGTCGTTAAGTCAGCTGTGAAAGTTTGGGGCTCAACCTTAAAATTGCAGTTGATACTGGCGTCCTTGAGTGCGGTTGAGGTGTGCG…
1425	MALDI-ToF	2.369	Bacteria	Bacteroidetes	Bacteroidia	Bacteroidales	Bacteroidaceae	Bacteroides	salyersiae	Bacteroides salyersiae SG-1129	SAMN10174797	Modified mBHI			GGCTTAACACATGCAAGTCGAGGGGCATCAGGGTGTAGCAATACACCGCTGGCGACCGGCGCACGGGTGAGTAACACGTATCCAACCTGCCCTTTACTCGGGGATAGCCTTTCGAAAGAAAGATTAATACCCGATGGCATAACATGACCTCCTGGTTTTGTTATTAAAGAATTTCGGTAGAGGATGGGGATGCGTTCCATTAGGCAGTTGGCGGGGTAACGGCCCACCAAACCTTCGATGGATAGGGGTTCTGAGAGGAAGGTCCCCCACATTGGAACTGAGACACGGTCCAAACTCCTACGGGAGGCAGCAGTGAGGAATATTGGTCAATGGGCGAGAGCCTGAACCAGCCAAGTAGCGTGAAGGATGACCGCCCTATGGGTTGTAAACTTCTTTTAT…
1401	MALDI-ToF	2.174	Bacteria	Bacteroidetes	Bacteroidia	Bacteroidales	Bacteroidaceae	Bacteroides	thetaiotaomicron	Bacteroides thetaiotaomicron SG-1401	SAMN10174754	Modified mBHI			ATGAAGAGTTTGATCCTGGCTCAGGATGAACGCTAGCTACAGGCTTAACACATGCAAGTCGAGGGGCAGCATTTCAGTTTGCTTGCAAACTGGAGATGGCGACCGGCGCACGGGTGAGTAACACGTATCCAACCTGCCGATAACTCGGGGATAGCCTTTCGAAAGAAAGATTAATACCCGATGGTATAATCAGACCGCATGGTCTTGTTATTAAAGAATTTCGGTTATCGATGGGGATGCGTTCCATTAGGCAGTTGGTGAGGTAACGGCTCACCAAACCTTCGATGGATAGGGGTTCTGAGAGGAAGGTCCCCCACATTGGAACTGAGACACGGTCCAAACTCCTACGGGAGGCAGCAGTGAGGAATATTGGTCAATGGGCGCAGGCCTGAACCAGCC…
817	MALDI-ToF	2.412	Bacteria	Bacteroidetes	Bacteroidia	Bacteroidales	Bacteroidaceae	Bacteroides	uniformis	Bacteroides uniformis SG-817	SAMN10174755	mBHI (Cipro 0.5mg/L)			ATGAAGAGTTTGATCCTGGCTCAGGATGAACGCTAGCTACAGGCTTAACACATGCAAGTCGAGGGGCAGCATGAACTTAGCTTGCTAAGTTTGATGGCGACCGGCGCACGGGTGAGTAACACGTATCCAACCTGCCGATGACTCGGGGATAGCCTTTCGAAAGAAAGATTAATACCCGATGGCATAGTTCTTCCGCATGGTGGAACTATTAAAGGATTTCGGTCATCGATGGGGATGCGTTCCATTAGGTTGTTGGCGGGGTAACGGCCCACCAAGCCTTCGATGGATAGGGGTTCTGAGAGGAAGGTCCCCCACATTGGAACTGAGACACGGTCCAAACTCCTACGGGAGGCAGCAGTGAGGAATATTGGTCAATGGACGAGAGTCTGAACCAGCCAA…
619	MALDI-ToF	1.982	Bacteria	Bacteroidetes	Bacteroidia	Bacteroidales	Bacteroidaceae	Bacteroides	vulgatus	Bacteroides vulgatus SG-619	SAMN10174756	mBHI			ATGAAGAGTTTGATCCTGGCTCAGGATGAACGCTAGCTACAGGCTTAACACATGCAAGTCGAGGGGCAGCATGGTCTTAGCTTGCTAAGGCTGATGGCGACCGGCGCACGGGTGAGTAACACGTATCCAACCTGCCGTCTACTCTTGGCCAGCCTTCTGAAAGGAAGATTAATCCAGGATGGCATCATGAGTTCACATGTCCGCATGATTAAAGGTATTTTCCGGTAGACGATGGGGATGCGTTCCATTAGATAGTAGGCGGGGTAACGGCCCACCTAGTCAACGATGGATAGGGGTTCTGAGAGGAAGGTCCCCCACATTGGAACTGAGACACGGTCCAAACTCCTACGGGAGGCAGCAGTGAGGAATATTGGTCAATGGGCGATGGCCTGAACCAGC…
1380	16S rRNA seq		Bacteria	Bacteroidetes	Bacteroidia	Bacteroidales	Barnesiellaceae	Barnesiella	intestinihominis	Barnesiella intestinihominis SG-1380	SAMN10174765	mBHI ( Imepenem 0.5 mg/L)	99.14	ADLE01000001	CGAAGAGTTTGATCCTGGCTCAGGATGAACGCTAGCGACAGGCCTAACACATGCAAGTCGAGGGGCAGCGAAGAGGTAGCAATACCTTTGTCGGCGACCGGCGCACGGGTGAGTAACACGTATGCAATCCACCTGTAACAGGGGGATAACCCGGAGAAATCCGGACTAATACCCCATAATATGGGCGCTCCGCATGGAGAGCCCATTAAAGAGAGCAATTTTGGTTACAGACGAGCATGCGCTCCATTAGCCAGTTGGCGGGGTAACGGCCCACCAAAGCGACGATGGATAGGGGTTCTGAGAGGAAGGTCCCCCACATTGGAACTGAGACACGGTCCAAACTCCTACGGGAGGCAGCAGTGAGGAATATTGGTCAATGGTCGGCAGACTGAACCAGCC…
742	MALDI-ToF		Bacteria	Actinobacteria	Actinobacteria	Bifidobacteriales	Bifidobacteriaceae	Bifidobacterium	adolescentis	Bifidobacterium adolescentis SG-742	SAMN10174767	mBHI (Cipro 0.5mg/L)			TGTGGAGGGTTCGATTCTGGCTCAGGATGAACGCTGGCGGCGTGCTTAACACATGCAAGTCGAACGGGATCCCAGGAGCTTGCTCCTGGGTGAGAGTGGCGAACGGGTGAGTAATGCGTGACCGACCTGCCCCATACACCGGAATAGCTCCTGGAAACGGGTGGTAATGCCGGATGCTCCAGTTGGATGCATGTCCTTCTGGGAAAGATTCTATCGGTATGGGATGGGGTCGCGTCCTATCAGCTTGATGGCGGGGTAACGGCCCACCATGGCTTCGACGGGTAGCCGGCCTGAGAGGGCGACCGGCCACATTGGGACTGAGATACGGCCCAGACTCCTACGGGAGGCAGCAGTGGGGAATATTGCACAATGGGCGCAAGCCTGATGCAGCGACGCCGC…
967	MALDI-ToF	1.959	Bacteria	Actinobacteria	Actinobacteria	Bifidobacteriales	Bifidobacteriaceae	Bifidobacterium	angulatum	Bifidobacterium angulatum SG-967	SAMN10174768	mBHI (Chlortetra 0.06 mg/L)			TGTGGAGGGTTCGATTCTGGCTCAGGATGAACGCTGGCGGCGTGCTTAACACATGCAAGTCGAACGGGATCGGCTGGAGCTTGCTCCGGCCGTGAGAGTGGCGAACGGGTGAGTAATGCGTGACCGACCTGCCCCGTACACCGGAATAGCTCCTGGAAACGGGTGGTAATGCCGGATGCTCCAGTCCATCGCATGGTGGTCTGGGAAAGATTTTATCGGTATGGGATGGGGTCGCGTCCTATCAGGTAGTCGGCGGGGTAACGGCCCACCGAGCCTACGACGGGTAGCCGGCCTGAGAGGGCGACCGGCCACATTGGGACTGAGATACGGCCCAGACTCCTACGGGAGGCAGCAGTGGGGAATATTGCACAATGGGCGCAAGCCTGATGCAGCGACGCC…
1310	MALDI-ToF	2.226	Bacteria	Actinobacteria	Actinobacteria	Bifidobacteriales	Bifidobacteriaceae	Bifidobacterium	bifidum	Bifidobacterium bifidum SG-1310	SAMN10174769	mBHI ( Imepenem 0.5 mg/L)			GTGGAGGGTTCGATTCTGGCTCAGGATGAACGCTGGCGGCGTGCTTAACACATGCAAGTCGAACGGGATCCATCGGGCTTTGCTTGGTGGTGAGAGTGGCGAACGGGTGAGTAATGCGTGACCGACCTGCCCCATGCTCCGGAATAGCTCCTGGAAACGGGTGGTAATGCCGGATGTTCCACATGATCGCATGTGATTGTGGGAAAGATTCTATCGGCGTGGGATGGGGTCGCGTCCTATCAGCTTGTTGGTGAGGTAACGGCTCACCAAGGCTTCGACGGGTAGCCGGCCTGAGAGGGCGACCGGCCACATTGGGACTGAGATACGGCCCAGACTCCTACGGGAGGCAGCAGTGGGGAATATTGCACAATGGGCGCAAGCCTGATGCAGCGACGCCGC…
1731	MALDI-ToF	2.086	Bacteria	Actinobacteria	Actinobacteria	Bifidobacteriales	Bifidobacteriaceae	Bifidobacterium	catenulatum	Bifidobacterium catenulatum SG-1731	SAMN10174770	mBHI ( Gentamycin 1 mg/L)			TGTGGAGGGTTCGATTCTGGCTCAGGATGAACGCTGGCGGCGTGCTTAACACATGCAAGTCGAACGGGATCTCAGGAGCTTGCTCCTGGGTGAGAGTGGCGAACGGGTGAGTAATGCGTGACCGACCTGCCCCATACACCGGAATAGCTCCTGGAAACGGGTGGTAATGCCGGATGCTCCGACTCCTCGCATGGGGTGTCGGGAAAGATTATATCGGTATGGGATGGGGTCGCGTCCTATCAGGTAGTCGGCGGGGTAACGGCCCACCGAGCCTACGACGGGTAGCCGGCCTGAGAGGGCGACCGGCCACATTGGGACTGAGATACGGCCCAGACTCCTACGGGAGGCAGCAGTGGGGAATATTGCACAATGGGCGCAAGCCTGATGCAGCGACGCCGC…
874	MALDI-ToF		Bacteria	Actinobacteria	Actinobacteria	Bifidobacteriales	Bifidobacteriaceae	Bifidobacterium	faecale	Bifidobacterium faecale SG-874	SAMN10174771	mBHI (Ery 2mg/L)			TAACACATGCAAGTCGAACGGGATCCCAGGAGCTTGCTCCTGGGTGAGAGTGGCGAACGGGTGAGTAATGCGTGACCGACCTGCCCCATACACCGGAATAGCTCCTGGAAACGGGTGGTAATGCCGGATGCTCCAGTTGACCGCATGGTCCTCTGGGAAAGCTTTTGCGGTATGGGATGGGGTCGCGTCCTATCAGCTTGATGGCGGGGTAACGGCCCACCATGGCTTCGACGGGTAGCCGGCCTGAGAGGGCGACCGGCCACATTGGGACTGAGATACGGCCCAGACTCCTACGGGAGGCAGCAGTGGGGAATATTGCACAATGGGCGCAAGCCTGATGCAGCGACGCCGCGTGCGGGATGACGGCCTTCGGGTTGTAAACCGCTTTTGACTGGGAGC…
552	16S rRNA seq		Bacteria	Actinobacteria	Actinobacteria	Bifidobacteriales	Bifidobacteriaceae	Bifidobacterium	longum	Bifidobacterium longum SG-552	SAMN10174772	mBHI (sul 8mg/L)	99.4	AP010888	GTGGAGGGTTCGATTCTGGCTCAGGATGAACGCTGGCGGCGTGCTTAACACATGCAAGTCGAACGGGATCCATCGGGCTTTGCTTGGTGGTGAGAGTGGCGAACGGGTGAGTAATGCGTGACCGACCTGCCCCATACACCGGAATAGCTCCTGGAAACGGGTGGTAATGCCGGATGCTCCAGTTGATCGCATGGTCTTCTGGGAAAGCTTTCGCGGTATGGGATGGGGTCGCGTCCTATCAGCTTGACGGCGGGGTAACGGCCCACCGTGGCTTCGACGGGTAGCCGGCCTGAGAGGGCGACCGGCCACATTGGGACTGAGATACGGCCCAGACTCCTACGGGAGGCAGCAGTGGGGAATATTGCACAATGGGCGCAAGCCTGATGCAGCGACGCCGCG…
1198	MALDI-ToF	2.139	Bacteria	Actinobacteria	Actinobacteria	Bifidobacteriales	Bifidobacteriaceae	Bifidobacterium	pseudocatenulatum	Bifidobacterium pseudocatenulatum SG-1198	SAMN10174766	mBHI (Chlortetra 0.06 mg/L)			TGTGGAGGGTTCGATTCTGGCTCAGGATGAACGCTGGCGGCGTGCTTAACACATGCAAGTCGAACGGGATCTCAGGAGCTTGCTCCTGGGTGAGAGTGGCGAACGGGTGAGTAATGCGTGACCGACCTGCCCCATACACCGGAATAGCTCCTGGAAACGGGTGGTAATGCCGGATGCTCCGACTCCTCGCATGGGGTGTCGGGAAAGATTATATCGGTATGGGATGGGGTCGCGTCCTATCAGGTAGTCGGCGGGGTAACGGCCCACCGAGCCTACGACGGGTAGCCGGCCTGAGAGGGCGACCGGCCACATTGGGACTGAGATACGGCCCAGACTCCTACGGGAGGCAGCAGTGGGGAATATTGCACAATGGGCGCAAGCCTGATGCAGCGACGCCGC…
811	MALDI-ToF	2.089	Bacteria	Actinobacteria	Actinobacteria	Bifidobacteriales	Bifidobacteriaceae	Bifidobacterium	ruminantium	Bifidobacterium ruminantium SG-811	SAMN10174773	mBHI (Cipro 0.5mg/L)			TGTGGAGGGTTCGATTCTGGCTCAGGATGAACGCTGGCGGCGTGCTTAACACATGCAAGTCGAACGGGATCGGCTGGAGCTTGCTCCGGCCGTGAGAGTGGCGAACGGGTGAGTAATGCGTGACCGACCTGCCCCATACACCGGAATAGCTCCTGGAAACGGGTGGTAATGCCGGATGCTCCAACATGATGCATGTCGTGTTGGGAAAGATTCTATCGGTATGGGATGGGGTCGCGTCCTATCAGGTAGTCGGCGGGGTAACGGCCCACCGAGCCTACGACGGGTAGCCGGCCTGAGAGGGCGACCGGCCACATTGGGACTGAGATACGGCCCAGACTCCTACGGGAGGCAGCAGTGGGGAATATTGCACAATGGGCGCAAGCCTGATGCAGCGACGCC…
1121	16S rRNA seq		Bacteria	Firmicutes	Clostridia	Clostridiales	Lachnospiraceae	Blautia	faecis	Blautia faecis SG-1121	SAMN10174796	mBHI (cipro + Ery)	99.65	EU530489	TCCGGTGGTATAAGATGGACCCGCGTTGGATTAGCTAGTTGGCAGGGCAGCGGCCTACCAAGGCGACGATCCATAGCCGGCCTGAGAGGGTGAACGGCCACATTGGGACTGAGACACGGCCCAGACTCCTACGGGAGGCAGCAGTGGGGAATATTGCACAATGGGGGAAACCCTGATGCAGCGACGCCGCGTGAAGGAAGAAGTATCTCGGTATGTAAACTTCTATCAGCAGGGAAGATAATGACGGTACCTGACTAAGAAGCCCCGGCTAACTACGTGCCAGCAGCCGCGGTAATACGTAGGGGGCAAGCGTTATCCGGATTTACTGGGTGTAAAGGGAGCGTAGACGGCGCAGCAAGTCTGATGTGAAAGGCAGGGGCTTAACCCCTGGACTGCATT…
1740	16S rRNA seq		Bacteria	Firmicutes	Clostridia	Clostridiales	Lachnospiraceae	Blautia	luti	Blautia luti SG-1740	SAMN10174778	mBHI ( Gentamycin 1 mg/L)	99.2	AB691576	CTGCTAATACCGCATAAGCGCACAGGACCGCATGGTCCAGTGTGAAAAACTCCGGTGGTATAAGATGGACCCGCGTTGGATTAGCTAGTTGGTGGGGTAACGGCCTACCAAGGCGACGATCCATAGCCGGCCTGAGAGGGTGAACGGCCACATTGGGACTGAGACACGGCCCAGACTCCTACGGGAGGCAGCAGTGGGGAATATTGCACAATGGGGGAAACCCTGATGCAGCGACGCCGCGTGAAGGAAGAAGTATCTCGGTATGTAAACTTCTATCAGCAGGGAAGAAAATGACGGTACCTGACTAAGAAGCCCCGGCTAACTACGTGCCAGCAGCCGCGGTAATACGTAGGGGGCAAGCGTTATCCGGATTTACTGGGTGTAAAGGGAGCGTAGACG…
764	16S rRNA seq		Bacteria	Firmicutes	Clostridia	Clostridiales	Lachnospiraceae	Blautia	obeum	Blautia obeum SG-764	SAMN10174774	mBHI (Ery 2mg/L)	100	AAVO02000004	ATAGCCGGCCTGAGAGGGTGAACGGCCACATTGGGACTGAGACACGGCCCAGACTCCTACGGGAGGCAGCAGTGGGGAATATTGCACAATGGGGGAAACCCTGATGCAGCGACGCCGCGTGAAGGAAGAAGTATCTCGGTATGTAAACTTCTATCAGCAGGGAAGATAGTGACGGTACCTGACTAAGAAGCCCCGGCTAACTACGTGCCAGCAGCCGCGGTAATACGTAGGGGGCAAGCGTTATCCGGATTTACTGGGTGTAAAGGGAGCGTAGACGGACTGGCAAGTCTGATGTGAAAGGCGGGGGCTCAACCCCTGGACTGCATTGGAAACTGTTAGTCTTGAGTGCCGGAGAGGTAAGCGGAATTCCTAGTGTAGCGGTGAAATGCGTAGATATTA…
(BC) 449	16S rRNA se		Bacteria	Firmicutes	Clostridia	Clostridiales	Ruminococcaceae	Blautia	producta	Blautia producta SG-449	SAMN10174841	mBHI	100	X94966	TGTGACTGAGCGGCGGACGGGTGAGTAACGCGTGGGTAACCTGCCTCATACAGGGGGATAACAGTTAGAAATGACTGCTAATACCGCATAAGCGCACAGGACCGCATGGTCTGGTGTGAAAAACTCCGGTGGTATGAGATGGACCCGCGTCTGATTAGCTAGTTGGAGGGGTAACGGCCCACCAAGGCGACGATCAGTAGCCGGCCTGAGAGGGTGAACGGCCACATTGGGACTGAGACACGGCCCAGACTCCTACGGGAGGCAGCAGTGGGGAATATTGCACAATGGGGGAAACCCTGATGCAGCGACGCCGCGTGAAGGAAGAAGTATCTCGGTATGTAAACTTCTATCAGCAGGGAAGAAAATGACGGTACCTGACTAAGAAGCCCCGGCTAACTA…
772	16S rRNA seq		Bacteria	Firmicutes	Clostridia	Clostridiales	Lachnospiraceae	Blautia	sp SG 772	Blautia sp. SG-772	SAMN10174769	mBHI (Ery 2mg/L)	94.32	HM626177	GAATGCCGGGGGTCTTACACATGCAAGTCGAACGAAGCACTTTGGACAGATTCTTCGGATGAAGTCCTTAGTGACTGAGTGGCGGACGGGTGAGTAACGCGTGGGTAACCTGCCTCATACAGGGGGACAACAGTTAGAAATGGCTGCTAATACCGCATAAGCGCACGGTACTGCATGGTACAGTGTGAAAAACTCCGGTGGTATGAGATGGACCCGCGTTGGATTAGCTAGTTGGCAGGGTAACGGCCTACCAAGGCGACGATCCATAGCCGGCCTGAGAGGGTGGACGGCCACATTGGGACTGAGACACGGCCCAGACTCCTACGGGAGGCAGCAGTGGGGAATATTGCACAATGGGGGAAACCCTGATGCAGCGACGCCGCGTGAGCGAAGTTAAGT…
1662	16S rRNA seq		Bacteria	Firmicutes	Clostridia	Clostridiales	Lachnospiraceae	Blautia	wexlerae	Blautia wexlerae SG-1662	SAMN10174776	mBHI (3% chloroform treated)	99.43	ACII02000003	TTGATTTATTTCTAGTGGCGGACGGGTGAGTAACGCGTGGGTAACCTGCCTTATACAGGGGGATAACAGTCAGAAATGGCTGCTAATACCGCATAAGCGCACAGAGCTGCATGGCTCGGTGTGAAAAACTCCGGTGGTATAAGATGGACCCGCGTTGGATTAGCTTGTTGGTGGGGTAACGGCCCACCAAGGCGACGATCCATAGCCGGCCTGAGAGGGTGAACGGCCACATTGGGACTGAGACACGGCCCAGACTCCTACGGGAGGCAGCAGTGGGGAATATTGCACAATGGGGGAAACCCTGATGCAGCGACGCCGCGTGAAGGAAGAAGTATCTCGGTATGTAAACTTCTATCAGCAGGGAAGATAGTGACGGTACCTGACTAAGAAGCCCCGGCT…
388	16S rRNA seq		Bacteria	Firmicutes	Clostridia	Clostridiales	Clostridiaceae	Butyricicoccus	pullicaecorum	Butyricicoccus pullicaecorum SG-388	SAMN10174779	mBHI (sul 8mg/L)	95	NR_152060.1	TTTAGAGAGTTTGATCCTGGCTCAGGATGAACGCTGGCGGCGTGCCTAACACATGCAAGTCGAACGGAACTATTTTGGAAACTCCTTCGGGAGCGGAATCTTTAGTTTAGTGGCGGACGGGTGAGTAACGCGTGAGCAATCTGCCTTTAAGAGGGGGATAACAGTCGGAAACGGCTGCTAATACCGCATAAAGCATTAAATTCGCATGTTTTTGATGCCAAAGGAGCAATCCGCTTTTAGATGAGCTCGCGTCTGATTAGCTGGTTGGCGGGGTAACGGCCCACCAAGGCGACGATCAGTAGCCGGACTGAGAGGTTGAACGGCCACATTGGGACTGAGACACGGCCCAGACTCCTACGGGAGGCAGCAGTGGGGAATATTGCGCAATGGGGGAAACCC…
1991	16S rRNA seq		Bacteria	Bacteroidetes	Bacteroidia	Bacteroidales	Odoribacteraceae	Butyricimonas	paravirosa	Butyricimonas paravirosa SG-1991	SAMN10174780	mBHI ( Vancomycin 0.5 mg/L)	96.12	AB916502	TCTAGGGGTTCTGAGAGGAAGGTCCCCCACACTGGAACTGAGACACGGTCCAGACTCCTACGGGAGGCAGCAGTGAGGAATATTGGTCAATGGGCGAGAGCCTGAACCAGCCAAGTCGCGTGAGGGAAGAATGGTCTATGGCCTGTAAACCTCTTTTGTCAAGGAAGAATAAGCGGCACGAGTGCCACCTTGCCAGTACTTGACGAATAAGCATCGGCTAACTCCGTGCCAGCAGCCGCGGTAATACGGGGGATGCGAGCGTTATCCGGATTTATTGGGTTTAAAGGGCGCGTAGGCGGGACGGCAAGTCAGCGGTAAAAGACTGCAGCTAAACTGTAGCACGCCGTTGAAACTGTCGACCTGGAGACGAGACGAGGGAGGCGGAACAAGTGAAGTAGC…
899	16S rRNA seq		Bacteria	Firmicutes	Erysipelotrichia	Erysipelotrichales	Erysipelotrichaceae	Catenibacterium	mitsuokai	Catenibacterium mitsuokai SG-899	SAMN10174781	mBHI (Ery 2mg/L)	98.06	AB030224	TGGAGAGTTTGATCCTGGCTCAGGATGAACGCTGGCGGCGTGCCTAATACATGCAAGTCGAACGAATCTCTTTTAGAGATGAGTGGCGAACGGGTGAGTAATACATAGGTAACCTGCCCCTGTGCGGGGGATAACAGGAGGAAACTCCTGCTAATACCGCATAGCCATGAGCACCGCATGGAGCTCATGCCAAATATCCTTTCGGGGATAGCGCAGGGATGGACCTATGGCGCATTAGCTAGTTGGCGGGGCAACGGCCCACCAAGGCAACGATGCGTAGCCGGCCTGAGAGGGCGGACGGCCACATTGGGACTGAGACACGGCCCAGACTCCTACGGGAGGCAGCAGTAGGGAATTTTCGGCAATGGGGGAAACCCTGACCGAGCAACGCCGCGTGAG…
1056	MALDI-ToF	2.369	Bacteria	Firmicutes	Clostridia	Clostridiales	Lachnospiraceae	Clostridium	clostridioforme	Clostridium clostridioforme SG-1056	SAMN10174785	mBHI (Chlortetra 0.06 mg/L)			ATGAGAGTTTGATCCTGGCTCAGGATGAACGCTGGCGGCGTGCCTAACACATGCAAGTCGAACGAAGCAATTAAGATGAAGTTTTCGGATGGAATCTTGATTGACTGAGTGGCGGACGGGTGAGTAACGCGTGGATAACCTGCCTCACACTGGGGGATAACAGTTAGAAATGACTGCTAATACCGCATAAGCGCACAGTGCCGCATGGCAGTGTGTGAAAAACTCCGGTGGTGTGAGATGGATCCGCGTCTGATTAGCCAGTTGGCGGGGTAACGGCCCACCAAAGCGACGATCAGTAGCCGACCTGAGAGGGTGACCGGCCACATTGGGACTGAGACACGGCCCAAACTCCTACGGGAGGCAGCAGTGGGGAATATTGCACAATGGGCGAAAGCCTGA…
1408	16S rRNA seq		Bacteria	Firmicutes	Clostridia	Clostridiales	Peptostreptococcaceae	Clostridioides	difficile	Clostridium difficile SG-1408	SAMN10174782	Modified mBHI	99.6	CP011968	GAGCGGCGGACGGGTGAGTAACGCGTGGGTAACCTACCCTGTACACACGGATAACATACCGAAAGGTATGCTAATACGGGATAACATATTTGAGAGGCATCTCTTGAATATCAAAGGTGAGCCAGTACAGGATGGACCCGCGTCTGATTAGCTAGTTGGTAAGGTAACGGCTTACCAAGGCGACGATCAGTAGCCGACCTGAGAGGGTGATCGGCCACATTGGAACTGAGACACGGTCCAAACTCCTACGGGAGGCAGCAGTGGGGAATATTGCACAATGGGCGAAAGCCTGATGCAGCAACGCCGCGTGAGTGATGAAGGCCTTCGGGTCGTAAAACTCTGTCCTCAAGGAAGATAATGACGGTACTTGAGGAGGAAGCCCCGGCTAACTACGTGCCA…
729	MALDI-ToF	1.758	Bacteria	Firmicutes	Clostridia	Clostridiales	Lachnospiraceae	Clostridium	hathewayi	Clostridium hathewayi SG-729	SAMN10174783	mBHI (Cipro 0.5mg/L)			GAAATGACTGCTAATACCGCATAAGCGCACAGGGCCGCATGGTCTGGTGTGAAAAACTCCGGTGGTGTAAGATGGACCCGCGTCTGATTAGGTAGTTGGTGGGGTAACGGCCCACCAAGCCGACGATCAGTAGCCGACCTGAGAGGGTGACCGGCCACATTGGGACTGAGACACGGCCCAAACTCCTACGGGAGGCAGCAGTGGGGAATATTGGACAATGGGCGAAAGCCTGATCCAGCGACGCCGCGTGAGTGAAGAAGTATTTCGGTATGTAAAGCTCTATCAGCAGGGAAGAAAATGACGGTACCTGACTAAGAAGCCCCGGCTAACTACGTGCCAGCAGCCGCGGTAATACGTAGGGGGCAAGCGTTATCCGGATTTACTGGGTGTAAAGGGAGC…
1445	MALDI-ToF	1.998	Bacteria	Firmicutes	Erysipelotrichia	Erysipelotrichales	Erysipelotrichaceae	Clostridium	innocuum	Clostridium innocuum SG-1445	SAMN10174786	Modified mBHI			ATGGAGAGTTTGATCCTGGCTCAGGATGAACGCTGGCGGCATGCCTAATACATGCAAGTCGAACGAAGTTTCGAGGAAGCTTGCTTCCAAAGAGACTTAGTGGCGAACGGGTGAGTAACACGTAGGTAACCTGCCCATGTGTCCGGGATAACTGCTGGAAACGGTAGCTAAAACCGGATAGGTATACAGAGCGCATGCTCAGTATATTAAAGCGCCCATCAAGGCGTGAACATGGATGGACCTGCGGCGCATTAGCTAGTTGGTGAGGTAACGGCCCACCAAGGCGATGATGCGTAGCCGGCCTGAGAGGGTAAACGGCCACATTGGGACTGAGACACGGCCCAAACTCCTACGGGAGGCAGCAGTAGGGAATTTTCGTCAATGGGGGAAACCCTGAAC…
489	16S rRNA seq (SG311)		Bacteria	Firmicutes	Clostridia	Clostridiales	Lachnospiraceae	Clostridium	lavalense	Clostridium lavalense SG-489	SAMN10174787	mBHI (sul 8mg/L)	99.92	EF564277	GTTAGAAATGACTGCTAATACCGCATAAGCGCACAGTACCGCATGGTACAGTGTGAAAAACTCCGGTGGTGTGAGATGGATCCGCGTCTGATTAGCCAGTTGGCGGGGTAACGGCCCACCAAAGCGACGATCAGTAGCCGACCTGAGAGGGTGACCGGCCACATTGGGACTGAGACACGGCCCAAACTCCTACGGGAGGCAGCAGTGGGGAATATTGCACAATGGGCGAAAGCCTGATGCAGCGACGCCGCGTGAGTGAAGAAGTATTTCGGTATGTAAAGCTCTATCAGCAGGGAAGATAATGACGGTACCTGACTAAGAAGCCCCGGCTAACTACGTGCCAGCAGCCGCGGTAATACGTAGGGGGCAAGCGTTATCCGGATTTACTGGGTGTAAAGG…
586	16S rRNA seq		Bacteria	Firmicutes	Clostridia	Clostridiales	Lachnospiraceae	Clostridium	nexile	Clostridium nexile SG-586	SAMN10174788	mBHI (sul 8mg/L)	100	X73443	AACGAGAGTTTGATCCTGGCTCAGGATGAACGCTGGCGGCGTGCTTAACACATGCAAGTCGAACGAAGCGCTTAAATGGATTTCTTCGGATTGAAGTTTTTGTGACTGAGTGGCGGACGGGTGAGTAACGCGTGGGTAACCTGCCTCATACAGGGGGATAACAGTTAGAAATGACTGCTAATACCGCATAAGCGCACAGTGCTGCATGGCACAGTGTGAAAAACTCCGGTGGTATGAGATGGACCCGCGTCTGATTAGCTAGTTGGTGGGGTAACGGCCTACCAAGGCGACGATCAGTAGCCGGCCTGAGAGGGTGAACGGCCACATTGGGACTGAGACACGGCCCAAACTCCTACGGGAGGCAGCAGTGGGGAATATTGCACAATGGGGGAAACCCTG…
444(93)	16S rRNA seq		Bacteria	Firmicutes	Clostridia	Clostridiales	Clostridiaceae	Clostridium	paraputrificum	Clostridium paraputrificum SG-444	SAMN10174789	mBHI	99.68	X75907	TCTAGCGGCGGACGGGTGAGTAACACGTGGGCAACCTGCCTTGTAGAGGGGAATAGCCTTCCGAAAGGAAGATTAATACCGCATAACATTACATTTTCGCATGAAGAAGTAATTAAAGGAGCAATCCGCTACAAGATGGGCCCGCGGCGCATTAGCTAGTTGGTGAGGTAACGGCTCACCAAGGCGACGATGCGTAGCCGACCTGAGAGGGTGATCGGCCACATTGGGACTGAGACACGGCCCAGACTCCTACGGGAGGCAGCAGTGGGGAATATTGCACAATGGGGGAAACCCTGATGCAGCAACGCCGCGTGAGTGATGAAGGTTTTCGGATCGTAAAGCTCTGTCTTCAGGGACGATAATGACGGTACCTGAGGAGGAAGCCACGGCTAACTACGT…
1603	MALDI-ToF	2.388	Bacteria	Firmicutes	Clostridia	Clostridiales	Clostridiaceae	Clostridium	perfringens	Clostridium perfringens SG-1603	SAMN10174790	mBHI (Heat shocked)			TGCAGTCGAGCGATGAAGTTTCCTTCGGGAAACGGATTAGCGGCGGACGGGTGAGTAACACGTGGGTAACCTGCCTCATAGAGTGGAATAGCCTTCCGAAAGGAAGATTAATACCGCATAATGTTGAAAGATGGCATCATCATTCAACCAAAGGAGCAATCCGCTATGAGATGGACCCGCGGCGCATTAGCTAGTTGGTGGGGTAACGGCCTACCAAGGCGACGATGCGTAGCCGACCTGAGAGGGTGATCGGCCACATTGGGACTGAGACACGGCCCAGACTCCTACGGGAGGCAGCAGTGGGGAATATTGCACAATGGGGGAAACCCTGATGCAGCAACGCCGCGTGAGTGATGAAGGTTTTCGGATCGTAAAGCTCTGTCTTTGGGGAAGATAATG…
428(CR)	16S rRNA seq		Bacteria	Firmicutes	Erysipelotrichia	Erysipelotrichales	Erysipelotrichaceae	Clostridium	ramosum	Clostridium ramosum SG-428	SAMN10174784	mBHI	100	ABFX02000008	GCGGGGTAACGGCCCACCAAGGCGACGATGCGTAGCCGACCTGAGAGGGTGACCGGCCACACTGGGACTGAGACACGGCCCAGACTCCTACGGGAGGCAGCAGTAGGGAATTTTCGGCAATGGGGGAAACCCTGACCGAGCAACGCCGCGTGAAGGAAGAAGGTTTTCGGATTGTAAACTTCTGTTATAAAGGAAGAACGGCGGCTACAGGAAATGGTAGCCGAGTGACGGTACTTTATTAGAAAGCCACGGCTAACTACGTGCCAGCAGCCGCGGTAATACGTAGGTGGCAAGCGTTATCCGGAATTATTGGGCGTAAAGAGGGAGCAGGCGGCAGCAAGGGTCTGTGGTGAAAGCCTGAAGCTTAACTTCAGTAAGCCATAGAAACCAGGCAGCTAG…
1390	16S rRNA seq		Bacteria	Firmicutes	Clostridia	Clostridiales	Clostridiaceae	Clostridium	sardiniense	Clostridium sardiniense SG-1390	SAMN10174791	mBHI ( Imepenem 0.5 mg/L)	95	Y18189	GGGTAACGGCCTACCAAGGCGACGATGCGTAGCCGACCTGAGAGGGTGATCGGCCACATTGGGACTGAGACACGGCCCAGACTCCTACGGGAGGCAGCAGTGGGGAATATTGCACAATGGGGGAAACCCTGATGCAGCAACGCCGCGTGAGTGATGACGGCCTTCGGGTTGTAAAGCTCTGTTTCCAGGGACGATAATGACGGTACCTGGGGAGGAAGCCACGGCTAACTACGTGCCAGCAGCCGCGGTAATACGTAGGTGGCAAGCGTTGTCCGGATTTACTGGGCGTAAAGGGAGCGTAGGCGGATTTTTAAGTGGGATGTGAAATCCCCGGGCTCAACCCGGGGGCTGCATTCCAAACTGGAAATCTAGAGTGTCGGAGAGGAAAGCAGAATTCCT…
502	16S rRNA seq		Bacteria	Firmicutes	Erysipelotrichia	Erysipelotrichales	Erysipelotrichaceae	Clostridium	sp SG502	Clostridium sp. SG-502	SAMN10174751	mBHI	96	M23732	AAGCTTGCTTTCGAAAAGGCTTAGTGGCGAACGGGTGAGTAACACGTAGGTAACCTGCCCATGTGCCCGGGATAACTGCTGGAAACGGTAGCTAAAACCGGATAGGTATGAGGATCGCATGAASCTCATATTAAAGCACCGTCAGGTGTGAACATGGATGGACCTGCGGCGCATTAGCTAGTTGGCGGGGTAACGGCCCACCAAGGCAGTGATGCGTAGCCGACCTGAGAGGGCGAACGGCCACATTGGGACTGAGACACGGCCCAAACTCCTACGGGAGGCAGCAGTAGGGAATTTTCGTCAATGGGGGAAACCCTGAACGAGCAATGCCGCGTGAGTGAAGAAGGTCTTCGGATCGTAAAGCTCTGTTGTAAGCGAAGAACGGTCCGCATAGGAAAT…
436(91)	16S rRNA seq		Bacteria	Firmicutes	Clostridia	Clostridiales	Clostridiaceae	Clostridium	tertium	Clostridium tertium SG-436	SAMN10174793	mBHI	100	Y18174	TCTAGCGGCGGACGGGTGAGTAACACGTGGGCAACCTGCCTTGTAGAGGGGAATAGCCTTCCGAAAGGAAGATTAATACCGCATAACATTACATTTTCGCATGAAGAAGTAATTAAAGGAGCAATCCGCTACAAGATGGGCCCGCGGCGCATTAGCTAGTTGGTGAGGTAACGGCTCACCAAGGCGACGATGCGTAGCCGACCTGAGAGGGTGATCGGCCACATTGGGACTGAGACACGGCCCAGACTCCTACGGGAGGCAGCAGTGGGGAATATTGCACAATGGGGGAAACCCTGATGCAGCAACGCCGCGTGAGTGATGAAGGTTTTCGGATCGTAAAGCTCTGTCTTCAGGGACGATAATGACGGTACCTGAGGAGGAAGCCACGGCTAACTACGT…
908	MALDI-ToF	2.17	Bacteria	Actinobacteria	Coriobacteria	Coriobacteriales	Coriobacteriaceae	Collinsella	aerofaciens	Collinsella aerofaciens SG-908	SAMN10174794	mBHI (Cipro 0.5mg/L)			CGGAGAGTTCGATCCTGGCTCAGGATGAACGCTGGCGGCGCGCCTAACACATGCAAGTCGAACGGCACCCCTCTCCGGAGGGAAGCGAGTGGCGAACGGCTGAGTAACACGTGGAGAACCTGCCCCCTCCCCCGGGATAGCCGCCCGAAAGGACGGGTAATACCGGATACCCCGGGGTGCCGCATGGCACCCCGGCTAAAGCCCCGACGGGAGGGGATGGCTCCGCGGCCCATCAGGTAGACGGCGGGGTGACGGCCCACCGTGCCGACAACGGGTAGCCGGGTTGAGAGACCGACCGGCCAGATTGGGACTGAGACACGGCCCAGACTCCTACGGGAGGCAGCAGTGGGGAATCTTGCGCAATGGGGGGAACCCTGACGCAGCGACGCCGCGTGCGGG…
963	16S rRNA seq		Bacteria	Firmicutes	Clostridia	Clostridiales	Lachnospiraceae	Coprococcus	catus	Coprococcus catus SG-963	SAMN10174795	mBHI (Chlortetra 0.06 mg/L)	98.56	AB361624	ATGAGAGTTTGATCCTGGCTCAGGATGAACGCTGGCGGCGTGCTTAACACATGCAAGTCGAACGGACGATGAAGAGCTTGCTTTTCAGAGTTAGTGGCGGACGGGTGAGTAACGCGTGGGTAACCTGCCTCATACAGGGGGATAGCAGCTGGAAACGGCTGATAAAACCGCATAAGCGCACAGCATCGCATGATGCAGTGTGAAAAACTCCGGTGGTATGAGATGGACCCGCGTCTGATTAGCTGGTTGGTGAGGTAACGGCCCACCAAGGCGACGATCAGTAGCCGGCCTGAGAGGGTGACCGGCCACATTGGGACTGAGACACGGCCCAAACTCCTACGGGAGGCAGCAGTGGGGAATATTGCACAATGGGGGAAACCCTGATGCAGCGACGCCGCG…
584	16S rRNA seq		Bacteria	Firmicutes	Clostridia	Clostridiales	Lachnospiraceae	Coprococcus	comes	Coprococcus comes SG-584	SAMN10174796	mBHI (sul 8mg/L)	98.95	ABVR01000038	GAGAGTTTGATCCTGGCTCAGGATGAACGCTGGCGGCGTGCTTAACACATGCAAGTCGAACGAAGCACTTATCTTTGATTCTTCGGATGAAGAGGTTTGTGACTGAGTGGCGGACGGGTGAGTAACGCGTGGGTAACCTGCCTCATACAGGGGGATAACAGTTAGAAATGACTGCTAATACCGCATAAGACCACGGAGCCGCATGGCTCAGTGGGAAAAACTCCGGTGGTATGAGATGGACCCGCGTCTGATTAGGTAGTTGGTGGGGTAACGGCCTACCAAGCCAACGATCAGTAGCCGACCTGAGAGGGTGACCGGCCACATTGGGACTGAGACACGGCCCAAACTCCTACGGGAGGCAGCAGTGGGGAATATTGCACAATGGGGGAAACCCTGATG…
686	16S rRNA seq (805R)		Bacteria	Actinobacteria	Actinobacteria	Propionibacteriales	Propionibacteriaceae	Cutibacterium	acnes	Cutibacterium acnes SG-689	SAMN10174797	mBHI (Ery 2mg/L)	100	AWZZ01000008	TTGGAGAGTTTGATCCTGGCTCAGGACGAACGCTGGCGGCGTGCTTAACACATGCAAGTCGAACGGAAAGGCCCTGCTTTTGTGGGGTGCTCGAGTGGCGAACGGGTGAGTAACACGTGAGTAACCTGCCCTTGACTTTGGGATAACTTCAGGAAACTGGGGCTAATACCGGATAGGAGCTCCTGCTGCATGGTGGGGGTTGGAAAGTTTCGGCGGTTGGGGATGGACTCGCGGCTTATCAGCTTGTTGGTGGGGTAGTGGCTTACCAAGGCTTTGACGGGTAGCCGGCCTGAGAGGGTGACCGGCCACATTGGGACTGAGATACGGCCCAGACTCCTACGGGAGGCAGCAGTGGGGAATATTGCACAATGGGCGGAAGCCTGATGCAGCAACGCCGCG…
910	16S rRNA seq		Bacteria	Firmicutes	Clostridia	Clostridiales	Lachnospiraceae	Dorea	longicatena	Dorea longicatena SG-910	SAMN10174798	mBHI (Cipro 0.5mg/L)	99.57	AAXB02000032	TCTTCGGATGATATTCCTTTGTGACTGAGCGGCGGACGGGTGAGTAACGCGTGGGTAACCTGCCTCATACAGGGGGATAACAGTTAGAAATGACTGCTAATACCGCATAAGACCACGGTACCGCATGGTACAGTGGTAAAAACTCCGGTGGTATGAGATGGACCCGCGTCTGATTAGGTAGTTGGTGGGGTAACGGCCTACCAAGCCGACGATCAGTAGCCGACCTGAGAGGGTGACCGGCCACATTGGGACTGAGACACGGCCCAGACTCCTACGGGAGGCAGCAGTGGGGAATATTGCACAATGGAGGAAACTCTGATGCAGCGACGCCGCGTGAAGGATGAAGTATTTCGGTATGTAAACTTCTATCAGCAGGGAAGAAAATGACGGTACCTGACT…
1321	16S rRNA seq (805R)		Bacteria	Firmicutes	Clostridia	Clostridiales	Lachnospiraceae	Drancourtella	massiliensis	Drancourtella massiliensis SG-1321	SAMN10174799	mBHI ( Imepenem 0.5 mg/L)	100	NR_144722.1	ACGAGAGTTTGATCCTGGCTCAGGATGAACGCTGGCGGCGTGCCTAACACATGCAAGTCGAGCGAAGCGCTGTTTTCAGAATCTTCGGAGGAAGAGGACAGTGACTGAGCGGCGGACGGGTGAGTAACGCGTGGGCAACCTGCCTCATACAGGGGGATAACAGTTAGAAATGACTGCTAATACCGCATAAGCGCACAGGACCGCATGGTGTAGTGTGAAAAACTCCGGTGGTATGAGATGGACCCGCGTCTGATTAGGTAGTTGGTGGGGTAAAGGCCTACCAAGCCGACGATCAGTAGCCGACCTGAGAGGGTGACCGGCCACATTGGGACTGAGACACGGCCCAAACTCCTACGGGAGGCAGCAGTGGGGAATATTGCACAATGGGGGAAACCCTGA…
1391	16SrRNA seq (805R)		Bacteria	Proteobacteria	Betaproteobacteria	Burkholderiales	Sutterellaceae	Duodenibacillus	massiliensis	Duodenibacillus massiliensis SG-1391	SAMN10174800	mBHI ( Imepenem 0.5 mg/L)	99	NR_147381.1	AGCGTTAATCGGAATTACTGGGCGTAAAGCGTGCGCAGGCGGTTGGGTAAGACAGATGTGAAATCCCCGGGCTTAACCTGGGAACTGCATTTGTGACTGTCCGACTGGAGTACGTCAGAGGGGGGTGGAATTCCACGTGTAGCAGTGAAATGCGTAGATATGTGGAAGAACACCGATGGCGAAGGCAGCCCCCTGGGACGCAACTGACGCTCATGCACGAAAGCGTGGGGAGCAAACAGGATTAGATACCCTGGTAGTCCACGCCCTAAACGATGTCTGCTGGTTGTTGGGAATTTAATTCTCAGTAACGAAGCCAACGCGTGAAGCAGACCGCCTGGGGAGTACGGTCGCAAGATTAAAACTCAAAGGAATTGACGGGGACCCGCACAAGCGGTGGAT…
1169	MALDI-ToF/ 16S rRNA	1.939	Bacteria	Actinobacteria	Coriobacteria	Eggerthellales	Eggerthellaceae	Eggerthella	lenta	Eggerthella lenta SG-1169	SAMN10174801	mBHI (Chlortetra 0.06 mg/L)	97.22	CP001726	ACGGAGAGTTTGATCCTGGCTCAGGATGAACGCTGGCGGCGTGCCTAACACATGCAAGTCGAACGATGAAACCGCCCTCGGGCGGACATGAAGTGGCGAACGGGTGAGTAACACGTGACCAACCTGCCCCCCTCTCCGGGACAACCTTGGGAAACCGAGGCTAATACCGGATACTCCCTCCCCTGCTCCTGCAGGGGTCGGGAAAGCCCAGGCGGAGGGGGATGGGGTCGCGGCCCATTAGGTAGTAGGCGGGGTAACGGCCCACCTAGCCCGCGATGGGTAGCCGGGTTGAGAGACCGACCGGCCACATTGGGACTGAGATACGGCCCAGACTCCTACGGGAGGCAGCAGTGGGGAATTTTGCGCAATGGGGGCAACCCTGACGCAGCAACGCCGCGT…
1222	16S rRNA seq		Bacteria	Firmicutes	Clostridia	Clostridiales	Lachnospiraceae	Eisenbergiella	tayi	Eisenbergiella tayi SG-1222	SAMN10174802	mBHI (cipro + Ery)	96.58	ACTP01000124	AGAGAGTTTGATCCTGGCTCAGGATGAACGCTGGCGGCGTGCCTAACACATGCAAGTCGAACGGAGTTATGCAGAGGAAGTTTTCGGATGGAATCGGCGTAACTTAGTGGCGGACGGGTGAGTAACGCGTGGGAAACCTGCCCTGTACCGGGGGATAACACTTAGAAATAGGTGCTAATACCGCATAAGCGCACAGCTTCACATGAGGCAGTGTGAAAAACTCCGGTGGTACAGGATGGTCCCGCGTCTGATTAGCCAGTTGGCAGGGTAACGGCCTACCAAAGCGACGATCAGTAGCCGGCCTGAGAGGGTGAACGGCCACATTGGGACTGAGACACGGCCCAAACTCCTACGGGAGGCAGCAGTGGGGAATATTGCACAATGGGGGAAACCCTGATG…
490	16S rRNA seq (805R)		Bacteria	Firmicutes	Bacilli	Lactobacillales	Enterococcaceae	Enterococcus	faecalis	Enterococcus faecalis SG-490	SAMN10174803	mBHI (sul 8mg/L)		100	ATTAGCTAGTTGGTGAGGTAACGGCTCACCAAGGCCACGATGCATAGCCGACCTGAGAGGGTGATCGGCCACACTGGGACTGAGACACGGCCCAGACTCCTACGGGAGGCAGCAGTAGGGAATCTTCGGCAATGGACGAAAGTCTGACCGAGCAACGCCGCGTGAGTGAAGAAGGTTTTCGGATCGTAAAACTCTGTTGTTAGAGAAGAACAAGGACGTTAGTAACTGAACGTCCCCTGACGGTATCTAACCAGAAAGCCACGGCTAACTACGTGCCAGCAGCCGCGGTAATACGTAGGTGGCAAGCGTTGTCCGGATTTATTGGGCGTAAAGCGAGCGCAGGCGGTTTCTTAAGTCTGATGTGAAAGCCCCCGGCTCAACCGGGGAGGGTCATTGGAA…	AGCCGCCTTCGCCACTGGTGTTCCTCCATATATCTACGCATTTCACCGCTACACATGGAATTCCACTCTCCTCTTCTGCACTCAAGTCTCCCAGTTTCCAATGACCCTCCCCGGTTGAGCCGGGGGCTTTCACATCAGACTTAAGAAACCGCCTGCGCTCGCTTTACGCCCAATAAATCCGGACAACGCTTGCCACCTACGTATTACCGCGGCTGCTGGCACGTAGTTAGCCGTGGCTTTCTGGTTAGATACCGTCAGGGGACGTTCAGTTACTAACGTCCTTGTTCTTCTCTAACAACAGAGTTTTACGATCCGAAAACCTTCTTCACTCACGCGGCGTTGCTCGGTCAGACTTTCGTCCATTGCCGAAGATTCCCTACTGCTGCCTCCCGTAGGAGT…
1357	MALDI-ToF	2.167	Bacteria	Proteobacteria	Gammaproteobacteria	Enterobacteriales	Enterobacteriaceae	Escherichia	coli	Escherichia coli SG-1357	SAMN10174804	mBHI ( Imepenem 0.5 mg/L)			CTTGCCATCGGATGTGCCCAGATGGGATTAGCTAGTAGGTGGGGTAAAGGCTCACCTAGGCGACGATCCCTAGCTGGTCTGAGAGGATGACCAGCCACACTGGAACTGAGACACGGTCCAGACTCCTACGGGAGGCAGCAGTGGGGAATATTGCACAATGGGCGCAAGCCTGATGCAGCCATGCCGCGTGTATGAAGAAGGCCTTCGGGTTGTAAAGTACTTTCAGCGGGGAGGAAGGGAGTAAAGTTAATACCTTTGCTCATTGACGTTACCCGCAGAAGAAGCACCGGCTAACTCCGTGCCAGCAGCCGCGGTAATACGGAGGGTGCAAGCGTTAATCGGAATTACTGGGCGTAAAGCGCACGCAGGCGGTTTGTTAAGTCAGATGTGAAATCCCCG…
1525	16S rRNA seq		Bacteria	Firmicutes	Clostridia	Clostridiales	Lachnospiraceae	Eubacterium	callanderi	Eubacterium callanderi SG-1525	SAMN10174805	Modified mBHI	99.83	X96961	TGGAAAGTGGCGAACGGGTGAGTAACGCGTGGGTAACCTGCCCTATGGAAAGGAATAGCCTCGGGAAACTGGGAGTAAAGCCTTATATTATGGTTTTGTCGCATGGCAAGATCATGAAAACTCCGGTGCCATAGGATGGACCCGCGTCCCATTAGCTAGTTGGTGAGATAACAGCCCACCAAGGCGACGATGGGTAACCGGTCTGAGAGGGCGAACGGTCACACTGGAACTGAGACACGGTCCAGACTCCTACGGGAGGCAGCAGTGGGGAATATTGCGCAATGGGGGCAACCCTGACGCAGCAATACCGCGTGAGTGAAGAAGGTTTTCGGATCGTAAAGCTCTGTTATTGGGGAAGAAAACATGACGGTACCCAATGAGGAAGTCCCGGCTAACTAC…
1791	16S rRNA seq		Bacteria	Firmicutes	Clostridia	Clostridiales	Lachnospiraceae	Eubacterium	eligens	Eubacterium eligens SG-1791	SAMN10174806	mBHI ( Vancomycin 0.5 mg/L)	99.3	CP001104	TAACAGCCCACCAAGGCGACGATCAGTAGCCGACCTGAGAGGGTGACCGGCCACATTGGGACTGAGACACGGCCCAGACTCCTACGGGAGGCAGCAGTGGGGAATATTGCACAATGGAGGAAACTCTGATGCAGCGACGCCGCGTGAGTGAAGAAGTAATTCGTTATGTAAAGCTCTATCAGCAGGGAAGATAGTGACGGTACCTGACTAAGAAGCTCCGGCTAAATACGTGCCAGCAGCCGCGGTAATACGTATGGAGCAAGCGTTATCCGGATTTACTGGGTGTAAAGGGAGTGTAGGTGGCCATGCAAGTCAGAAGTGAAAATCCGGGGCTCAACCCCGGAACTGCTTTTGAAACTGTGAGGCTAGAGTGCAGGAGGGGTGAGTGGAATTCCTAGT…
1377	16S rRNA seq		Bacteria	Firmicutes	Clostridia	Clostridiales	Lachnospiraceae	Fecalibacterium	prausnitzii	Fecalibacterium prausnitzii SG-1377	SAMN10174810	mBHI ( Imepenem 0.5 mg/L)	99.21	AJ413954	TATAAAGAGTTTGATCCTGGCTCAGGACGAACGCTGGCGGCGCGCCTAACACATGCAAGTCGAACGAGCGAGAGAGAGCTTGCTTTCTCGAGCGAGTGGCGAACGGGTGAGTAACGCGTGAGGAACCTGCCTCAAAGAGGGGGACAACAGTTGGAAACGACTGCTAATACCGCATAAGCCCACGACCCGGCATCGGGTAGAGGGAAAAGGAGCAATCCGCTTTGAGATGGCCTCGCGTCCGATTAGCTAGTTGGTGAGGTAACGGCCCACCAAGGCGACGATCGGTAGCCGGACTGAGAGGTTGAACGGCCACATTGGGACTGAGACACGGCCCAGACTCCTACGGGAGGCAGCAGTGGGGAATATTGCACAATGGGGGAAACCCTGATGCAGCGACGC…
1616	MALDI-ToF	1.951	Bacteria	Firmicutes	Clostridia	Clostridiales	Ruminococcaceae	Flavonifractor	plautii	Flavonifractor plautii SG-1616	SAMN10174808	mBHI (Heat shocked)			ATCCTGGCTCAGGATGAACGCTGGCGGCGTGCTTAACACATGCAAGTCGAACGGGGTGCTCATGACGGAGGATTCGTCCAACGGATTGAGTTACCTAGTGGCGGACGGGTGAGTAACGCGTGAGGAACCTGCCTTGGAGAGGGGAATAACACTCCGAAAGGAGTGCTAATACCGCATGATGCAGTTGGGTCGCATGGCTCTGACTGCCAAAGATTTATCGCTCTGAGATGGCCTCGCGTCTGATTAGCTAGTAGGCGGGGTAACGGCCCACCTAGGCGACGATCAGTAGCCGGACTGAGAGGTTGACCGGCCACATTGGGACTGAGACACGGCCCAGACTCCTACGGGAGGCAGCAGTGGGGAATATTGGGCAATGGGCGCAAGCCTGACCCAGCAACG…
858	16S rRNA seq		Bacteria	Firmicutes	Clostridia	Clostridiales	Lachnospiraceae	Fusicatenibacter	saccharivorans	Fusicatenibacter saccharivorans SG-858	SAMN10174809	mBHI (Ery 2mg/L)	99.05	AB698910	GAAACGGCTGCTAATACCGCATAAGCGCACAGAGCTGCATGGCTCGGTGTGAAAAACTCCGGTGGTATGGGATGGGCCCGCGTCTGATTAGGCAGTTGGCGGGGTAACGGCCCACCAAACCGACGATCAGTAGCCGGCCTGAGAGGGCGACCGGCCACATTGGGACTGAGACACGGCCCAAACTCCTACGGGAGGCAGCAGTGGGGAATATTGCACAATGGGGGAAACCCTGATGCAGCGACGCCGCGTGAGCGAAGAAGTATTTCGGTATGTAAAGCTCTATCAGCAGGGAAGATAATGACGGTACCTGACTAAGAAGCCCCGGCTAACTACGTGCCAGCAGCCGCGGTAATACGTAGGGGGCAAGCGTTATCCGGATTTACTGGGTGTAAAGGGAGC…
1065	16S rRNA seq		Bacteria	Firmicutes	Clostridia	Clostridiales	unclassified clostridiales	Intestinimonas	butyriciproducens	Intestinimonas butyriciproducens SG-1065	SAMN10174810	mBHI (Chlortetra 0.06 mg/L)	99.62	KC311367	TATTGAGAGTTTGATCCTGGCTCAGGATGAACGCTGGCGGCGTGCTTAACACATGCAAGTCGAACGGAGCACCCCTGACGGAGTTTTCGGACAACGAAAGGGAATGCTTAGTGGCGGACGGGTGAGTAACGCGTGAGTAACCTGCCTTGGAGTGGGGAATAACAGCCGGAAACGGCTGCTAATACCGCATGATGTATCTGGATCGCATGGTTCTGGATACCAAAGATTTATCGCTCTGAGATGGACTCGCGTCTGATTAGCTAGTTGGTGAGGTAATGGCTCACCAAGGCGACGATCAGTAGCCGGACTGAGAGGTTGGCCGGCCACATTGGGACTGAGACACGGCCCAGACTCCTACGGGAGGCAGCAGTGGGGAATATTGGGCAATGGGCGAAAGCC…
529(115)	16S rRNA seq		Bacteria	Proteobacteria	Gammaproteobacteria	Enterobacteriales	Enterobacteriaceae	Klebsiella	pneumonia	Klebsiella pneumoniae SG-529	SAMN10174811	mBHI	100	Y17654	TTGACGTTACCCGCAGAAGAAGCACCGGCTAACTCCGTGCCAGCAGCCGCGGTAATACGGAGGGTGCAAGCGTTAATCGGAATTACTGGGCGTAAAGCGCACGCAGGCGGTCTGTCAAGTCGGATGTGAAATCCCCGGGCTCAACCTGGGAACTGCATTCGAAACTGGCAGGCTAGAGTCTTGTAGAGGGGGGTAGAATTCCAGGTGTAGCGGTGAAATGCGTAGAGATCTGGAGGAATACCGGTGGCGAAGGCGGCCCCCTGGACAAAGACTGACGCTCAGGTGCGAAAGCGTGGGGAGCAAACAGGATTAGATACCCTGGTAGTCCACGCCGTAAACGATGTCGATTTGGAGGTTGTGCCCTTGAGGCGTGGCTTCCGGAGCTAACGCGTTAAATCG…
1170	16S rRNA seq		Bacteria	Firmicutes	Bacilli	Lactobacillales	Lactobacillaceae	Lactobacillus	rogosae	Lactobacillus rogosae SG-1170	SAMN10174813	mBHI (Chlortetra 0.06 mg/L)	100	GU269544	TGGAAACGGCTGGTAATACCGCATAAGCGCACAGTACCACATGGTACAGTGTGAAAAACTCCGGTGGTATGAGATGGACCCGCGTCTGATTAGCTAGTTGGCGGGGTAACGGCCCACCAAGGCGACGATCAGTAGCCGACCTGAGAGGGTGACCGGCCACATTGGGACTGAGACACGGCCCAGACTCCTACGGGAGGCAGCAGTGGGGAATATTGCACAATGGAGGAAACTCTGATGCAGCGACGCCGCGTGAGTGAAGAAGTAGTTCGCTATGTAAAGCTCTATCAGCAGGGAAGATAGTGACGGTACCTGACTAAGAAGCTCCGGCTAAATACGTGCCAGCAGCCGCGGTAATACGTATGGAGCAAGCGTTATCCGGATTTACTGGGTGTAAAGGGA…
777	16S rRNA seq (805R)		Bacteria	Firmicutes	Bacilli	Lactobacillales	Lactobacillaceae	Lactobacillus	ruminis	Lactobacillus ruminis SG-777	SAMN10174812	mBHI (Ery 2mg/L)	99.82	BCVU01000117	TCACTTTTGGATGGGCCTGCGGCGTATTAACTTGTTGGTGGGGTAACGGCCTACCAAGGTGATGATACGTAGCCGAACTGAGAGGTTGATCGGCCACATTGGGACTGAGACACGGCCCAAACTCCTACGGGAGGCAGCAGTAGGGAATCTTCCACAATGGACGAAAGTCTGATGGAGCAACGCCGCGTGAATGAAGAAGGCCTTCGGGTCGTAAAATTCTGTTGTCAGAGAAGAACGTGCGTGAGAGTAACTGTTCACGTATTGACGGTATCTGACCAGAAAGCCACGGCTAACTACGTGCCAGCAGCCGCGGTAATACGTAGGTGGCGAGCGTTGTCCGGATTTATTGGGCGTAAAGGGAACGCAGGCGGTCTTTTAAGTCTGATGTGAAAGCCTTCG…
969	16S rRNA seq (805R)		Bacteria	Firmicutes	Erysipelotrichia	Erysipelotrichales	Erysipelotrichaceae	Longibaculum	muris	Longibaculum muris SG-969	SAMN10174814	mBHI (Chlortetra 0.06 mg/L)	100	KR364765	ATGGAGAGTTTGATCCTGGCTCAGGATGAACGCTGGCGGCGTGCCTAATACATGCAAGTCGAACGCACCGCTTCGGTGGTGAGTGGCGAACGGGTGAGTAATACATAAGTAACCTGGCCTTTCGAGGGGGATAACTATTGGAAACGATAGCTAAGACCGCATAGGCATAATTCTCGCATGAGAGTTATGTTAAATATCCCAAGGGATAGCGAGAGGATGGACTTATGGCGCATTAGCTAGTTGGTGAGGGTAACGGCCCACCAAGGCGACGATGCGTAGCCGACCTGAGAGGGTGGACGGCCACACTGGGACTGAGACACGGCCCAGACTCCTACGGGAGGCAGCAGTAGGGAATTTTCGGCAATGGGCGAAAGCCTGACCGAGCAACGCCGCGTGAGG…
1402	16S rRNA seq		Bacteria	Firmicutes	Erysipelotrichia	Erysipelotrichales	Erysipelotrichaceae	Massiliomicrobiota	timonensis	Massiliomicrobiota timonensis SG-1402	SAMN10174815	Modified mBHI	98	NR_144738.1	ATGGAGAGTTTGATCCTGGCTCAGGATGAACGCTGGCGGCGTGCCTAATACATGCAAGTCGGACGCAATGCTTCGGCATTGAGTGGCGAACGGGTGAGTAATACATAAGCAACCTGCCCCTGTGAGGGGGATAACTGCTGGAAACGGCAGCTAAGACCGCATAGGCATACATGACGCATGTCGAGTATGTTAAATATCCTACGGGATAGCACAGGGATGGGCTTATGACGCATTAGCTAGCTGGTGAGGTAGAGGCTCACCAGGGCGACGATGCGTAGCCGGCCTGAGAGGGTGGACGGCCACACTGGGACTGAGACACGGCCCAGACTCCTACGGGAGGCAGCAGTAGGGAATTTTCGGCAATGGGCGAAAGCCTGACCGAGCAACGCCGCGTGAAGG…
408(129)	16S rRNA seq		Bacteria	Firmicutes	Negativicutes	Selenomonadales	Selenomonadaceae	Megamonas	funiformis	Megamonas funiformis SG-408	SAMN10174816	mBHI	99.29	JH601096	TTTGGAGAGTTTGATCCTGGCTCAGGACGAACGCTGGCGGCGTGCTTAACACATGCAAGTCGAACGGGGTGTTTATTTCGGTAAACACCAAGTGGCGAACGGGTGAGTAACGCGTAAGCAATCTACCTTCAAGATGGGGACAACACTTCGAAAGGGGTGCTAATACCGAATGAATGTAAGAGTATCGCATGAGACACTTACTAAAGGAGGCCTCTGAAAATGCTTCCGCTTGAAGATGAGCTTGCGTCTGATTAGCTAGTTGGTGAGGGTAAAGGCCCACCAAGGCGACGATCAGTAGCCGGTCTGAGAGGATGAACGGCCACATTGGGACTGAGACACGGCCCAGACTCCTACGGGAGGCAGCAGTGGGGAATCTTCCGCAATGGGCGAAAGCCTGAC…
518	16S rRNA seq		Bacteria	Firmicutes	Negativicutes	Selenomonadales	Veillonellaceae	Meghasphaera	indica	Megasphaera indica SG-518	SAMN10174817	mBHI	99.9	HM990965	GAAACGGCTGCTAATACCGAATACGTTCTTTCTGTCGCATGGCAGAAGGAAGAAAGGGAGGCTCTTCGGAGCTTTCGCTGGAGGAGGGGCTTGCGTCTGATTAGCTAGTTGGAGGGGTAACGGCCCACCAAGGCGACGATCAGTAGCCGGTCTGAGAGGATGAACGGCCACATTGGGACTGAGACACGGCCCAGACTCCTACGGGAGGCAGCAGTGGGGAATCTTCCGCAATGGACGAAAGTCTGACGGAGCAACGCCGCGTGAACGATGACGGCCTTCGGGTTGTAAAGTTCTGTTATACGGGACGAATGGTACGACGGCCAATACCCGTCGTAAGTGACGGTACCGTAAGAGAAAGCCACGGCTAACTACGTGCCAGCAGCCGCGGTAATACGTAGG…
848	16S rRNA seq		Bacteria	Bacteroidetes	Bacteroidia	Bacteroidales	Odoribacteraceae	Odoribacter	splanchnicus	Odoribacter splanchnicus SG-848	SAMN10174818	mBHI (Cipro 0.5mg/L)	99.68	CP002544	ATGAAGAGTTTGATCCTGGCTCAGGATGAACGCTAGCGACAGGCTTAACACATGCAAGTCGAGGGGCATCATGAGGTAGCAATACCTTGATGGCGACCGGCGCACGGGTGAGTAACGCGTATGCAACCTGCCCGATACCGGGGTATAGCCCATGGAAACGTGGATTAACACCCCATAGTACTTTTATCCTGCATGGGATGTGAGTTAAATGTTCAAGGTATCGGATGGGCATGCGTCCTATTAGTTAGTTGGCGGGGTAACAGCCCACCAAGACGATGATAGGTAGGGGTTCTGAGAGGAAGGTCCCCCACATTGGAACTGAGACACGGTCCAAACTCCTACGGGAGGCAGCAGTGAGGAATATTGGTCAATGGACGTAAGTCTGAACCAGCCAAGTCG…
635	16S rRNA seq (805R)		Bacteria	Actinobacteria	Coriobacteria	Coriobacteriales	Atopobiaceae	Olsenella	umbonata	Olsenella umbonata SG-635	SAMN10174819	mBHI	100	LT629759.1	CGGAGAGTTCGATCCTGGCTCAGGATGAACGCTGGCGGCGCGCCTAACACATGCAAGTCGAACGGCTAAAGCACCTTCGGGTGTGTATAAAGTGGCGAACGGCTGAGTAACACGTGGGCAACCTGCCCCTCGCACCGGGATAGCCTCGGGAAACCGTGGTTAATACCGGATACTCCGGGACCCCCGCATGGGGGTGCCGGGAAAGCCCTGACGGCGAGGGATGGGCCCGCGGCCTGTTAGCTTGTTGGCGGGGTAACGGCCCACCAAGGCGATTATGGGTAGCCGGGTTGAGAGACCGACCGGCCAGATTGGGACTGAGACACGGCCCAGACTCCTACGGGAGGCAGCAGTGGGGAATCTTGCACAATGGGCGAAAGCCTGATGCAGCGACGCCGCGTG…
1167	16S rRNA seq		Bacteria	Actinobacteria	Coriobacteria	Coriobacteriales	Atopobiaceae	Olsenella	scatoligenes	Olsenella scatoligenes SG-1167	SAMN10174820	mBHI (Chlortetra 0.06 mg/L)	99.43	LOJF01000014	CGGAGAGTTCGATCCTGGCTCAGGATGAACGCTGGCGGCGCGCCTAACACATGCAAGTCGAACGGCCGGACCCACCTCGGTGGGCGAGGCAGTGGCGAACGGCTGAGTAACACGTGGGCAACCTGCCCCCCTCCCCGGGACAGCCTCGGGAAACCGTGGGTAATACCGGATGTGCCGCCCCCTCCGCATGGGAGGGGCGGGAAAGCTCCGGCGGGGGGGGATGGGCCCGCGGCCTGTTAGCTTGTTGGCGGGGCAACGGCCCACCAAGGCGACTATGGGTAGCTGGGTTGAGAGACCGACCAGCCAGATTGGGACTGAGACACGGCCCAGACTCCTACGGGAGGCAGCAGTGGGGAATCTTGCGCAATGGGCGGAAGCCTGACGCAGCGACGCCGCGTG…
406(87)	16S rRNA seq		Bacteria	Firmicutes	Clostridia	Clostridiales	Clostridiaceae	Paeniclostridium	sordelli	Paeniclostridium sordelli SG-406	SAMN10174742	mBHI	99.31	AB075771	GGTACAGGATGGACCCGCGTCTGATTAGCTAGTTGGTAAGGTAACGGCTTACCAAGGCAACGATCAGTAGCCGACCTGAGAGGGTGATCGGCCACATTGGAACTGAGACACGGTCCAAACTCCTACGGGAGGCAGCAGTGGGGAATATTGCACAATGGGCGAAAGCCTGATGCAGCAACGCCGCGTGAGCGATGAAGGCCTTCGGGTCGTAAAGCTCTGTCCTCAAGGAAGATAATGACGGTACTTGAGGAGGAAGCCCCGGCTAACTACGTGCCAGCAGCCGCGGTAATACGTAGGGGGCTAGCGTTATCCGGAATTACTGGGCGTAAAGGGTGCGTAGGCGGTCTTTCAAGCCAGAAGTGAAAGGCTACGGCTCAACCGTAGTAAGCTTTTGGAACT…
828	MALDI-ToF	2.346	Bacteria	Bacteroidetes	Bacteroidia	Bacteroidales	Porphyromonadaceae	Parabacteroides	distasonis	Parabacteroides distasonis SG-828	SAMN10174773	mBHI (Cipro 0.5mg/L)			GGCAGTTGGCGGGGTAACGGCCCACCAAACCGACGATGGATAGGGGTTCTGAGAGGAAGGTCCCCCACATTGGTACTGAGACACGGACCAAACTCCTACGGGAGGCAGCAGTGAGGAATATTGGTCAATGGGCGTAAGCCTGAACCAGCCAAGTCGCGTGAGGGATGAAGGTTCTATGGATCGTAAACCTCTTTTATAAGGGAATAAAGTGCGGGACGTGTCCTGTTTTGTATGTACCTTATGAATAAGGATCGGCTAACTCCGTGCCAGCAGCCGCGGTAATACGGAGGATCCGAGCGTTATCCGGATTTATTGGGTTTAAAGGGTGCGTAGGCGGCCTTTTAAGTCAGCGGTGAAAGTCTGTGGCTCAACCATAGAATTGCCGTTGAAACTGGGGGG…
560	16S rRNA seq		Bacteria	Bacteroidetes	Bacteroidia	Bacteroidales	Porphyromonadaceae	Parabacteroides	merdae	Parabacteroides merdae SG-560	SAMN10174823	mBHI (sul 8mg/L)	99.8	AAXE02000112	CGAAGAGTTTGATCCTGGCTCAGGATGAACGCTAGCGACAGGCTTAACACATGCAAGTCGAGGGGCAGCATGATTTGTAGCAATACAGATTGATGGCGACCGGCGCACGGGTGAGTAACGCGTATGCAACTTACCTATCAGAGGGGGATAGCCCGGCGAAAGTCGGATTAATACCCCATAAAACAGGGGTCCCGCATGGGAATATTTGTTAAAGATTCATCGCTGATAGATAGGCATGCGTTCCATTAGGCAGTTGGCGGGGTAACGGCCCACCAAACCGACGATGGATAGGGGTTCTGAGAGGAAGGTCCCCCACATTGGTACTGAGACACGGACCAAACTCCTACGGGAGGCAGCAGTGAGGAATATTGGTCAATGGCCGAGAGGCTGAACCAGCCA…
1453	16S rRNA seq		Bacteria	Firmicutes	Negativicutes	Acidaminococcales	Acidaminococcaceae	Phascolarctobacterium	succinatutens	Phascolarctobacterium succinatutens SG-1453	SAMN10174824	mBHI ( Imepenem 0.5 mg/L)	99.87	AEVN01000008	ATTGGAGAGTTTGATCCTGGCTCAGGACGAACGCTGGCGGCATGCCTAACACATGCAAGTCGAACGGAGATTATTTCGATAATCTTAGTGGCGAACGGGTGAGTAACGCGTGGGCAACCTGCCCTCTAGATGGGGACAACATCCCGAAAGGGGTGCTAATACCGAATGTGACAGCAATCTCGCATGAGGATGCTGTGAAAGATGGCCTCTATTTATAAGCTATCGCTAGAGGATGGGCCTGCGTCTGATTAGCTAGTTGGTGGGGTAACGGCCTACCAAGGCGATGATCAGTAGCCGGTCTGAGAGGATGAACGGCCACATTGGGACTGAGACACGGCCCAGACTCCTACGGGAGGCAGCAGTGGGGAATCTTCCGCAATGGGCGAAAGCCTGACGGAG…
1727	MALDI-ToF/16S rRNA	2.037	Bacteria	Bacteroidetes	Bacteroidia	Bacteroidales	Prevotellaceae	Prevotella	copri	Prevotella copri SG-1727	SAMN10174825	mBHI ( Gentamycin 1 mg/L)	99.49	AB064923	ATGGAGAGTTTGATCCTGGCTCAGGATGAACGCTAGCTACAGGCTTAACACATGCAAGTCGAGGGGAAACGACATCGAAAGCTTGCTTTTGATGGGCGTCGACCGGCGCACGGGTGAGTAACGCGTATCCAACCTGCCCACCACTTGGGAATAACCTTGCGAAAGTAAGACTAATACCCAATGATATCTCAAGAAGACATCTGAATGAGATTAAAGATTTATCGGTGATGGATGGGGATGCGTCTGATTAGCTTGTTGGCGGGGTAACGGCCCACCAAGGCGACGATCAGTAGGGGTTCTGAGAGGAAGGTCCCCCACATTGGAACTGAGACACGGTCCAAACTCCTACGGGAGGCAGCAGTGAGGAATATTGGTCAATGGGCGAGAGCCTGAACCAGC…
608	16S rRNA seq		Bacteria	Bacteroidetes	Bacteroidia	Bacteroidales	Prevotellaceae	Prevotella	stercorea	Prevotella stercorea SG-608	SAMN10174826	mBHI	97.47	AB244774	CCCTATGGGTTGTAAACTGCTTTTATACGGGGATAAAGTGAGCCACGTGTGGCTTATTGCAGGTACCGTATGAATAAGGACCGGCTAATTCCGTGCCAGCAGCCGCGGTAATACGGAAGGTCCGGGCGTTATCCGGATTTATTGGGTTTAAAGGGAGCGTAGGCCGTCTGTTAAGCGTGTTGTGAAATGTCGGGGCTCAACCTGGGCATTGCAGCGCGAACTGGCAGACTTGAGTGCGCAGGAAGTAGGCGGAATTCGTCGTGTAGCGGTGAAATGCTTAGATATGACGAAGAACTCCGATTGCGAAGGCAGCCTGCTGTAGCGTAACTGACGCTGAAGCTCGAAAGCGTGGGTATCGAACAGGATTAGATACCCTGGTAGTCCACGCGGTAAACGATG…
935	16S rRNA seq		Bacteria	Firmicutes	Clostridia	Clostridiales	Lachnospiraceae	Roseburia	faecis	Roseburia faecis SG-935	SAMN10174827	mBHI (Cipro 0.5mg/L)	99.88	AY305310	TTGATCCTGGCTCAGGATGAACGCTGGCGGCGTGCTTAACACATGCAAGTCGAACGAAGCACTCTATTTGATTTTCTTCGGAAATGAAGATTTTGTGACTGAGTGGCGGACGGGTGAGTAACGCGTGGGTAACCTGCCTCATACAGGGGGATAACAGTTGGAAACGACTGCTAATACCGCATAAGCGCACAGGATTGCATGATCCGGTGTGAAAAACTCCGGTGGTATGAGATGGACCCGCGTCTGATTAGCCAGTTGGCAGGGTAACGGCCTACCAAAGCGACGATCAGTAGCCGACCTGAGAGGGTGACCGGCCACATTGGGACTGAGACACGGCCCAAACTCCTACGGGAGGCAGCAGTGGGGAATATTGCACAATGGGGGAAACCCTGATGCAGC…
731	16S rRNA seq		Bacteria	Firmicutes	Clostridia	Clostridiales	Lachnospiraceae	Roseburia	hominis	Roseburia hominis SG-731	SAMN10174828	mBHI (Cipro 0.5mg/L)	100	CP003040	ATGAGAGTTTGATCCTGGCTCAGGATGAACGCTGGCGGCGTGCTTAACACATGCAAGTCGAACGAAGCACTTTAATTGATTTCTTCGGAATGAAGTTTTTGTGACTGAGTGGCGGACGGGTGAGTAACGCGTGGGTAACCTGCCTCATACAGGGGGATAACAGTTGGAAACGACTGCTAATACCGCATAAGCGCACAGGATTGCATGATCCAGTGTGAAAAACTCCGGTGGTATGAGATGGACCCGCGTCTGATTAGCCAGTTGGCGGGGTAACGGCCCACCAAAGCGACGATCAGTAGCCGACCTGAGAGGGTGACCGGCCACATTGGGACTGAGACACGGCCCAAACTCCTACGGGAGGCAGCAGTGGGGAATATTGCACAATGGGGGAAACCCTGA…
895	16S rRNA seq		Bacteria	Firmicutes	Clostridia	Clostridiales	Lachnospiraceae	Ruminococcus	faecis	Ruminococcus faecis SG-895	SAMN10174829	mBHI (Ery 2mg/L)	99.86	FJ611794	AACGAGAGTTTGATCCTGGCTCAGGATGAACGCTGGCGGCGTGCTTAACACATGCAAGTCGAACGAAGCACCTTGATTTGATTCTTCGGATGAAGATCTTGGTGACTGAGTGGCGGACGGGTGAGTAACGCGTGGGTAACCTGCCTCATACAGGGGGATAACAGTTAGAAATGACTGCTAATACCGCATAAGACCACAGCACCGCATGGTGCAGGGGTAAAAACTCCGGTGGTATGAGATGGACCCGCGTCTGATTAGGTAGTTGGTGGGGTAACGGCCTACCAAGCCGACGATCAGTAGCCGACCTGAGAGGGTGACCGGCCACATTGGGACTGAGACACGGCCCAAACTCCTACGGGAGGCAGCAGTGGGGAATATTGCACAATGGGGGAAACCCTG…
1609	16S rRNA seq		Bacteria	Firmicutes	Clostridia	Clostridiales	Lachnospiraceae	Ruminococcus		Ruminococcus sp SG-1609	SAMN10174828	mBHI (Heat shocked)	95	CP002403	ATTAAGAGTTTGATCCTGGCTCAGGACGAACGCTGGCGGCACGCTTAACACATGCAAGTCGAACGAGAGAAGAGAAGCTTGCTTTTCTGATCTAGTGGCGGACGGGTGAGTAACACGTGAGCAATCTGCCTTTCAGAGGGGGATACCGATTGGAAACGATCGTTAATACCGCATAACATAATTGAACCGCATGATTTGATTATCAAAGATTTATCGCTGAAAGATGAGCTCGCGTCTGATTAGCTAGTTGGTAAGGTAACGGCTTACCAAGGCGACGATCAGTAGCCGGACTGAGAGGTTGATCGGCCACATTGGGACTGAGACACGGCCCAGACTCCTACGGGAGGCAGCAGTGGGGAATATTGCACAATGGAGGAAACTCTGATGCAGCGATGCCGC…
982	16S rRNA seq (805R)		Bacteria	Proteobacteria	Gammaproteobacteria	Enterobacterales	Enterobacteriaceae	Salmonella	enterica	Salmonella enterica SG-982	SAMN10174830	mBHI (Chlortetra 0.06 mg/L)	100	AE006468	CTTGCTGCTTCGCTGACGAGTGGCGGACGGGTGAGTAATGTCTGGGAAACTGCCTGATGGAGGGGGATAACTACTGGAAACGGTGGCTAATACCGCATAACGTCGCAAGACCAAAGAGGGGGACCTTCGGGCCTCTTGCCATCAGATGTGCCCAGATGGGATTAGCTTGTTGGTGAGGTAACGGCTCACCAAGGCGACGATCCCTAGCTGGTCTGAGAGGATGACCAGCCACACTGGAACTGAGACACGGTCCAGACTCCTACGGGAGGCAGCAGTGGGGAATATTGCACAATGGGCGCAAGCCTGATGCAGCCATGCCGCGTGTATGAAGAAGGCCTTCGGGTTGTAAAGTACTTTCAGCGGGGAGGAAGGTGTTGTGGTTAATAACCGCAGCAATTG…
522	16S rRNA seq		Bacteria	Firmicutes	Clostridia	Clostridiales	Lachnospiraceae	Sellimonas	intestinalis	Sellimonas intestinalis SG-522	SAMN10174831	mBHI	99.89	LGAJ01000018	TGACGGTACCTGAGTAAGAAGCACCGGCTAAATACGTGCCAGCAGCCGCGGTAATACGTATGGTGCAAGCGTTATCCGGATTTACTGGGTGTAAAGGGAGCGTAGACGGATAGGCAAGTCTGGAGTGAAAACCCAGGGCTCAACCCTGGGACTGCTTTGGAAACTGCAGATCTGGAGTGCCGGAGAGGTAAGCGGAATTCCTAGTGTAGCGGTGAAATGCGTAGATATTAGGAGGAACACCAGTGGCGAAGGCGGCTTACTGGACGGTGACTGACGTTGAGGCTCGAAAGCGTGGGGAGCAAACAGGATTAGATACCCTGGTAGTCCACGCCGTAAACGATGACTACTAGGTGTCGGTGTGCAAAGCACATCGGTGCCGCAGCAAACGCAATAAGTAGT…
1665	MALDI-ToF	2.064	Bacteria	Firmicutes	Bacilli	Bacillales	Staphylococcaceae	Staphylococcus	epidermidis	Staphylococcus epidermidis SG-1665	SAMN10174832	mBHI (3% chloroform treated)			AAGTCGAGCGAACAGACGAGGAGCTTGCTCCTCTGACGTTAGCGGCGGACGGGTGAGTAACACGTGGATAACCTACCTATAAGACTGGGATAACTTCGGGAAACCGGAGCTAATACCGGATAATATATTGAACCGCATGGTTCAATAGTGAAAGACGGTTTTGCTGTCACTTATAGATGGATCCGCGCCGCATTAGCTAGTTGGTAAGGTAACGGCTTACCAAGGCAACGATGCGTAGCCGACCTGAGAGGGTGATCGGCCACACTGGAACTGAGACACGGTCCAGACTCCTACGGGAGGCAGCAGTAGGGAATCTTCCGCAATGGGCGAAAGCCTGACGGAGCAACGCCGCGTGAGTGATGAAGGTCTTCGGATCGTAAAACTCTGTTATTAGGGAAG…
1664	MALDI-ToF/16S rRNA (805R)	2.229	Bacteria	Firmicutes	Bacilli	Bacillales	Staphylococcaceae	Staphylococcus	hominis	Staphylococcus hominis SG-1346	SAMN10174833	mBHI (3% chloroform treated)	100	X66101	TATGGAGAGTTTGATCCTGGCTCAGGATGAACGCTGGCGGCGTGCCTAATACATGCAAGTCGAGCGAACAGACGAGGAGCTTGCTCCTTTGACGTTAGCGGCGGACGGGTGAGTAACACGTGGGTAACCTACCTATAAGACTGGGATAACTTCGGGAAACCGGAGCTAATACCGGATAATATTTCGAACCGCATGGTTCGATAGTGAAAGATGGCTCTGCTATCACTTATAGATGGACCTGCGCCGTATTAGCTAGTTGGTAAGGTAACGGCTTACCAAGGCAACGATACGTAGCCGACCTGAGAGGGTGATCGGCCACACTGGAACTGAGACACGGTCCAGACTCCTACGGGAGGCAGCAGTAGGGAATCTTCCGCAATGGGCGAAAGCCTGACGGAG…
956	16S rRNA seq (805R)		Bacteria	Firmicutes	Bacilli	Bacillales	Staphylococcaceae	Staphylococcus	pasteuri	Staphylococcus pasteuri SG-956	SAMN10174834	mBHI (Chlortetra 0.06 mg/L)	100	AF041361	GAGTAACACGTGGATAACCTACCTATAAGACTGGGATAACTTCGGGAAACCGGAGCTAATACCGGATAAGATTTTGAACCGCATGGTTCAATAGTGAAAGACGGCCTTGCTGTCACTTATAGATGGATCCGCGCCGTATTAGCTAGTTGGTAAGGTAACGGCTTACCAAGGCAACGATACGTAGCCGACCTGAGAGGGTGATCGGCCACACTGGAACTGAGACACGGTCCAGACTCCTACGGGAGGCAGCAGTAGGGAATCTTCCGCAATGGGCGAAAGCCTGACGGAGCAACGCCGCGTGAGTGATGAAGGTCTTCGGATCGTAAAACTCTGTTATCAGGGAAGAACAAACGTGTAAGTAACTGTGCACGTCTTGACGGTACCTGATCAGAAAGCCAC…
1585	16S rRNA seq		Bacteria	Firmicutes	Bacilli	Bacillales	Staphylococcaceae	Staphylococcus	saprophyticus	Staphylococcus saprophyticus SG-1585	SAMN10174836	Modified mBHI	100	AP008934	CTTAAGTCTGATGTGAAAGCCCACGGCTCAACCGTGGAGGGTCATTGGAAACTGGGAAACTTGAGTGCAGAAGAGGAAAGTGGAATTCCATGTGTAGCGGTGAAATGCGCAGAGATATGGAGGAACACCAGTGGCGAAGGCGACTTTCTGGTCTGTAACTGACGCTGATGTGCGAAAGCGTGGGGATCAAACAGGATTAGATACCCTGGTAGTCCACGCCGTAAACGATGAGTGCTAAGTGTTAGGGGGTTTCCGCCCCTTAGTGCTGCAGCTAACGCATTAAGCACTCCGCCTGGGGAGTACGACCGCAAGGTTGAAACTCAAAGGAATTGACGGGGACCCGCACAAGCGGTGGAGCATGTGGTTTAATTCGAAGCAACGCGAAGAACCTTACCAAAT…
1086	16S rRNA seq (805R)		Bacteria	Firmicutes	Bacilli	Bacillales	Staphylococcaceae	Staphylococcus	succinus subs casei	Staphylococcus succinus subs casei SG-1086	SAMN10174791	mBHI (Chlortetra 0.06 mg/L)			TGGCAAGCGTTATCCGGAATTATTGGGCGTAAAGCGCGCGTAGGCGGTTTCTTAAGTCTGATGTGAAAGCCCACGGCTCAACCGTGGAGGGTCATTGGAAACTGGGAAACTTGAGTGCAGAAGAGGAAAGTGGAATTCCATGTGTAGCGGTGAAATGCGCAGAGATATGGAGGAACACCAGTGGCGAAGGCGACTTTCTGGTCTGTAACTGACGCTGATGTGCGAAAGCGTGGGGATCAAACAGGATTAGATACCCTGGTAGTCCACGCCGTAAACGATGAGTGCTAAGTGTTAGGGGGTTTCCGCCCCTTAGTGCTGCAGCTAACGCATTAAGCACTCCGCCTGGGGAGTACGACCGCAAGGTTGAAACTCAAAGGAATTGACGGGGACCCGCACAAG…
533	MALDI-ToF	1.857	Bacteria	Firmicutes	Bacilli	Lactobacillales	Streptococcaceae	Streptococcus	salivarius	Streptococcus salivarius SG-533	SAMN10174837	mBHI			AATGAGAGTTTGATCCTGGCTCAGGACGAACGCTGGCGGCGTGCCTAATACATGCAAGTAGAACGCTGAAGAGAGGAGCTTGCTCTTCTTGGATGAGTTGCGAACGGGTGAGTAACGCGTAGGTAACCTGCCTTGTAGCGGGGGATAACTATTGGAAACGATAGCTAATACCGCATAACAATGGATGACACATGTCATTTATTTGAAAGGGGCAATTGCTCCACTACAAGATGGACCTGCGTTGTATTAGCTAGTAGGTGAGGTAACGGCTCACCTAGGCGACGATACATAGCCGACCTGAGAGGGTGATCGGCCACACTGGGACTGAGACACGGCCCAGACTCCTACGGGAGGCAGCAGTAGGGAATCTTCGGCAATGGGGGCAACCCTGACCGAGCA…
1076	MALDI-ToF	2.256	Bacteria	Proteobacteria	Betaproteobacteria	Burkholderiales	Sutterellaceae	Sutterella	wadsworthensis	Sutterella wadsworthensis SG-1090	SAMN10174838	mBHI (Chlortetra 0.06 mg/L)			TAAAGAGTTTGATCCTGGCTCAGATTGAACGCTGGCGGCATGCTTTACACATGCAAGTCGAACGGCAGCGCGGGGAGCTTGCTCCCTGGCGGCGAGTGGCGCACGGGTGAGTAATACATCGGAACGTGTCTTCTAGTGGGGGATAACTGCCCGAAAGGGCAGCTAATACCGCATGAGACCTGAGGGTGAAAGCGGGGGATCGCAAGACCTCGCGCTGGAAGAGCGGCCGATGTCCGATTAGCTAGTTGGTGAGGTAAAGGCTCACCAAGGCGACGATCGGTAGCTGGTCTGAGAGGACGACCAGCCACACTGGGACTGAGACACGGCCCAGACTCCTACGGGAGGCAGCAGTGGGGAATTTTGGACAATGGGGGCAACCCTGATCCAGCCATGCCGCGT…
1667	16S rRNA seq		Bacteria	Firmicutes	Erysipelotrichia	Erysipelotrichales	Erysipelotrichaceae	Turicibacter	sanguinis	Turicibacter sanguinis SG-1667	SAMN10174839	mBHI (3% chloroform treated)	100	AF349724	TATGGAGAGTTTGATCCTGGCTCAGGATGAACGCTGGCGGCGTGCCTAATACATGCAAGTCGAGCGAACCACTTCGGTGGTGAGCGGCGAACGGGTGAGTAACACGTAGGTTATCTGCCCATCAGACGGGGACAACGATTGGAAACGATCGCTAATACCGGATAGGACGAAAGTTTAAAGGTGCTTCGGCACCACTGATGGATGAGCCTGCGGCGCATTAGCTAGTTGGTAGGGTAAAGGCCTACCAAGGCGACGATGCGTAGCCGACCTGAGAGGGTGAACGGCCACACTGGGACTGAGACACGGCCCAGACTCCTACGGGAGGCAGCAGTAGGGAATCTTCGGCAATGGGCGAAAGCCTGACCGAGCAACGCCGCGTGAATGATGAAGGCCTTCGGG…
351	MALDI-ToF	2.235	Bacteria	Bacteroidetes	Bacteroidia	Bacteroidales	Bacteroidaceae	Bacteroides	uniformis			mBHI (sul 8mg/L)
352	16S rRNA seq		Bacteria	Firmicutes	Clostridia	Clostridiales	Clostridiaceae	Clostridium	algidicarnis			mBHI (sul 8mg/L)	96	jgi.1107655	TAGCGGCGGACGGGTGAGTAACACGTGGGTAACCTGCCTCATAGAGAGGGATAGCCTTCCGAAAGGAAGATTAATACCTCATAACATCATTCTTTCGCATGTTAGAATGATCAAAGGAGCAATCCGCTATGAGATGGACCCGCGGCGCATTAGCTAGTTGGTGGGGTAACGGCCTACCAAGGCGACGATGCGTAGCCGACCTGAGAGGGTGATCGGCCACATTGGGACTGAGACACGGCCCAGACTCCTACGGGAGGCAGCAGTGGGGAATATTGCACAATGGGGGAAACCCTGATGCAGCAACGCCGCGTGAGTGATGACGGCCTTCGGGTTGTAAAGCTCTGTTTCCAGGGACGATAATGACGGTACCTGGGGAGGAAGCCACGGCTAACTACGTGC…
353	MALDI-ToF	2.371	Bacteria	Bacteroidetes	Bacteroidia	Bacteroidales	Bacteroidaceae	Bacteroides	vulgatus			mBHI (sul 8mg/L)
354	16S rRNA seq		Bacteria	Bacteroidetes	Bacteroidia	Bacteroidales	Odoribacteraceae	Odoribacter	splanchnicus			mBHI (sul 8mg/L)	99.36	CP002544	TATGCAACCTGCCCGATACCGGGGTATAGCCCATGGAAACGTGGATTAACACCCCATAGTACTTTTATCCTGCATGGGATGTGAGTTAAATGTTCAAGGTATCGGATGGGCATGCGTCCTATTAGTTAGTTGGCGGGGTAACAGCCCACCAAGACGATGATAGGTAGGGGTTCTGAGAGGAAGGTCCCCCACATTGGAACTGAGACACGGTCCAAACTCCTACGGGAGGCAGCAGTGAGGAATATTGGTCAATGGACGAAAGTCTGAACCAGCCAAGTCGCGTGAGGGAAGACTGCCCTATGGGTTGTAAACTTCTTTTATAAGGGAAGAATAAGTTCTACGTGTAGAATGATGCCTGTACCTTATGAATAAGCATCGGCTAACTCCGTGCCAGCAGCC…
355	MALDI-ToF	2.226	Bacteria	Actinobacteria	Actinobacteria	Bifidobacteriales	Bifidobacteriaceae	Bifidobacterium	longum			mBHI (sul 8mg/L)
357	MALDI-ToF	2.068	Bacteria	Actinobacteria	Actinobacteria	Bifidobacteriales	Bifidobacteriaceae	Bifidobacterium	longum			mBHI (sul 8mg/L)
358	MALDI-ToF	1.914	Bacteria	Actinobacteria	Actinobacteria	Bifidobacteriales	Bifidobacteriaceae	Bifidobacterium	longum			mBHI (sul 8mg/L)
359	16S rRNA seq		Bacteria	Firmicutes	Clostridia	Clostridiales	Lachnospiraceae	Ruminococcus	faecis			mBHI (sul 8mg/L)	97	NR_116747.1	TGGGGGGGGCTTAAACATGCAAGTCGAACGAAGCACCTTGATTTGATTCTTCGGATGAAGATCTTGGTGACTGAGTGGCGGACGGGTGAGTAACGCGTGGGTAACCTGCCTCATACAGGGGGATAACAGTTAGAAATGACTGCTAATACCGCATAAGACCACAGCACCGCATGGTGCAGGGGTAAAAACTCCGGTGGTATGAGATGGACCCGCGTCTGATTAGGTAGTTGGTGGGGTAACGGCCTACCAAGCCGACGATCAGTAGCCGACCTGAGAGGGTGACCGGCCACATTGGGACTGAGACACGGCCCAAACTCCTACGGGAGGCAGCAGTGGGGAATATTGCACAATGGGGGAAACCCTGATGCAGCGACGCCGCGTGAGCGATGAAGTATTTCG…
360	MALDI-ToF	2.295	Bacteria	Bacteroidetes	Bacteroidia	Bacteroidales	Bacteroidaceae	Bacteroides	uniformis			mBHI (sul 8mg/L)
361	MALDI-ToF	2.207	Bacteria	Bacteroidetes	Bacteroidia	Bacteroidales	Bacteroidaceae	Bacteroides	uniformis			mBHI (sul 8mg/L)
362	MALDI-ToF	1.89	Bacteria	Bacteroidetes	Bacteroidia	Bacteroidales	Bacteroidaceae	Bacteroides	ovatus			mBHI (sul 8mg/L)
363	MALDI-ToF	2.289	Bacteria	Bacteroidetes	Bacteroidia	Bacteroidales	Bacteroidaceae	Bacteroides	vulgatus			mBHI (sul 8mg/L)
364	MALDI-ToF	2.112	Bacteria	Actinobacteria	Actinobacteria	Bifidobacteriales	Bifidobacteriaceae	Bifidobacterium	longum			mBHI (sul 8mg/L)
365	MALDI-ToF	1.988	Bacteria	Firmicutes	Bacilli	Lactobacillales	Lactobacillaceae	Lactobacillus	ruminis			mBHI (sul 8mg/L)
366	MALDI-ToF	2.345	Bacteria	Bacteroidetes	Bacteroidia	Bacteroidales	Bacteroidaceae	Bacteroides	uniformis			mBHI (sul 8mg/L)
367	MALDI-ToF	2.259	Bacteria	Bacteroidetes	Bacteroidia	Bacteroidales	Bacteroidaceae	Bacteroides	vulgatus			mBHI (sul 8mg/L)
368	MALDI-ToF	1.936	Bacteria	Actinobacteria	Actinobacteria	Bifidobacteriales	Bifidobacteriaceae	Bifidobacterium	longum			mBHI (sul 8mg/L)
369	MALDI-ToF	2.325	Bacteria	Bacteroidetes	Bacteroidia	Bacteroidales	Bacteroidaceae	Bacteroides	uniformis			mBHI (sul 8mg/L)
370	MALDI-ToF	1.878	Bacteria	Bacteroidetes	Bacteroidia	Bacteroidales	Porphyromonadaceae	Parabacteroides	merdae			mBHI (sul 8mg/L)
371	MALDI-ToF	2.338	Bacteria	Bacteroidetes	Bacteroidia	Bacteroidales	Bacteroidaceae	Bacteroides	uniformis			mBHI (sul 8mg/L)
372	NO GROWTH											mBHI (sul 8mg/L)
373	MALDI-ToF	2.394	Bacteria	Bacteroidetes	Bacteroidia	Bacteroidales	Bacteroidaceae	Bacteroides	uniformis			mBHI (sul 8mg/L)
374	MALDI-ToF	1.969	Bacteria	Actinobacteria	Actinobacteria	Bifidobacteriales	Bifidobacteriaceae	Bifidobacterium	longum			mBHI (sul 8mg/L)
375	MALDI-ToF	2.026	Bacteria	Actinobacteria	Actinobacteria	Bifidobacteriales	Bifidobacteriaceae	Bifidobacterium	longum			mBHI (sul 8mg/L)
376	MALDI-ToF	2.31	Bacteria	Bacteroidetes	Bacteroidia	Bacteroidales	Bacteroidaceae	Bacteroides	uniformis			mBHI (sul 8mg/L)
377	MALDI-ToF	2.173	Bacteria	Actinobacteria	Actinobacteria	Bifidobacteriales	Bifidobacteriaceae	Bifidobacterium	longum			mBHI (sul 8mg/L)
378	MALDI-ToF	2.39	Bacteria	Bacteroidetes	Bacteroidia	Bacteroidales	Bacteroidaceae	Bacteroides	uniformis			mBHI (sul 8mg/L)
379	MALDI-ToF	2.008	Bacteria	Firmicutes	Bacilli	Lactobacillales	Streptococcaceae	Streptococcus	salivarius			mBHI (sul 8mg/L)
380	MALDI-ToF	1.796	Bacteria	Bacteroidetes	Bacteroidia	Bacteroidales	Porphyromonadaceae	Parabacteroides	merdae			mBHI (sul 8mg/L)
381	MALDI-ToF	1.901	Bacteria	Bacteroidetes	Bacteroidia	Bacteroidales	Porphyromonadaceae	Parabacteroides	merdae			mBHI (sul 8mg/L)
382	MALDI-ToF	1.891	Bacteria	Bacteroidetes	Bacteroidia	Bacteroidales	Porphyromonadaceae	Parabacteroides	merdae			mBHI (sul 8mg/L)
383	MALDI-ToF	2.219	Bacteria	Bacteroidetes	Bacteroidia	Bacteroidales	Bacteroidaceae	Bacteroides	vulgatus			mBHI (sul 8mg/L)
384	16S rRNA seq		Bacteria	Firmicutes	Erysipelotrichia	Erysipelotrichales	Erysipelotrichaceae	Longibaculum	muris			mBHI (sul 8mg/L)	100	KR364765	CGCACCGCTTCGGTGGTGAGTGGCGAACGGGTGAGTAATACATAAGTAACCTGGCCTTTCGAGGGGGATAACTATTGGAAACGATAGCTAAGACCGCATAGGCATAATTCTCGCATGAGAGTTATGTTAAATATCCCAAGGGATAGCGAGAGGATGGACTTATGGCGCATTAGCTAGTTGGTGAGGGTAACGGCCCACCAAGGCGACGATGCGTAGCCGACCTGAGAGGGTGGACGGCCACACTGGGACTGAGACACGGCCCAGACTCCTACGGGAGGCAGCAGTAGGGAATTTTCGGCAATGGGCGAAAGCCTGACCGAGCAACGCCGCGTGAGGGAGGAAGTATTTCGGTATGTAAACCTCTGTTATAAAGGAAGAACGGCGCATGTAGGGAATGAC…
385	16S rRNA seq		Bacteria	Firmicutes	Clostridia	Clostridiales	Lachnospiraceae	Blautia	obeum			mBHI (sul 8mg/L)	100	AAVO02000004	TTCTAGTGGCGGACGGGTGAGTAACGCGTGGGTAACCTGCCTTATACAGGGGGATAACAACCAGAAATGGTTGCTAATACCGCATAAGCGCACAGGACCGCATGGTCCGGTGTGAAAAACTCCGGTGGTATAAGATGGACCCGCGTTGGATTAGCTAGTTGGCAGGGTAACGGCCTACCAAGGCGACGATCCATAGCCGGCCTGAGAGGGTGAACGGCCACATTGGGACTGAGACACGGCCCAGACTCCTACGGGAGGCAGCAGTGGGGAATATTGCACAATGGGGGAAACCCTGATGCAGCGACGCCGCGTGAAGGAAGAAGTATCTCGGTATGTAAACTTCTATCAGCAGGGAAGATAGTGACGGTACCTGACTAAGAAGCCCCGGCTAACTACGTG…
386	MALDI-ToF	2.278	Bacteria	Bacteroidetes	Bacteroidia	Bacteroidales	Porphyromonadaceae	Parabacteroides	distasonis			mBHI (sul 8mg/L)
387	MALDI-ToF	1.892	Bacteria	Bacteroidetes	Bacteroidia	Bacteroidales	Porphyromonadaceae	Parabacteroides	merdae			mBHI (sul 8mg/L)
389	MALDI-ToF	2.032	Bacteria	Bacteroidetes	Bacteroidia	Bacteroidales	Bacteroidaceae	Bacteroides	vulgatus			mBHI (sul 8mg/L)
390	16S rRNA seq		Bacteria	Firmicutes	Negativicutes	Selenomonadales	Veillonellaceae	Megasphaera	indica			mBHI (sul 8mg/L)	99.9	HM990965	TGCAAGTCGAACGAGAAGAGATGAGAAGCTTGCTTCTTATCGATTCGAGTGGCAAACGGGTGAGTAACGCGTAAGCAACCTGCCCTCTAGATGGGGACAACAGCTGGAAACGGCTGCTAATACCGAATACGTTCTTTCTGTCGCATGGCAGAAGGAAGAAAGGGAGGCTCTTCGGAGCTTTCGCTGGAGGAGGGGCTTGCGTCTGATTAGCTAGTTGGAGGGGTAACGGCCCACCAAGGCGACGATCAGTAGCCGGTCTGAGAGGATGAACGGCCACATTGGGACTGAGACACGGCCCAGACTCCTACGGGAGGCAGCAGTGGGGAATCTTCCGCAATGGACGAAAGTCTGACGGAGCAACGCCGCGTGAACGATGACGGCCTTCGGGTTGTAAAGTTC…
391	MALDI-ToF	2.384	Bacteria	Bacteroidetes	Bacteroidia	Bacteroidales	Bacteroidaceae	Bacteroides	uniformis			mBHI (sul 8mg/L)
392	MALDI-ToF	2.092	Bacteria	Bacteroidetes	Bacteroidia	Bacteroidales	Bacteroidaceae	Bacteroides	vulgatus			mBHI (sul 8mg/L)
393	MALDI-ToF	2.387	Bacteria	Bacteroidetes	Bacteroidia	Bacteroidales	Bacteroidaceae	Bacteroides	uniformis			mBHI (sul 8mg/L)
394	NO GROWTH		NO GROWTH									mBHI (sul 8mg/L)
395	MALDI-ToF	2.383	Bacteria	Bacteroidetes	Bacteroidia	Bacteroidales	Bacteroidaceae	Bacteroides	uniformis			mBHI (sul 8mg/L)
396	MALDI-ToF	2.293	Bacteria	Bacteroidetes	Bacteroidia	Bacteroidales	Bacteroidaceae	Bacteroides	uniformis			mBHI (sul 8mg/L)
397	MALDI-ToF	2.337	Bacteria	Bacteroidetes	Bacteroidia	Bacteroidales	Bacteroidaceae	Bacteroides	uniformis			mBHI (sul 8mg/L)
398	MALDI-ToF	2.004	Bacteria	Actinobacteria	Actinobacteria	Bifidobacteriales	Bifidobacteriaceae	Bifidobacterium	longum			mBHI (sul 8mg/L)
399	MALDI-ToF	2.086	Bacteria	Actinobacteria	Actinobacteria	Bifidobacteriales	Bifidobacteriaceae	Bifidobacterium	longum			mBHI (sul 8mg/L)
400	MALDI-ToF	2.353	Bacteria	Bacteroidetes	Bacteroidia	Bacteroidales	Bacteroidaceae	Bacteroides	uniformis			mBHI (sul 8mg/L)
401	16S rRNA seq		Bacteria	Actinobacteria	Coriobacteria	Coriobacteriales	Atopobiaceae	Olsenella	umbonata			mBHI	99.89	LT629759.1	TGCAAGTCGAACGGCTAAAGCACCTTCGGGTGTGTATAAAGTGGCGAACGGCTGAGTAACACGTGGGCAACCTGCCCCTCGCACCGGGATAGCCTCGGGAAACCGTGGTTAATACCGGATACTCCGGGACCCCCGCATGGGGGTGCCGGGAAAGCCCTGACGGCGAGGGATGGGCCCGCGGCCTGTTAGCTTGTTGGCGGGGTAACGGCCCACCAAGGCGATTATGGGTAGCCGGGTTGAGAGACCGACCGGCCAGATTGGGACTGAGACACGGCCCAGACTCCTACGGGAGGCAGCAGTGGGGAATCTTGCACAATGGGCGAAAGCCTGATGCAGCGACGCCGCGTGCGGGACGAAGGCCTTCGGGTTGTAAACCGCTTTCAGCAGGGACGAGGCCGC…
402	MALDI-ToF	2.528	Bacteria	Bacteroidetes	Bacteroidia	Bacteroidales	Bacteroidaceae	Bacteroides	vulgatus			mBHI
403	MALDI-ToF	1.731	Bacteria	Actinobacteria	Actinobacteria	Bifidobacteriales	Bifidobacteriaceae	Bifidobacterium	longum			mBHI
404	MALDI-ToF	2.355	Bacteria	Bacteroidetes	Bacteroidia	Bacteroidales	Bacteroidaceae	Bacteroides	uniformis			mBHI
405	MALDI-ToF	2.014	Bacteria	Bacteroidetes	Bacteroidia	Bacteroidales	Bacteroidaceae	Bacteroides	ovatus			mBHI
407	NO GROWTH											mBHI
409	MALDI-ToF	2.32	Bacteria	Bacteroidetes	Bacteroidia	Bacteroidales	Bacteroidaceae	Bacteroides	thetaiotaomicron			mBHI
410	16S rRNA seq		Bacteria	Actinobacteria	Coriobacteria	Coriobacteriales	Atopobiaceae	Olsenella	umbonata			mBHI	99.89	LT629759	GCAAGTCGAACGGCTAAAGCACCTTCGGGTGTGTATAAAGTGGCGAACGGCTGAGTAACACGTGGGCAACCTGCCCCTCGCACCGGGATAGCCTCGGGAAACCGTGGTTAATACCGGATACTCCGGGACCCCCGCATGGGGGTGCCGGGAAAGCCCTGACGGCGAGGGATGGGCCCGCGGCCTGTTAGCTTGTTGGCGGGGTAACGGCCCACCAAGGCGATTATGGGTAGCCGGGTTGAGAGACCGACCGGCCAGATTGGGACTGAGACACGGCCCAGACTCCTACGGGAGGCAGCAGTGGGGAATCTTGCACAATGGGCGAAAGCCTGATGCAGCGACGCCGCGTGCGGGACGAAGGCCTTCGGGTTGTAAACCGCTTTCAGCAGGGACGAGGCCGCA…
411	16S rRNA seq		Bacteria	Actinobacteria	Coriobacteria	Coriobacteriales	Atopobiaceae	Olsenella	umbonata			mBHI	99.89	LT629759	CGGCTAAAGCACCTTCGGGTGTGTATAAAGTGGCGAACGGCTGAGTAACACGTGGGCAACCTGCCCCTCGCACCGGGATAGCCTCGGGAAACCGTGGTTAATACCGGATACTCCGGGACCCCCGCATGGGGGTGCCGGGAAAGCCCTGACGGCGAGGGATGGGCCCGCGGCCTGTTAGCTTGTTGGCGGGGTAACGGCCCACCAAGGCGATTATGGGTAGCCGGGTTGAGAGACCGACCGGCCAGATTGGGACTGAGACACGGCCCAGACTCCTACGGGAGGCAGCAGTGGGGAATCTTGCACAATGGGCGAAAGCCTGATGCAGCGACGCCGCGTGCGGGACGAAGGCCTTCGGGTTGTAAACCGCTTTCAGCAGGGACGAGGCCGCAAGGTGACGGT…
412	MALDI-ToF	1.907	Bacteria	Firmicutes	Bacilli	Lactobacillales	Lactobacillaceae	Lactobacillus	ruminis			mBHI
413	MALDI-ToF	2.039	Bacteria	Actinobacteria	Actinobacteria	Bifidobacteriales	Bifidobacteriaceae	Bifidobacterium	longum			mBHI
414	MALDI-ToF	2.189	Bacteria	Bacteroidetes	Bacteroidia	Bacteroidales	Bacteroidaceae	Bacteroides	vulgatus			mBHI
415	MALDI-ToF	2.057	Bacteria	Bacteroidetes	Bacteroidia	Bacteroidales	Bacteroidaceae	Bacteroides	uniformis			mBHI
416	16S rRNA seq		Bacteria	Bacteroidetes	Bacteroidia	Bacteroidales	Bacteroidaceae	Bacteroides	ovatus			mBHI	100	DS264555	TGCTTGCAAACTGAAGATGGCGACCGGCGCACGGGTGAGTAACACGTATCCAACCTGCCGATAACTCCGGAATAGCCTTTCGAAAGAAAGATTAATACCGGATAGCATACGAATATCGCATGATATTTTTATTAAAGAATTTCGGTTATCGATGGGGATGCGTTCCATTAGTTTGTTGGCGGGGTAACGGCCCACCAAGACTACGATGGATAGGGGTTCTGAGAGGAAGGTCCCCCACATTGGAACTGAGACACGGTCCAAACTCCTACGGGAGGCAGCAGTGAGGAATATTGGTCAATGGGCGAGAGCCTGAACCAGCCAAGTAGCGTGAAGGATGAAGGCTCTATGGGTCGTAAACTTCTTTTATATGGGAATAAAGTTTTCCACGTGTGGAATTTT…
417	MALDI-ToF	1.919	Bacteria	Actinobacteria	Actinobacteria	Bifidobacteriales	Bifidobacteriaceae	Bifidobacterium	longum			mBHI
418	MALDI-ToF	2.255	Bacteria	Bacteroidetes	Bacteroidia	Bacteroidales	Bacteroidaceae	Bacteroides	uniformis			mBHI
419	MALDI-ToF	1.908	Bacteria	Bacteroidetes	Bacteroidia	Bacteroidales	Porphyromonadaceae	Parabacteroides	merdae			mBHI
420	MALDI-ToF	2.003	Bacteria	Actinobacteria	Actinobacteria	Bifidobacteriales	Bifidobacteriaceae	Bifidobacterium	longum			mBHI
421	MALDI-ToF	2.266	Bacteria	Bacteroidetes	Bacteroidia	Bacteroidales	Bacteroidaceae	Bacteroides	uniformis			mBHI
422	MALDI-ToF	2.393	Bacteria	Bacteroidetes	Bacteroidia	Bacteroidales	Bacteroidaceae	Bacteroides	uniformis			mBHI
423	MALDI-ToF	2.359	Bacteria	Bacteroidetes	Bacteroidia	Bacteroidales	Bacteroidaceae	Bacteroides	uniformis			mBHI
424	MALDI-ToF	1.748	Bacteria	Bacteroidetes	Bacteroidia	Bacteroidales	Porphyromonadaceae	Parabacteroides	merdae			mBHI
425	MALDI-ToF	1.738	Bacteria	Bacteroidetes	Bacteroidia	Bacteroidales	Porphyromonadaceae	Parabacteroides	merdae			mBHI
426	MALDI-ToF	1.897	Bacteria	Actinobacteria	Actinobacteria	Bifidobacteriales	Bifidobacteriaceae	Bifidobacterium	longum			mBHI
427	MALDI-ToF	1.976	Bacteria	Bacteroidetes	Bacteroidia	Bacteroidales	Porphyromonadaceae	Parabacteroides	merdae			mBHI
429	16S rRNA seq		Bacteria	Actinobacteria	Coriobacteria	Coriobacteriales	Atopobiaceae	Olsenella	umbonata			mBHI	99.89	LT629759	CGGCTAAAGCACCTTCGGGTGTGTATAAAGTGGCGAACGGCTGAGTAACACGTGGGCAACCTGCCCCTCGCACCGGGATAGCCTCGGGAAACCGTGGTTAATACCGGATACTCCGGGACCCCCGCATGGGGGTGCCGGGAAAGCCCTGACGGCGAGGGATGGGCCCGCGGCCTGTTAGCTTGTTGGCGGGGTAACGGCCCACCAAGGCGATTATGGGTAGCCGGGTTGAGAGACCGACCGGCCAGATTGGGACTGAGACACGGCCCAGACTCCTACGGGAGGCAGCAGTGGGGAATCTTGCACAATGGGCGAAAGCCTGATGCAGCGACGCCGCGTGCGGGACGAAGGCCTTCGGGTTGTAAACCGCTTTCAGCAGGGACGAGGCCGCAAGGTGACGGT…
430	MALDI-ToF	1.998	Bacteria	Bacteroidetes	Bacteroidia	Bacteroidales	Bacteroidaceae	Bacteroides	uniformis			mBHI
432	MALDI-ToF	1.977	Bacteria	Bacteroidetes	Bacteroidia	Bacteroidales	Bacteroidaceae	Bacteroides	thetaiotaomicron			mBHI
433	MALDI-ToF	2.209	Bacteria	Bacteroidetes	Bacteroidia	Bacteroidales	Bacteroidaceae	Bacteroides	vulgatus			mBHI
434	MALDI-ToF	1.729	Bacteria	Actinobacteria	Coriobacteria	Coriobacteriales	Coriobacteriaceae	Collinsella	aerofaciens			mBHI
435	16S rRNA seq		Bacteria	Firmicutes	Clostridia	Clostridiales	Lachnospiraceae	Ruminococcus	faecis			mBHI	99.55	FJ611794	CGAAGCACTTTTATTTGATTTCTTCGGAATGAAGATTTTAGTGACTGAGTGGCGGACGGGTGAGTAACGCGTGGGTAACCTGCCTCATACAGGGGGATAACAGTTAGAAATGACTGCTAATACCGCATAAGACCACAGCACCGCATGGTGCAGGGGTAAAAACTCCGGTGGTATGAGATGGACCCGCGTCTGATTAGGTAGTTGGTGGGGTAACGGCCTACCAAGCCGACGATCAGTAGCCGACCTGAGAGGGTGACCGGCCACATTGGGACTGAGACACGGCCCAAACTCCTACGGGAGGCAGCAGTGGGGAATATTGCACAATGGGGGAAACCCTGATGCAGCGACGCCGCGTGAGCGATGAAGTATTTCGGTATGTAAAGCTCTATCAGCAGGGAA…
437	MALDI-ToF	1.734	Bacteria	Bacteroidetes	Bacteroidia	Bacteroidales	Porphyromonadaceae	Parabacteroides	merdae			mBHI
438	MALDI-ToF	2.196	Bacteria	Bacteroidetes	Bacteroidia	Bacteroidales	Bacteroidaceae	Bacteroides	uniformis			mBHI
439	MALDI-ToF	2.089	Bacteria	Bacteroidetes	Bacteroidia	Bacteroidales	Bacteroidaceae	Bacteroides	uniformis			mBHI
440	MALDI-ToF	2.305	Bacteria	Bacteroidetes	Bacteroidia	Bacteroidales	Bacteroidaceae	Bacteroides	uniformis			mBHI
441	MALDI-ToF	2.042	Bacteria	Bacteroidetes	Bacteroidia	Bacteroidales	Bacteroidaceae	Bacteroides	ovatus			mBHI
442	16S rRNA seq		Bacteria	Firmicutes	Clostridia	Clostridiales	Lachnospiraceae	Blautia	luti			mBHI	99.32	AB691576	TGAGACTTCGGTGGATTTGATCTATTTCTAGTGGCGGACGGGTGAGTAACGCGTGGGTAACCTGCCTTATACAGGGGGATAACAGTCAGAAATGGCTGCTAATACCGCATAAGCGCACAGAGCTGCATGGCTCAGTGTGAAAAACTCCGGTGGTATAAGATGGACCCGCGTTGGATTAGCTTGTTGGTGGGGTAACGGCCCACCAAGGCGACGATCCATAGCCGGCCTGAGAGGGTGAACGGCCACATTGGGACTGAGACACGGCCCAGACTCCTACGGGAGGCAGCAGTGGGGAATATTGCACAATGGGGGAAACCCTGATGCAGCGACGCCGCGTGAAGGAAGAAGTATCTCGGTATGTAAACTTCTATCAGCAGGGAAGATAGTGACGGTACCTGA…
443	16S rRNA seq		Bacteria	Firmicutes	Erysipelotrichia	Erysipelotrichales	Erysipelotrichaceae	Longibaculum	muris			mBHI	100	KR364765	TGCAAGTCGAACGCACCGCTTCGGTGGTGAGTGGCGAACGGGTGAGTAATACATAAGTAACCTGGCCTTTCGAGGGGGATAACTATTGGAAACGATAGCTAAGACCGCATAGGCATAATTCTCGCATGAGAGTTATGTTAAATATCCCAAGGGATAGCGAGAGGATGGACTTATGGCGCATTAGCTAGTTGGTGAGGGTAACGGCCCACCAAGGCGACGATGCGTAGCCGACCTGAGAGGGTGGACGGCCACACTGGGACTGAGACACGGCCCAGACTCCTACGGGAGGCAGCAGTAGGGAATTTTCGGCAATGGGCGAAAGCCTGACCGAGCAACGCCGCGTGAGGGAGGAAGTATTTCGGTATGTAAACCTCTGTTATAAAGGAAGAACGGCGCATG…
445	16S rRNA seq		Bacteria	Actinobacteria	Coriobacteria	Coriobacteriales	Atopobiaceae	Olsenella	umbonata			mBHI	99.89	LT629759	GCTAAAGCACCTTCGGGTGTGTATAAAGTGGCGAACGGCTGAGTAACACGTGGGCAACCTGCCCCTCGCACCGGGATAGCCTCGGGAAACCGTGGTTAATACCGGATACTCCGGGACCCCCGCATGGGGGTGCCGGGAAAGCCCTGACGGCGAGGGATGGGCCCGCGGCCTGTTAGCTTGTTGGCGGGGTAACGGCCCACCAAGGCGATTATGGGTAGCCGGGTTGAGAGACCGACCGGCCAGATTGGGACTGAGACACGGCCCAGACTCCTACGGGAGGCAGCAGTGGGGAATCTTGCACAATGGGCGAAAGCCTGATGCAGCGACGCCGCGTGCGGGACGAAGGCCTTCGGGTTGTAAACCGCTTTCAGCAGGGACGAGGCCGCAAGGTGACGGTAC…
446	16S rRNA seq		Bacteria	Bacteroidetes	Bacteroidia	Bacteroidales	Porphyromonadaceae	Parabacteroides	merdae			mBHI	100	AAXE02000112	TGCAAGTCGAGGGGCAGCATGATTTGTAGCAATACAGATTGATGGCGACCGGCGCACGGGTGAGTAACGCGTATGCAACTTACCTATCAGAGGGGGATAGCCCGGCGAAAGTCGGATTAATACCCCATAAAACAGGGGTCCCGCATGGGAATATTTGTTAAAGATTCATCGCTGATAGATAGGCATGCGTTCCATTAGGCAGTTGGCGGGGTAACGGCCCACCAAACCGACGATGGATAGGGGTTCTGAGAGGAAGGTCCCCCACATTGGTACTGAGACACGGACCAAACTCCTACGGGAGGCAGCAGTGAGGAATATTGGTCAATGGCCGAGAGGCTGAACCAGCCAAGTCGCGTGAAGGAAGAAGGATCTATGGTTTGTAAACTTCTTTTATAGGGG…
447	NO GROWTH											mBHI
448	MALDI-ToF	2.364	Bacteria	Bacteroidetes	Bacteroidia	Bacteroidales	Bacteroidaceae	Bacteroides	uniformis			mBHI
450	MALDI-ToF	2.244	Bacteria	Bacteroidetes	Bacteroidia	Bacteroidales	Bacteroidaceae	Bacteroides	uniformis			mBHI
451	MALDI-ToF	2.165	Bacteria	Actinobacteria	Actinobacteria	Bifidobacteriales	Bifidobacteriaceae	Bifidobacterium	longum			mBHI (sul 8mg/L)
452	MALDI-ToF	2.057	Bacteria	Actinobacteria	Actinobacteria	Bifidobacteriales	Bifidobacteriaceae	Bifidobacterium	longum			mBHI (sul 8mg/L)
453	MALDI-ToF	1.988	Bacteria	Bacteroidetes	Bacteroidia	Bacteroidales	Bacteroidaceae	Bacteroides	vulgatus			mBHI (sul 8mg/L)
454	MALDI-ToF	1.774	Bacteria	Bacteroidetes	Bacteroidia	Bacteroidales	Bacteroidaceae	Bacteroides	stercoris			mBHI (sul 8mg/L)
455	MALDI-ToF	1.888	Bacteria	Actinobacteria	Coriobacteria	Coriobacteriales	Coriobacteriaceae	Collinsella	aerofaciens			mBHI (sul 8mg/L)
456	MALDI-ToF	1.869	Bacteria	Bacteroidetes	Bacteroidia	Bacteroidales	Porphyromonadaceae	Parabacteroides	merdae			mBHI (sul 8mg/L)
457	MALDI-ToF	2.367	Bacteria	Bacteroidetes	Bacteroidia	Bacteroidales	Bacteroidaceae	Bacteroides	uniformis			mBHI (sul 8mg/L)
458	MALDI-ToF	2.111	Bacteria	Bacteroidetes	Bacteroidia	Bacteroidales	Bacteroidaceae	Bacteroides	ovatus			mBHI (sul 8mg/L)
459	MALDI-ToF	2.307	Bacteria	Bacteroidetes	Bacteroidia	Bacteroidales	Bacteroidaceae	Bacteroides	vulgatus			mBHI (sul 8mg/L)
460	MALDI-ToF	2.41	Bacteria	Bacteroidetes	Bacteroidia	Bacteroidales	Bacteroidaceae	Bacteroides	uniformis			mBHI (sul 8mg/L)
461	MALDI-ToF	1.994	Bacteria	Actinobacteria	Actinobacteria	Bifidobacteriales	Bifidobacteriaceae	Bifidobacterium	longum			mBHI (sul 8mg/L)
462	MALDI-ToF	2.112	Bacteria	Firmicutes	Bacilli	Lactobacillales	Lactobacillaceae	Lactobacillus	ruminis			mBHI (sul 8mg/L)
463	MALDI-ToF	1.859	Bacteria	Bacteroidetes	Bacteroidia	Bacteroidales	Porphyromonadaceae	Parabacteroides	merdae			mBHI (sul 8mg/L)
464	MALDI-ToF	2.088	Bacteria	Actinobacteria	Actinobacteria	Bifidobacteriales	Bifidobacteriaceae	Bifidobacterium	longum			mBHI (sul 8mg/L)
465	MALDI-ToF	1.926	Bacteria	Actinobacteria	Coriobacteria	Coriobacteriales	Coriobacteriaceae	Collinsella	aerofaciens			mBHI (sul 8mg/L)
466	MALDI-ToF	2.126	Bacteria	Firmicutes	Bacilli	Lactobacillales	Lactobacillaceae	Lactobacillus	ruminis			mBHI (sul 8mg/L)
467	16S rRNA seq		Bacteria	Actinobacteria	Coriobacteria	Coriobacteriales	Atopobiaceae	Olsenella	umbonata			mBHI (sul 8mg/L)	99.89	LT629759	CGGCTAAAGCACCTTCGGGTGTGTATAAAGTGGCGAACGGCTGAGTAACACGTGGGCAACCTGCCCCTCGCACCGGGATAGCCTCGGGAAACCGTGGTTAATACCGGATACTCCGGGACCCCCGCATGGGGGTGCCGGGAAAGCCCTGACGGCGAGGGATGGGCCCGCGGCCTGTTAGCTTGTTGGCGGGGTAACGGCCCACCAAGGCGATTATGGGTAGCCGGGTTGAGAGACCGACCGGCCAGATTGGGACTGAGACACGGCCCAGACTCCTACGGGAGGCAGCAGTGGGGAATCTTGCACAATGGGCGAAAGCCTGATGCAGCGACGCCGCGTGCGGGACGAAGGCCTTCGGGTTGTAAACCGCTTTCAGCAGGGACGAGGCCGCAAGGTGACGGT…
468	MALDI-ToF	2.411	Bacteria	Bacteroidetes	Bacteroidia	Bacteroidales	Bacteroidaceae	Bacteroides	uniformis			mBHI (sul 8mg/L)
469	MALDI-ToF	2.334	Bacteria	Bacteroidetes	Bacteroidia	Bacteroidales	Bacteroidaceae	Bacteroides	uniformis			mBHI (sul 8mg/L)
470	MALDI-ToF	2.347	Bacteria	Bacteroidetes	Bacteroidia	Bacteroidales	Bacteroidaceae	Bacteroides	uniformis			mBHI (sul 8mg/L)
471	MALDI-ToF	1.913	Bacteria	Bacteroidetes	Bacteroidia	Bacteroidales	Porphyromonadaceae	Parabacteroides	merdae			mBHI (sul 8mg/L)
472	MALDI-ToF	1.982	Bacteria	Actinobacteria	Actinobacteria	Bifidobacteriales	Bifidobacteriaceae	Bifidobacterium	longum			mBHI (sul 8mg/L)
473	MALDI-ToF	2.26	Bacteria	Bacteroidetes	Bacteroidia	Bacteroidales	Bacteroidaceae	Bacteroides	uniformis			mBHI (sul 8mg/L)
474	MALDI-ToF	2.343	Bacteria	Bacteroidetes	Bacteroidia	Bacteroidales	Bacteroidaceae	Bacteroides	uniformis			mBHI (sul 8mg/L)
475	MALDI-ToF	2.358	Bacteria	Bacteroidetes	Bacteroidia	Bacteroidales	Bacteroidaceae	Bacteroides	uniformis			mBHI (sul 8mg/L)
476	MALDI-ToF	2.382	Bacteria	Bacteroidetes	Bacteroidia	Bacteroidales	Bacteroidaceae	Bacteroides	uniformis			mBHI (sul 8mg/L)
477	MALDI-ToF	1.943	Bacteria	Bacteroidetes	Bacteroidia	Bacteroidales	Bacteroidaceae	Bacteroides	vulgatus			mBHI (sul 8mg/L)
478	MALDI-ToF	1.896	Bacteria	Bacteroidetes	Bacteroidia	Bacteroidales	Porphyromonadaceae	Parabacteroides	merdae			mBHI (sul 8mg/L)
479	NO GROWTH											mBHI (sul 8mg/L)
480	MALDI-ToF	2.309	Bacteria	Bacteroidetes	Bacteroidia	Bacteroidales	Bacteroidaceae	Bacteroides	vulgatus			mBHI (sul 8mg/L)
481	MALDI-ToF	2.342	Bacteria	Bacteroidetes	Bacteroidia	Bacteroidales	Bacteroidaceae	Bacteroides	uniformis			mBHI (sul 8mg/L)
482	MALDI-ToF	1.945	Bacteria	Bacteroidetes	Bacteroidia	Bacteroidales	Porphyromonadaceae	Parabacteroides	merdae			mBHI (sul 8mg/L)
483	16S rRNA seq		Bacteria	Bacteroidetes	Bacteroidia	Bacteroidales	Odoribacteraceae	Odoribacter	splanchnicus			mBHI (sul 8mg/L)	99.56	CP002544	CATGCAAGTCGAGGGGCATCATGAGGTAGCAATACCTTGATGGCGACCGGCGCACGGGTGAGTAACGCGTATGCAACCTGCCCGATACCGGGGTATAGCCCATGGAAACGTGGATTAACACCCCATAGTACTTTTATCCTGCATGGGATGTGAGTTAAATGTTCAAGGTATCGGATGGGCATGCGTCCTATTAGTTAGTTGGCGGGGTAACAGCCCACCAAGACGATGATAGGTAGGGGTTCTGAGAGGAAGGTCCCCCACATTGGAACTGAGACACGGTCCAAACTCCTACGGGAGGCAGCAGTGAGGAATATTGGTCAATGGACGTAAGTCTGAACCAGCCAAGTCGCGTGAGGGAAGACTGCCCTATGGGTTGTAAACCTCTTTTATAAGGGAAGA…
484	MALDI-ToF	2.312	Bacteria	Bacteroidetes	Bacteroidia	Bacteroidales	Bacteroidaceae	Bacteroides	uniformis			mBHI (sul 8mg/L)
485	16S rRNA seq		Bacteria	Firmicutes	Erysipelotrichia	Erysipelotrichales	Erysipelotrichaceae	Clostridium	sp SG502			mBHI (sul 8mg/L)	93.9	M23732	GATATTTGCTAAAGATTCATCGCTGATAGATAGGCATGCGTTCCATTAGGCAGTTGGCGGGGTAACGGCCCACCAAACCGACGATGGATAGGGGTTCTGAGAGGAAGGTCCCCCACATTGGTACTGAGACACGGACCAAACTCCTACGGGAGGCAGCAGTGAGGAATATTGGTCAATGGGCGTAAGCCTGAACCAGCCAAGTCGCGTGAGGGATGAAGGTTCTATGGATCGTAAACCTCTTTTATAAGGGAATAAAGTGCGGGACGTGTCCTGTTTTGTATGTACCTTATGAATAAGGATCGGCTAACTCCGTGCCAGCAGCCGCGGTAATACGGAGGATCCGAGCGTTATCCGGATTTATTGGGTTTAAAGGGTGCGTAGGCGGCCTTTTAAGTCAGC…
486	MALDI-ToF	2.386	Bacteria	Bacteroidetes	Bacteroidia	Bacteroidales	Bacteroidaceae	Bacteroides	uniformis			mBHI (sul 8mg/L)
487	MALDI-ToF	2.457	Bacteria	Bacteroidetes	Bacteroidia	Bacteroidales	Bacteroidaceae	Bacteroides	uniformis			mBHI (sul 8mg/L)
488	MALDI-ToF	2.282	Bacteria	Bacteroidetes	Bacteroidia	Bacteroidales	Bacteroidaceae	Bacteroides	uniformis			mBHI (sul 8mg/L)
491	16S rRNA seq		Bacteria	Bacteroidetes	Bacteroidia	Bacteroidales	Porphyromonadaceae	Parabacteroides	merdae			mBHI (sul 8mg/L)	100	AAXE02000112	TACAGATTGATGGCGACCGGCGCACGGGTGAGTAACGCGTATGCAACTTACCTATCAGAGGGGGATAGCCCGGCGAAAGTCGGATTAATACCCCATAAAACAGGGGTCCCGCATGGGAATATTTGTTAAAGATTCATCGCTGATAGATAGGCATGCGTTCCATTAGGCAGTTGGCGGGGTAACGGCCCACCAAACCGACGATGGATAGGGGTTCTGAGAGGAAGGTCCCCCACATTGGTACTGAGACACGGACCAAACTCCTACGGGAGGCAGCAGTGAGGAATATTGGTCAATGGCCGAGAGGCTGAACCAGCCAAGTCGCGTGAAGGAAGAAGGATCTATGGTTTGTAAACTTCTTTTATAGGGGAATAAAGTGGAGGACGTGTCCTTTTTTGTATG…
492	MALDI-ToF	2.377	Bacteria	Bacteroidetes	Bacteroidia	Bacteroidales	Bacteroidaceae	Bacteroides	uniformis			mBHI (sul 8mg/L)
493	MALDI-ToF	2.13	Bacteria	Bacteroidetes	Bacteroidia	Bacteroidales	Porphyromonadaceae	Parabacteroides	distasonis			mBHI (sul 8mg/L)
494	MALDI-ToF	2.066	Bacteria	Bacteroidetes	Bacteroidia	Bacteroidales	Bacteroidaceae	Bacteroides	salyersiae			mBHI (sul 8mg/L)
495	MALDI-ToF	2.376	Bacteria	Bacteroidetes	Bacteroidia	Bacteroidales	Bacteroidaceae	Bacteroides	uniformis			mBHI (sul 8mg/L)
496	MALDI-ToF	1.852	Bacteria	Bacteroidetes	Bacteroidia	Bacteroidales	Porphyromonadaceae	Parabacteroides	merdae			mBHI (sul 8mg/L)
497	MALDI-ToF	2.38	Bacteria	Bacteroidetes	Bacteroidia	Bacteroidales	Bacteroidaceae	Bacteroides	uniformis			mBHI (sul 8mg/L)
498	MALDI-ToF	2.124	Bacteria	Actinobacteria	Actinobacteria	Bifidobacteriales	Bifidobacteriaceae	Bifidobacterium	longum			mBHI (sul 8mg/L)
499	NO GROWTH											mBHI (sul 8mg/L)
500	MALDI-ToF	1.875	Bacteria	Bacteroidetes	Bacteroidia	Bacteroidales	Porphyromonadaceae	Parabacteroides	merdae			mBHI (sul 8mg/L)
501	16S rRNA seq		Bacteria	Actinobacteria	Coriobacteria	Coriobacteriales	Atopobiaceae	Olsenella	umbonata			mBHI	99.89	LT629759	GGCTAAAGCACCTTCGGGTGTGTATAAAGTGGCGAACGGCTGAGTAACACGTGGGCAACCTGCCCCTCGCACCGGGATAGCCTCGGGAAACCGTGGTTAATACCGGATACTCCGGGACCCCCGCATGGGGGTGCCGGGAAAGCCCTGACGGCGAGGGATGGGCCCGCGGCCTGTTAGCTTGTTGGCGGGGTAACGGCCCACCAAGGCGATTATGGGTAGCCGGGTTGAGAGACCGACCGGCCAGATTGGGACTGAGACACGGCCCAGACTCCTACGGGAGGCAGCAGTGGGGAATCTTGCACAATGGGCGAAAGCCTGATGCAGCGACGCCGCGTGCGGGACGAAGGCCTTCGGGTTGTAAACCGCTTTCAGCAGGGACGAGGCCGCAAGGTGACGGTA…
503	16S rRNA seq		Bacteria	Actinobacteria	Coriobacteria	Coriobacteriales	Atopobiaceae	Olsenella	umbonata			mBHI	99.89	LT629759	GCAGTCGAACGGCTAAAGCACCTTCGGGTGTGTATAAAGTGGCGAACGGCTGAGTAACACGTGGGCAACCTGCCCCTCGCACCGGGATAGCCTCGGGAAACCGTGGTTAATACCGGATACTCCGGGACCCCCGCATGGGGGTGCCGGGAAAGCCCTGACGGCGAGGGATGGGCCCGCGGCCTGTTAGCTTGTTGGCGGGGTAACGGCCCACCAAGGCGATTATGGGTAGCCGGGTTGAGAGACCGACCGGCCAGATTGGGACTGAGACACGGCCCAGACTCCTACGGGAGGCAGCAGTGGGGAATCTTGCACAATGGGCGAAAGCCTGATGCAGCGACGCCGCGTGCGGGACGAAGGCCTTCGGGTTGTAAACCGCTTTCAGCAGGGACGAGGCCGCAA…
504	16S rRNA seq		Bacteria	Actinobacteria	Coriobacteria	Coriobacteriales	Atopobiaceae	Olsenella	umbonata			mBHI	99.89	LT629759	TGCAAGTCGAACGGCTAAAGCACCTTCGGGTGTGTATAAAGTGGCGAACGGCTGAGTAACACGTGGGCAACCTGCCCCTCGCACCGGGATAGCCTCGGGAAACCGTGGTTAATACCGGATACTCCGGGACCCCCGCATGGGGGTGCCGGGAAAGCCCTGACGGCGAGGGATGGGCCCGCGGCCTGTTAGCTTGTTGGCGGGGTAACGGCCCACCAAGGCGATTATGGGTAGCCGGGTTGAGAGACCGACCGGCCAGATTGGGACTGAGACACGGCCCAGACTCCTACGGGAGGCAGCAGTGGGGAATCTTGCACAATGGGCGAAAGCCTGATGCAGCGACGCCGCGTGCGGGACGAAGGCCTTCGGGTTGTAAACCGCTTTCAGCAGGGACGAGGCCGC…
505	16S rRNA seq		Bacteria	Bacteroidetes	Bacteroidia	Bacteroidales	Bacteroidaceae	Bacteroides	uniformis			mBHI	99.8	AAYH02000049	GCAGTCGAGGGGCAGCATGAACTTAGCTTGCTAAGTTTGATGGCGACCGGCGCACGGGTGAGTAACACGTATCCAACCTGCCGATGACTCGGGGATAGCCTTTCGAAAGAAAGATTAATACCCGATGGCATAGTTCTTCCGCATGGTGGAACTATTAAAGGATTTCGGTCATCGATGGGGATGCGTTCCATTAGGTTGTTGGCGGGGTAACGGCCCACCAAGCCTTCGATGGATAGGGGTTCTGAGAGGAAGGTCCCCCACATTGGAACTGAGACACGGTCCAAACTCCTACGGGAGGCAGCAGTGAGGAATATTGGTCAATGGACGAGAGTCTGAACCAGCCAAGTAGCGTGAAGGATGACTGCCCTATGGGTTGTAAACTTCTTTTATACGGGAATA…
506	16S rRNA seq (WGS)		Bacteria	Actinobacteria	Coriobacteria	Coriobacteriales	Atopobiaceae	Olsenella	umbonata			mBHI	100	LT629759	GGCCGCCTTCGCCACCGGTGTTCTTCCAAATATCTGCGCATTCCACCGCTACACTTGGAATTCCGCCTTCCCCTACCAGACTCAAGCCTGTCGGTATCGGGACCGGGCGGGGGTTGAGCCCCCGGATTTGAGTCCCGACCTAGCAGGCCGCCTACGCGCGCTTTACGCCCAATGAATCCGGATAACGCTCGCCCCCTACGTATTACCGCGGCTGCTGGCACGTAGTTAGCCGGGGCTTCTTCTGCAGGTACCGTCACCTTGCGGCCTCGTCCCTGCTGAAAGCGGTTTACAACCCGAAGGCCTTCGTCCCGCACGCGGCGTCGCTGCATCAGGCTTTCGCCCATTGTGCAAGATTCCCCACTGCTGCCTCCCGTAGGAGTCTGGGCCGTGTCTCAGTCC…
507	16S rRNA seq		Bacteria	Actinobacteria	Coriobacteria	Coriobacteriales	Atopobiaceae	Olsenella	umbonata			mBHI	99.9	LT629759	CGGCTAAAGCACCTTCGGGTGTGTATAAAGTGGCGAACGGCTGAGTAACACGTGGGCAACCTGCCCCTCGCACCGGGATAGCCTCGGGAAACCGTGGTTAATACCGGATACTCCGGGACCCCCGCATGGGGGTGCCGGGAAAGCCCTGACGGCGAGGGATGGGCCCGCGGCCTGTTAGCTTGTTGGCGGGGTAACGGCCCACCAAGGCGATTATGGGTAGCCGGGTTGAGAGACCGACCGGCCAGATTGGGACTGAGACACGGCCCAGACTCCTACGGGAGGCAGCAGTGGGGAATCTTGCACAATGGGCGAAAGCCTGATGCAGCGACGCCGCGTGCGGGACGAAGGCCTTCGGGTTGTAAACCGCTTTCAGCAGGGACGAGGCCGCAAGGTGACGGT…
508	16S rRNA seq		Bacteria	Actinobacteria	Coriobacteria	Coriobacteriales	Atopobiaceae	Olsenella	umbonata			mBHI	99.86	LT629759	GGCTAAAGCACCTTCGGGTGTGTATAAAGTGGCGAACGGCTGAGTAACACGTGGGCAACCTGCCCCTCGCACCGGGATAGCCTCGGGAAACCGTGGTTAATACCGGATACTCCGGGACCCCCGCATGGGGGTGCCGGGAAAGCCCTGACGGCGAGGGATGGGCCCGCGGCCTGTTAGCTTGTTGGCGGGGTAACGGCCCACCAAGGCGATTATGGGTAGCCGGGTTGAGAGACCGACCGGCCAGATTGGGACTGAGACACGGCCCAGACTCCTACGGGAGGCAGCAGTGGGGAATCTTGCACAATGGGCGAAAGCCTGATGCAGCGACGCCGCGTGCGGGACGAAGGCCTTCGGGTTGTAAACCGCTTTCAGCAGGGACGAGGCCGCAAGGTGACGGTA…
509	MALDI-ToF	2.159	Bacteria	Bacteroidetes	Bacteroidia	Bacteroidales	Bacteroidaceae	Bacteroides	thetaiotaomicron			mBHI
510	MALDI-ToF	1.861	Bacteria	Bacteroidetes	Bacteroidia	Bacteroidales	Porphyromonadaceae	Parabacteroides	merdae			mBHI
511	MALDI-ToF	1.991	Bacteria	Actinobacteria	Actinobacteria	Bifidobacteriales	Bifidobacteriaceae	Bifidobacterium	longum			mBHI
512	MALDI-ToF	2.139	Bacteria	Firmicutes	Bacilli	Lactobacillales	Lactobacillaceae	Lactobacillus	ruminis			mBHI
513	MALDI-ToF	1.84	Bacteria	Actinobacteria	Actinobacteria	Bifidobacteriales	Bifidobacteriaceae	Bifidobacterium	longum			mBHI
514	16S rRNA seq (805R)		Bacteria	Proteobacteria	Betaproteobacteria	Burkholderiales	Sutterellaceae	Sutterella	wadsworthensis			mBHI	99.84	L37785	GCTGCCTTCGCCATCGGTGTTCTTCCACATATCTACGCATTTCACTGCTACACGTGGAATTCCACCCTCCTCTGACAAACTCAAGTCCTGCAGTCATATATGCAATTCCCAGGTTGAGCCCGGGGATTTCACATCTATCTTACAGAACCGCCTGCGCACGCTTTACGCCCAGTAATTCCGATTAACGCTTGCACCCTACGTATTACCGCGGCTGCTGGCACGTAGTTAGCCGGTGCTTATTCTTCAGGTACCGTCAGCGGAATGCGGTGTTATCGCATCCCTTTTCGTCCCTGACAAAAGCAGTTTACAATCCGAAGACCTTCATCCTGCACGCGGCATGGCTGGATCAGGGTTGCCCCCATTGTCCAAAATTCCCCACTGCTGCCTCCCGTAGGAGTC…
515	16S rRNA seq		Bacteria	Actinobacteria	Coriobacteria	Coriobacteriales	Atopobiaceae	Olsenella	umbonata			mBHI	99.89	LT629759	GGCTAAAGCACCTTCGGGTGTGTATAAAGTGGCGAACGGCTGAGTAACACGTGGGCAACCTGCCCCTCGCACCGGGATAGCCTCGGGAAACCGTGGTTAATACCGGATACTCCGGGACCCCCGCATGGGGGTGCCGGGAAAGCCCTGACGGCGAGGGATGGGCCCGCGGCCTGTTAGCTTGTTGGCGGGGTAACGGCCCACCAAGGCGATTATGGGTAGCCGGGTTGAGAGACCGACCGGCCAGATTGGGACTGAGACACGGCCCAGACTCCTACGGGAGGCAGCAGTGGGGAATCTTGCACAATGGGCGAAAGCCTGATGCAGCGACGCCGCGTGCGGGACGAAGGCCTTCGGGTTGTAAACCGCTTTCAGCAGGGACGAGGCCGCAAGGTGACGGTA…
516	MALDI-ToF	2.181	Bacteria	Bacteroidetes	Bacteroidia	Bacteroidales	Bacteroidaceae	Bacteroides	ovatus			mBHI
517	16S rRNA seq		Bacteria	Actinobacteria	Coriobacteria	Coriobacteriales	Atopobiaceae	Olsenella	umbonata			mBHI	99.88	LT629759	GCTAAAGCACCTTCGGGTGTGTATAAAGTGGCGAACGGCTGAGTAACACGTGGGCAACCTGCCCCTCGCACCGGGATAGCCTCGGGAAACCGTGGTTAATACCGGATACTCCGGGACCCCCGCATGGGGGTGCCGGGAAAGCCCTGACGGCGAGGGATGGGCCCGCGGCCTGTTAGCTTGTTGGCGGGGTAACGGCCCACCAAGGCGATTATGGGTAGCCGGGTTGAGAGACCGACCGGCCAGATTGGGACTGAGACACGGCCCAGACTCCTACGGGAGGCAGCAGTGGGGAATCTTGCACAATGGGCGAAAGCCTGATGCAGCGACGCCGCGTGCGGGACGAAGGCCTTCGGGTTGTAAACCGCTTTCAGCAGGGACGAGGCCGCAAGGTGACGGTAC…
519	16S rRNA seq		Bacteria	Actinobacteria	Actinobacteria	Bifidobacteriales	Bifidobacteriaceae	Bifidobacterium	longum			mBHI	97.99	AP010888	TGACCGACCTGCCCCATACACCGGAATAGCTCCTGGAAACGGGTGGTAATGCCGGATGCTCCAGTTGATCGCATGGTCTTCTGGGAAAGCTTTCGCGGTATGGGATGGGGTCGCGTCCTATCAGCTTGACGGCGGGGTAACGGCCCACCGTGGCTTCAACGGGTAGCCGGCCTGAAAGGGCGACCGGCCACTTTGGGACTGAAATACGGCCCAAACTCCTACGGGAGGCAGCAGTGGGGAATATTGCACAATGGGCGCAAGCCTGATGCACCGACCCCGCGTGAGGGATGGAGGCCTTCGGGTTGTAAACCTCTTTTATCGGGGAGCAAGCGAAAGTGAGTTTACCCGTTGAATAAGCACCGGCTAACTACGTGCCAGCAGCCGCGGTAATACGTAGGG…
520	16S rRNA seq		Bacteria	Actinobacteria	Coriobacteria	Coriobacteriales	Atopobiaceae	Olsenella	umbonata			mBHI	99.86	LT629759	GGCTAAAGCACCTTCGGGTGTGTATAAAGTGGCGAACGGCTGAGTAACACGTGGGCAACCTGCCCCTCGCACCGGGATAGCCTCGGGAAACCGTGGTTAATACCGGATACTCCGGGACCCCCGCATGGGGGTGCCGGGAAAGCCCTGACGGCGAGGGATGGGCCCGCGGCCTGTTAGCTTGTTGGCGGGGTAACGGCCCACCAAGGCGATTATGGGTAGCCGGGTTGAGAGACCGACCGGCCAGATTGGGACTGAGACACGGCCCAGACTCCTACGGGAGGCAGCAGTGGGGAATCTTGCACAATGGGCGAAAGCCTGATGCAGCGACGCCGCGTGCGGGACGAAGGCCTTCGGGTTGTAAACCGCTTTCAGCAGGGACGAGGCCGCAAGGTGACGGTA…
521	16S rRNA seq		Bacteria	Actinobacteria	Coriobacteria	Coriobacteriales	Atopobiaceae	Olsenella	umbonata			mBHI	99.89	LT629759	TGCAGTCGAACGGCTAAAGCACCTTCGGGTGTGTATAAAGTGGCGAACGGCTGAGTAACACGTGGGCAACCTGCCCCTCGCACCGGGATAGCCTCGGGAAACCGTGGTTAATACCGGATACTCCGGGACCCCCGCATGGGGGTGCCGGGAAAGCCCTGACGGCGAGGGATGGGCCCGCGGCCTGTTAGCTTGTTGGCGGGGTAACGGCCCACCAAGGCGATTATGGGTAGCCGGGTTGAGAGACCGACCGGCCAGATTGGGACTGAGACACGGCCCAGACTCCTACGGGAGGCAGCAGTGGGGAATCTTGCACAATGGGCGAAAGCCTGATGCAGCGACGCCGCGTGCGGGACGAAGGCCTTCGGGTTGTAAACCGCTTTCAGCAGGGACGAGGCCGCA…
523	16S rRNA seq		Bacteria	Firmicutes	Bacilli	Bacillales	Staphylococcaceae	Staphylococcus	saprophyticus			mBHI	100	AP008934	AGGATGAACGCTGGCGGCGTGCCTAATACATGCAAGTCGAGCGAACAGATAAGGAGCTTGCTCCTTTGACGTTAGCGGCGGACGGGTGAGTAACACGTGGGTAACCTACCTATAAGACTGGGATAACTTCGGGAAACCGGAGCTAATACCGGATAACATTTGGAACCGCATGGTTCTAAAGTGAAAGATGGTTTTGCTATCACTTATAGATGGACCCGCGCCGTATTAGCTAGTTGGTAAGGTAACGGCTTACCAAGGCGACGATACGTAGCCGACCTGAGAGGGTGATCGGCCACACTGGAACTGAGACACGGTCCAGACTCCTACGGGAGGCAGCAGTAGGGAATCTTCCGCAATGGGCGAAAGCCTGACGGAGCAACGCCGCGTGAGTGATGAAGG…
524	MALDI-ToF	1.892	Bacteria	Actinobacteria	Actinobacteria	Bifidobacteriales	Bifidobacteriaceae	Bifidobacterium	bifidum			mBHI
525	16S rRNA seq (805R)		Bacteria	Firmicutes	Bacilli	Lactobacillales	Lactobacillaceae	Lactobacillus	ruminis			mBHI	99.82	BCVU01000117	CTGGTGTTCTTCCATATATCTACGCATTTCACCGCTACACATGGAGTTCCACTCTCCTCTTCTGCACTCAAGTCTTCCAGTTTCCAATGCACTACTTCGGTTAAGCCGAAGGCTTTCACATCAGACTTAAAAGACCGCCTGCGTTCCCTTTACGCCCAATAAATCCGGACAACGCTCGCCACCTACGTATTACCGCGGCTGCTGGCACGTAGTTAGCCGTGGCTTTCTGGTCAGATACCGTCAATACGTGAACAGTTACTCTCACGCACGTTCTTCTCTGACAACAGAATTTTACGACCCGAAGGCCTTCTTCATTCACGCGGCGTTGCTCCATCAGACTTTCGTCCATTGTGGAAGATTCCCTACTGCTGCCTCCCGTAGGAGTTTGGGCCGTGTCTC…
526	16S rRNA seq		Bacteria	Firmicutes	Erysipelotrichia	Erysipelotrichales	Erysipelotrichaceae	Clostridium	sp SG502			mBHI	96	M23732	GAGTGGGACGCTTAAATGCAGTCGAAGGGCTACAGCAGCTTCGGGTGTGTATGGCTGGCGAACGGCTGAGTGTACGTGGGTGACCTGTCCCTCTCACAGGGGTATCCTCCGGAAACCGTGGTTAATATCGGATACTCCGGGACCCCCCCATGGGGGTGCCGGGAAAGCCCTGACTGCCAGGGATGGGCCCGCGGCCTGTTATCTTGTTGGCGGGGTAACGGCCCACCAAGGCCATTATGGGTAGCCGGGTTGAGAGACCGACCGGCCCCATTGTGACTGAGACACGGCCCCCACTCCTACAGGAGGCGCCACTGGGGAATCTTGCGCAATGGGCGAAAGCCTGATGCAGCGACGCCTCGTGCGGGACAAAAGCCTTCTGGTTGTAAACCGCTTTCTTTA…
527	MALDI-ToF		Bacteria	Actinobacteria	Bacilli	Bacillales	Staphylococcaceae	Staphylococcus	saprophyticus			mBHI	100	AP008934	CAGGATGAACGCTGGCGGCGTGCCTAATACATGCAAGTCGAGCGAACAGATAAGGAGCTTGCTCCTTTGACGTTAGCGGCGGACGGGTGAGTAACACGTGGGTAACCTACCTATAAGACTGGGATAACTTCGGGAAACCGGAGCTAATACCGGATAACATTTGGAACCGCATGGTTCTAAAGTGAAAGATGGTTTTGCTATCACTTATAGATGGACCCGCGCCGTATTAGCTAGTTGGTAAGGTAACGGCTTACCAAGGCGACGATACGTAGCCGACCTGAGAGGGTGATCGGCCACACTGGAACTGAGACACGGTCCAGACTCCTACGGGAGGCAGCAGTAGGGAATCTTCCGCAATGGGCGAAAGCCTGACGGAGCAACGCCGCGTGAGTGATGAAG…
528	MALDI-ToF	1.988	Bacteria	Firmicutes	Bacilli	Lactobacillales	Lactobacillaceae	Lactobacillus	ruminis			mBHI
530	16S rRNA seq		Bacteria	Actinobacteria	Coriobacteria	Coriobacteriales	Atopobiaceae	Olsenella	umbonata			mBHI	99.89	LT629759	TGCAGTCGAACGGCTAAAGCACCTTCGGGTGTGTATAAAGTGGCGAACGGCTGAGTAACACGTGGGCAACCTGCCCCTCGCACCGGGATAGCCTCGGGAAACCGTGGTTAATACCGGATACTCCGGGACCCCCGCATGGGGGTGCCGGGAAAGCCCTGACGGCGAGGGATGGGCCCGCGGCCTGTTAGCTTGTTGGCGGGGTAACGGCCCACCAAGGCGATTATGGGTAGCCGGGTTGAGAGACCGACCGGCCAGATTGGGACTGAGACACGGCCCAGACTCCTACGGGAGGCAGCAGTGGGGAATCTTGCACAATGGGCGAAAGCCTGATGCAGCGACGCCGCGTGCGGGACGAAGGCCTTCGGGTTGTAAACCGCTTTCAGCAGGGACGAGGCCGCA…
531	MALDI-ToF	2.328	Bacteria	Proteobacteria	Gammaproteobacteria	Enterobacteriales	Enterobacteriaceae	Escherichia	coli			mBHI
532	MALDI-ToF	2.135	Bacteria	Firmicutes	Bacilli	Lactobacillales	Lactobacillaceae	Lactobacillus	ruminis			mBHI
534	MALDI-ToF	1.988	Bacteria	Bacteroidetes	Bacteroidia	Bacteroidales	Bacteroidaceae	Bacteroides	uniformis			mBHI
535	MALDI-ToF	2.202	Bacteria	Bacteroidetes	Bacteroidia	Bacteroidales	Bacteroidaceae	Bacteroides	uniformis			mBHI
536	16S rRNA seq		Bacteria	Actinobacteria	Coriobacteria	Coriobacteriales	Atopobiaceae	Olsenella	umbonata			mBHI	99.88	LT629759	GCAGTCGAACGGCTAAAGCACCTTCGGGTGTGTATAAAGTGGCGAACGGCTGAGTAACACGTGGGCAACCTGCCCCTCGCACCGGGATAGCCTCGGGAAACCGTGGTTAATACCGGATACTCCGGGACCCCCGCATGGGGGTGCCGGGAAAGCCCTGACGGCGAGGGATGGGCCCGCGGCCTGTTAGCTTGTTGGCGGGGTAACGGCCCACCAAGGCGATTATGGGTAGCCGGGTTGAGAGACCGACCGGCCAGATTGGGACTGAGACACGGCCCAGACTCCTACGGGAGGCAGCAGTGGGGAATCTTGCACAATGGGCGAAAGCCTGATGCAGCGACGCCGCGTGCGGGACGAAGGCCTTCGGGTTGTAAACCGCTTTCAGCAGGGACGAGGCCGCAA…
537	NO GROWTH											mBHI
538	NO GROWTH											mBHI
539	MALDI-ToF	2.043	Bacteria	Firmicutes	Bacilli	Lactobacillales	Lactobacillaceae	Lactobacillus	ruminis			mBHI
541	NO GROWTH											mBHI
542	MALDI-ToF	2.054	Bacteria	Bacteroidetes	Bacteroidia	Bacteroidales	Bacteroidaceae	Bacteroides	ovatus			mBHI
543	16S rRNA seq		Bacteria	Bacteroidetes	Bacteroidia	Bacteroidales	Porphyromonadaceae	Parabacteroides	distasonis			mBHI	98.28	CP000140	TGCAGTCGAGGGGCAGCACAGGTAGCAATACCGGGTGGCGACCGGCGCACGGGTGAGTAACGCGTATGCAACTTGCCTATCAGAGGGGGATAACCCGGCGAAAGTCGGACTAATACCGCATGAAGCAGGGGTCCCGCATGGGGATATTTGCTAAAGATTCATCGCTGATAGATAGGCATGCGTTCCATTAGGCAGTTGGCGGGGTAACGGCCCACCAAACCGACGATGGATAGGGGTTCTGAGAGGAAGGTCCCCCACATTGGTACTGAGACACGGACCAAACTCCTACGGGAGGCAGCAGTGAGGAATATTGGTCAATGGGCGCAAGCCTGAACCAGCCAAGTCGCGTGAGGGATGAAGGTTCTATGGATCGTAAACCTCTTTTATAAGGGAATAAAG…
544	MALDI-ToF	2.217	Bacteria	Bacteroidetes	Bacteroidia	Bacteroidales	Bacteroidaceae	Bacteroides	uniformis			mBHI
545	16S rRNA seq		Bacteria	Actinobacteria	Coriobacteria	Coriobacteriales	Atopobiaceae	Olsenella	umbonata			mBHI	99.88	LT629759	ACGGCTAAAGCACCTTCGGGTGTGTATAAAGTGGCGAACGGCTGAGTAACACGTGGGCAACCTGCCCCTCGCACCGGGATAGCCTCGGGAAACCGTGGTTAATACCGGATACTCCGGGACCCCCGCATGGGGGTGCCGGGAAAGCCCTGACGGCGAGGGATGGGCCCGCGGCCTGTTAGCTTGTTGGCGGGGTAACGGCCCACCAAGGCGATTATGGGTAGCCGGGTTGAGAGACCGACCGGCCAGATTGGGACTGAGACACGGCCCAGACTCCTACGGGAGGCAGCAGTGGGGAATCTTGCACAATGGGCGAAAGCCTGATGCAGCGACGCCGCGTGCGGGACGAAGGCCTTCGGGTTGTAAACCGCTTTCAGCAGGGACGAGGCCGCAAGGTGACGG…
546	MALDI-ToF	1.753	Bacteria	Bacteroidetes	Bacteroidia	Bacteroidales	Porphyromonadaceae	Parabacteroides	merdae			mBHI
547	MALDI-ToF	1.754	Bacteria	Actinobacteria	Actinobacteria	Bifidobacteriales	Bifidobacteriaceae	Bifidobacterium	longum			mBHI
548	MALDI-ToF	2.245	Bacteria	Bacteroidetes	Bacteroidia	Bacteroidales	Porphyromonadaceae	Parabacteroides	distasonis			mBHI
549	MALDI-ToF	1.814	Bacteria	Bacteroidetes	Bacteroidia	Bacteroidales	Porphyromonadaceae	Parabacteroides	merdae			mBHI
550	16S rRNA seq		Bacteria	Actinobacteria	Coriobacteria	Coriobacteriales	Atopobiaceae	Olsenella	umbonata			mBHI	100	LT629759	GGTTAAAGCACCTTCGGGTGTGTATAAAGTGGCGAACGGCTGAGTAACACGTGGGCAACCTGCCCCTCGCACCGGGATAGCCTCGGGAAACCGTGGTTAATACCGGATACTCCGGGACCCCCGCATGGGGGTGCCGGGAAAGCCCTGACGGCGAGGGATGGGCCCGCGGCCTGTTAGCTTGTTGGCGGGGTAACGGCCCACCAAGGCGATTATGGGTAGCCGGGTTGAGAGACCGACCGGCCAGATTGGGACTGAGACACGGCCCAGACTCCTACGGGAGGCAGCAGTGGGGAATCTTGCACAATGGGCGAAAGCCTGATGCAGCGACGCCGCGTGCGGGACGAAGGCCTTCGGGTTGTAAACCGCTTTCAGCAGGGACGAGGCCGCAAGGTGACGGTA…
551	MALDI-ToF	2.383	Bacteria	Bacteroidetes	Bacteroidia	Bacteroidales	Bacteroidaceae	Bacteroides	uniformis			mBHI (sul 8mg/L)
553	MALDI-ToF	2.059	Bacteria	Bacteroidetes	Bacteroidia	Bacteroidales	Bacteroidaceae	Bacteroides	vulgatus			mBHI (sul 8mg/L)
554	MALDI-ToF	2.007	Bacteria	Firmicutes	Bacilli	Lactobacillales	Lactobacillaceae	Lactobacillus	ruminis			mBHI (sul 8mg/L)
555	16S rRNA seq		Bacteria	Actinobacteria	Coriobacteria	Coriobacteriales	Atopobiaceae	Olsenella	umbonata			mBHI (sul 8mg/L)	99.74	LT629759	GCTAAAGCACCTTCGGGTGTGTATAAAGTGGCGAACGGCTGAGTAACACGTGGGCAACCTGCCCCTCGCACCGGGATAGCCTCGGGAAACCGTGGTTAATACCGGATACTCCGGGACCCCCGCATGGGGGTGCCGGGAAAGCCCTGACGGCGAGGGATGGGCCCGCGGCCTGTTAGCTTGTTGGCGGGGTAACGGCCCACCAAGGCGATTATGGGTAGCCGGGTTGAGAGACCGACCGGCCAGATTGGGACTGAGACACGGCCCAGACTCCTACGGGAGGCAGCAGTGGGGAATCTTGCACAATGGGCGAAAGCCTGATGCAGCGACGCCGCGTGCGGGACGAAGGCCTTCGGGTTGTAAACCGCTTTCAGCAGGGACGAGGCCGC
556	MALDI-ToF	1.927	Bacteria	Firmicutes	Bacilli	Lactobacillales	Lactobacillaceae	Lactobacillus	ruminis			mBHI (sul 8mg/L)
557	16S rRNA seq		Bacteria	Actinobacteria	Coriobacteria	Coriobacteriales	Atopobiaceae	Olsenella	umbonata			mBHI (sul 8mg/L)	99.9	LT629759	AGTCGAACGGCTAAAGCACCTTCGGGTGTGTATAAAGTGGCGAACGGCTGAGTAACACGTGGGCAACCTGCCCCTCGCACCGGGATAGCCTCGGGAAACCGTGGTTAATACCGGATACTCCGGGACCCCCGCATGGGGGTGCCGGGAAAGCCCTGACGGCGAGGGATGGGCCCGCGGCCTGTTAGCTTGTTGGCGGGGTAACGGCCCACCAAGGCGATTATGGGTAGCCGGGTTGAGAGACCGACCGGCCAGATTGGGACTGAGACACGGCCCAGACTCCTACGGGAGGCAGCAGTGGGGAATCTTGCACAATGGGCGAAAGCCTGATGCAGCGACGCCGCGTGCGGGACGAAGGCCTTCGGGTTGTAAACCGCTTTCAGCAGGGACGAGGCCGCAAGG…
558	MALDI-ToF	2.257	Bacteria	Bacteroidetes	Bacteroidia	Bacteroidales	Bacteroidaceae	Bacteroides	uniformis			mBHI (sul 8mg/L)
559	MALDI-ToF	1.837	Bacteria	Bacteroidetes	Bacteroidia	Bacteroidales	Bacteroidaceae	Bacteroides	massiliensis			mBHI (sul 8mg/L)
561	NO GROWTH		NO GROWTH									mBHI (sul 8mg/L)
562	NO GROWTH		NO GROWTH									mBHI (sul 8mg/L)
563	MALDI-ToF	2.035	Bacteria	Firmicutes	Bacilli	Lactobacillales	Lactobacillaceae	Lactobacillus	ruminis			mBHI (sul 8mg/L)
564	MALDI-ToF	2.319	Bacteria	Bacteroidetes	Bacteroidia	Bacteroidales	Bacteroidaceae	Bacteroides	uniformis			mBHI (sul 8mg/L)
565	MALDI-ToF	2.302	Bacteria	Bacteroidetes	Bacteroidia	Bacteroidales	Bacteroidaceae	Bacteroides	uniformis			mBHI (sul 8mg/L)
566	MALDI-ToF	2.242	Bacteria	Bacteroidetes	Bacteroidia	Bacteroidales	Bacteroidaceae	Bacteroides	uniformis			mBHI (sul 8mg/L)
567	NO GROWTH		NO GROWTH									mBHI (sul 8mg/L)
568	MALDI-ToF	2.006	Bacteria	Actinobacteria	Actinobacteria	Bifidobacteriales	Bifidobacteriaceae	Bifidobacterium	longum			mBHI (sul 8mg/L)
569	MALDI-ToF	2.213	Bacteria	Bacteroidetes	Bacteroidia	Bacteroidales	Bacteroidaceae	Bacteroides	uniformis			mBHI (sul 8mg/L)
570	MALDI-ToF	2.39	Bacteria	Bacteroidetes	Bacteroidia	Bacteroidales	Bacteroidaceae	Bacteroides	uniformis			mBHI (sul 8mg/L)
571	16S rRNA seq		Bacteria	Firmicutes	Clostridia	Clostridiales	Lachnospiraceae	Blautia	luti			mBHI (sul 8mg/L)	99.23	AB691576	TGCAAGTCGAACGGGAAATATTTCATTGAGACTTCGGTGGATTTGATCTATTTCTAGTGGCGGACGGGTGAGTAACGCGTGGGTAACCTGCCTTATACAGGGGGATAACAGTCAGAAATGGCTGCTAATACCGCATAAGCGCACAGAGCTGCATGGCTCAGTGTGAAAAACTCCGGTGGTATAAGATGGACCCGCGTTGGATTAGCTTGTTGGTGGGGTAACGGCCCACCAAGGCGACGATCCATAGCCGGCCTGAGAGGGTGAACGGCCACATTGGGACTGAGACACGGCCCAGACTCCTACGGGAGGCAGCAGTGGGGAATATTGCACAATGGGGGAAACCCTGATGCAGCGACGCCGCGTGAAGGAAGAAGTATCTCGGTATGTAAACTTCTATCA…
572	MALDI-ToF	2.371	Bacteria	Bacteroidetes	Bacteroidia	Bacteroidales	Bacteroidaceae	Bacteroides	uniformis			mBHI (sul 8mg/L)
573	NO GROWTH		NO GROWTH									mBHI (sul 8mg/L)
574	MALDI-ToF	1.784	Bacteria	Bacteroidetes	Bacteroidia	Bacteroidales	Porphyromonadaceae	Parabacteroides	merdae			mBHI (sul 8mg/L)
575	NO GROWTH		NO GROWTH									mBHI (sul 8mg/L)
576	MALDI-ToF	1.976	Bacteria	Actinobacteria	Actinobacteria	Bifidobacteriales	Bifidobacteriaceae	Bifidobacterium	longum			mBHI (sul 8mg/L)
577	MALDI-ToF	2.261	Bacteria	Bacteroidetes	Bacteroidia	Bacteroidales	Bacteroidaceae	Bacteroides	uniformis			mBHI (sul 8mg/L)
578	NO GROWTH		NO GROWTH									mBHI (sul 8mg/L)
579	MALDI-ToF	2.372	Bacteria	Bacteroidetes	Bacteroidia	Bacteroidales	Bacteroidaceae	Bacteroides	uniformis			mBHI (sul 8mg/L)
580	NO GROWTH		NO GROWTH									mBHI (sul 8mg/L)
581	NO GROWTH		NO GROWTH									mBHI (sul 8mg/L)
582	MALDI-ToF	1.927	Bacteria	Actinobacteria	Actinobacteria	Bifidobacteriales	Bifidobacteriaceae	Bifidobacterium	longum			mBHI (sul 8mg/L)
583	MALDI-ToF	2.346	Bacteria	Bacteroidetes	Bacteroidia	Bacteroidales	Bacteroidaceae	Bacteroides	uniformis			mBHI (sul 8mg/L)
585	MALDI-ToF	2.297	Bacteria	Bacteroidetes	Bacteroidia	Bacteroidales	Bacteroidaceae	Bacteroides	uniformis			mBHI (sul 8mg/L)
587	NO GROWTH		NO GROWTH									mBHI (sul 8mg/L)
588	MALDI-ToF	1.87	Bacteria	Actinobacteria	Actinobacteria	Bifidobacteriales	Bifidobacteriaceae	Bifidobacterium	longum			mBHI (sul 8mg/L)
589	NO GROWTH		NO GROWTH									mBHI (sul 8mg/L)
590	MALDI-ToF	1.807	Bacteria	Bacteroidetes	Bacteroidia	Bacteroidales	Porphyromonadaceae	Parabacteroides	merdae			mBHI (sul 8mg/L)
591	NO GROWTH		NO GROWTH									mBHI (sul 8mg/L)
592	MALDI-ToF	2.311	Bacteria	Bacteroidetes	Bacteroidia	Bacteroidales	Bacteroidaceae	Bacteroides	uniformis			mBHI (sul 8mg/L)
593	NO GROWTH		NO GROWTH									mBHI (sul 8mg/L)
594	NO GROWTH		NO GROWTH									mBHI (sul 8mg/L)
595	MALDI-ToF	2.188	Bacteria	Bacteroidetes	Bacteroidia	Bacteroidales	Bacteroidaceae	Bacteroides	uniformis			mBHI (sul 8mg/L)
596	MALDI-ToF	2.272	Bacteria	Bacteroidetes	Bacteroidia	Bacteroidales	Bacteroidaceae	Bacteroides	uniformis			mBHI (sul 8mg/L)
597	MALDI-ToF	1.954	Bacteria	Actinobacteria	Actinobacteria	Bifidobacteriales	Bifidobacteriaceae	Bifidobacterium	longum			mBHI (sul 8mg/L)
598	NO GROWTH		NO GROWTH									mBHI (sul 8mg/L)
599	MALDI-ToF	2.198	Bacteria	Bacteroidetes	Bacteroidia	Bacteroidales	Porphyromonadaceae	Parabacteroides	distasonis			mBHI (sul 8mg/L)
600	MALDI-ToF	2.435	Bacteria	Bacteroidetes	Bacteroidia	Bacteroidales	Bacteroidaceae	Bacteroides	uniformis			mBHI (sul 8mg/L)
601												mBHI
602	MALDI-ToF	1.873	Bacteria	Actinobacteria	Actinobacteria	Bifidobacteriales	Bifidobacteriaceae	Bifidobacterium	longum			mBHI
603	16S rRNA seq		Bacteria	Actinobacteria	Coriobacteria	Coriobacteriales	Atopobiaceae	Olsenella	umbonata			mBHI	99.89	LT629759	GGCTAAAGCACCTTCGGGTGTGTATAAAGTGGCGAACGGCTGAGTAACACGTGGGCAACCTGCCCCTCGCACCGGGATAGCCTCGGGAAACCGTGGTTAATACCGGATACTCCGGGACCCCCGCATGGGGGTGCCGGGAAAGCCCTGACGGCGAGGGATGGGCCCGCGGCCTGTTAGCTTGTTGGCGGGGTAACGGCCCACCAAGGCGATTATGGGTAGCCGGGTTGAGAGACCGACCGGCCAGATTGGGACTGAGACACGGCCCAGACTCCTACGGGAGGCAGCAGTGGGGAATCTTGCACAATGGGCGAAAGCCTGATGCAGCGACGCCGCGTGCGGGACGAAGGCCTTCGGGTTGTAAACCGCTTTCAGCAGGGACGAGGCCGCAAGGTGACGGTA…
604	NO GROWTH											mBHI
605	MALDI-ToF	2.333	Bacteria	Proteobacteria	Gammaproteobacteria	Enterobacteriales	Enterobacteriaceae	Escherichia	coli			mBHI
606	16S rRNA seq		Bacteria	Firmicutes	Clostridia	Clostridiales	Lachnospiraceae	Sellimonas	intestinalis			mBHI	99.78	LGAJ01000018	TGCAGTCGAGCGAAGCGCTGTTTTCAGAATCTTCGGAGGAAGAGGACAGTGACTGAGCGGCGGACGGGTGAGTAACGCGTGGGCAACCTGCCTCATACAGGGGGATAACAGTTAGAAATGACTGCTAATACCGCATAAGCGCACAGGACCGCATGGTCTAGTGTGAAAAACTCCGGTGGTATGAGATGGACCCGCGTCTGATTAGGTAGTTGGTGGGGTAAAGGCCTACCAAGCCGACGATCAGTAGCCGACCTGAGAGGGTGACCGGCCACATTGGGACTGAGACACGGCCCAAACTCCTACGGGAGGCAGCAGTGGGGAATATTGCACAATGGGGGAAACCCTGATGCAGCGACGCCGCGTGAAGGAAGAAGTATTTCGGTATGTAAACTTCTATCA…
607	16S rRNA seq		Bacteria	Bacteroidetes	Bacteroidia	Bacteroidales	Bacteroidaceae	Bacteroides	vulgatus			mBHI	99.62	CP000139	GATGGCGACCGGCGCACGGGTGAGTAACACGTATCCAACCTGCCGTCTACTCTTGGACAGCCTTCTGAAAGGAAGATTAATACAAGATGGCATCATGAGTCCGCATGTTCACATGATTAAAGGTATTCCGGTAGACGATGGGGATGCGTTCCATTAGATAGTAGGCGGGGTAACGGCCCACCTAGTCTTCGATGGATAGGGGTTCTGAGAGGAAGGTCCCCCACATTGGAACTGAGACACGGTCCAAACTCCTACGGGAGGCAGCAGTGAGGAATATTGGTCAATGGGCGAGAGCCTGAACCAGCCAAGTAGCGTGAAGGATGACTGCCCTATGGGTTGTAAACTTCTTTTATAAAGGAATAAAGTCGGGTATGGATACCCGTTTGCATGTACTTTATG…
609	MALDI-ToF	1.83	Bacteria	Bacteroidetes	Bacteroidia	Bacteroidales	Porphyromonadaceae	Parabacteroides	merdae			mBHI
610	NO GROWTH											mBHI
611	MALDI-ToF	2.363	Bacteria	Bacteroidetes	Bacteroidia	Bacteroidales	Bacteroidaceae	Bacteroides	uniformis			mBHI
612	MALDI-ToF	2.415	Bacteria	Bacteroidetes	Bacteroidia	Bacteroidales	Bacteroidaceae	Bacteroides	uniformis			mBHI
613	MALDI-ToF	2.266	Bacteria	Bacteroidetes	Bacteroidia	Bacteroidales	Bacteroidaceae	Bacteroides	vulgatus			mBHI
614	MALDI-ToF	1.869	Bacteria	Bacteroidetes	Bacteroidia	Bacteroidales	Bacteroidaceae	Bacteroides	ovatus			mBHI
615	MALDI-ToF	2.358	Bacteria	Bacteroidetes	Bacteroidia	Bacteroidales	Bacteroidaceae	Bacteroides	uniformis			mBHI
616	16S rRNA seq		Bacteria	Firmicutes	Bacilli	Lactobacillales	Lactobacillaceae	Lactobacillus	ruminis			mBHI	99.64	BCVU01000117	GAAGCTTTCTTTCACCGAATGCTTGCATTCACCGAAAGAAGCTTAGTGGCGAACGGGTGAGTAACACGTAGGCAACCTGCCCAAAAGAGGGGGATAACACTTGGAAACAGGTGCTAATACCGCATAACCATGAACACCGCAAGATGTTCATGTAAAAGACGGCTTTTGCTGTCACTTTTGGATGGGCCTGCGGCGTATTAACTTGTTGGTGGGGTAACGGCCTACCAAGGTGATGATACGTAGCCCAACTGAGAGGTTGATCGGCCACATTGGGACTGAGACACGGCCCAAACTCCTACGGGAGGCAGCAGTAGGGAATCTTCCACAATGGACGAAAGTCTGATGGAGCAACGCCGCGTGAATGAAGAAGGCCTTCGGGTCGTAAAATTCTGTTGTCAG…
617	MALDI-ToF	1.765	Bacteria	Actinobacteria	Actinobacteria	Bifidobacteriales	Bifidobacteriaceae	Bifidobacterium	longum			mBHI
618	MALDI-ToF	2.178	Bacteria	Bacteroidetes	Bacteroidia	Bacteroidales	Bacteroidaceae	Bacteroides	vulgatus			mBHI
620	NO GROWTH											mBHI
621	MALDI-ToF	1.73	Bacteria	Bacteroidetes	Bacteroidia	Bacteroidales	Bacteroidaceae	Bacteroides	vulgatus			mBHI
622	16S rRNA seq		Bacteria	Firmicutes	Erysipelotrichia	Erysipelotrichales	Erysipelotrichaceae	Clostridium	sp SG502			mBHI	96	M23732	TGCAGTCGAACGAAGCCTTCAGAAAGCTTGCTTTCGAAAAGGCTTAGTGGCGAACGGGTGAGTAACACGTAGGTAACCTGCCCATGTGCCCGGGATAACTGCTGGAAACGGTAGCTAAAACCGGATAGGTATGAGGATCGCATGAACCTCATATTAAAGCACCGTCAGGTGTGAACATGGATGGACCTGCGGCGCATTAGCTAGTTGGCGGGGTAACGGCCCACCAAGGCAGTGATGCGTAGCCGACCTGAGAGGGCGAACGGCCACATTGGGACTGAGACACGGCCCAAACTCCTACGGGAGGCAGCAGTAGGGAATTTTCGTCAATGGGGGAAACCCTGAACGAGCAATGCCGCGTGAGTGAAGAAGGTCTTCGGATCGTAAAGCTCTGTTGTAAGC…
623	MALDI-ToF	2.293	Bacteria	Bacteroidetes	Bacteroidia	Bacteroidales	Bacteroidaceae	Bacteroides	uniformis			mBHI
624	MALDI-ToF	2.055	Bacteria	Firmicutes	Bacilli	Lactobacillales	Lactobacillaceae	Lactobacillus	ruminis			mBHI
625	16S rRNA seq		Bacteria	Actinobacteria	Coriobacteria	Coriobacteriales	Atopobiaceae	Olsenella	umbonata			mBHI	99.89	LT629759	GCTAAAGCACCTTCGGGTGTGTATAAAGTGGCGAACGGCTGAGTAACACGTGGGCAACCTGCCCCTCGCACCGGGATAGCCTCGGGAAACCGTGGTTAATACCGGATACTCCGGGACCCCCGCATGGGGGTGCCGGGAAAGCCCTGACGGCGAGGGATGGGCCCGCGGCCTGTTAGCTTGTTGGCGGGGTAACGGCCCACCAAGGCGATTATGGGTAGCCGGGTTGAGAGACCGACCGGCCAGATTGGGACTGAGACACGGCCCAGACTCCTACGGGAGGCAGCAGTGGGGAATCTTGCACAATGGGCGAAAGCCTGATGCAGCGACGCCGCGTGCGGGACGAAGGCCTTCGGGTTGTAAACCGCTTTCAGCAGGGACGAGGCCGCAAGGTGACGGTAC…
626	16S rRNA seq		Bacteria	Actinobacteria	Coriobacteria	Coriobacteriales	Atopobiaceae	Olsenella	umbonata			mBHI	99.8	LT629759	GGCTAAAGCACCTTCGGGTGTGTATAAAGTGGCGAACGGCTGAGTAACACGTGGGCAACCTGCCCCTCGCACCGGGATAGCCTCGGGAAACCGTGGTTAATACCGGATACTCCGGGACCCCCGCATGGGGGTGCCGGGAAAGCCCTGACGGCGAGGGATGGGCCCGCGGCCTGTTAGCTTGTTGGCGGGGTAACGGCCCACCAAGGCGATTATGGGTAGCCGGGTTGAGAGACCGACCGGCCAGATTGGGACTGAGACACGGCCCAGACTCCTACGGGAGGCAGCAGTGGGGAATCTTGCACAATGGGCGAAAGCCTGATGCAGCGACGCCGCGTGCGGGACGAAGGCCTTCGGGTTGTAAACCGCTTTCAGCAGGGACGAGGCCGCAAGGTGACGGTA…
627	MALDI-ToF	1.865	Bacteria	Actinobacteria	Actinobacteria	Bifidobacteriales	Bifidobacteriaceae	Bifidobacterium	longum			mBHI
628	16S rRNA seq		Bacteria	Bacteroidetes	Bacteroidia	Bacteroidales	Bacteroidaceae	Bacteroides	dorei			mBHI	99.9	ABWZO1000093	CATGCAAGTCGAGGGGCAGCATGGTCTTAGCTTGCTAAGGCTGATGGCGACCGGCGCACGGGTGAGTAACACGTATCCAACCTGCCGTCTACTCTTGGCCAGCCTTCTGAAAGGAAGATTAATCCAGGATGGCATCATGAGTTCACATGTCCGCATGATTAAAGGTATTTTCCGGTAGACGATGGGGATGCGTTCCATTAGATAGTAGGCGGGGTAACGGCCCACCTAGTCAACGATGGATAGGGGTTCTGAGAGGAAGGTCCCCCACATTGGAACTGAGACACGGTCCAAACTCCTACGGGAGGCAGCAGTGAGGAATATTGGTCAATGGGCGATGGCCTGAACCAGCCAAGTAGCGTGAAGGATGACTGCCCTATGGGTTGTAAACTTCTTTTATAA…
629	MALDI-ToF	1.714	Bacteria	Bacteroidetes	Bacteroidia	Bacteroidales	Bacteroidaceae	Bacteroides	ovatus			mBHI
630	MALDI-ToF	2.025	Bacteria	Firmicutes	Bacilli	Lactobacillales	Lactobacillaceae	Lactobacillus	ruminis			mBHI
631	MALDI-ToF	2.012	Bacteria	Firmicutes	Bacilli	Lactobacillales	Streptococcaceae	Streptococcus	salivarius			mBHI
632	MALDI-ToF	2.357	Bacteria	Bacteroidetes	Bacteroidia	Bacteroidales	Bacteroidaceae	Bacteroides	uniformis			mBHI
633	MALDI-ToF	1.949	Bacteria	Bacteroidetes	Bacteroidia	Bacteroidales	Bacteroidaceae	Bacteroides	vulgatus			mBHI
634	16S rRNA seq		Bacteria	Actinobacteria	Coriobacteria	Coriobacteriales	Atopobiaceae	Olsenella	umbonata			mBHI	99.88	LT629759	GGCTAAAGCACCTTCGGGTGTGTATAAAGTGGCGAACGGCTGAGTAACACGTGGGCAACCTGCCCCTCGCACCGGGATAGCCTCGGGAAACCGTGGTTAATACCGGATACTCCGGGACCCCCGCATGGGGGTGCCGGGAAAGCCCTGACGGCGAGGGATGGGCCCGCGGCCTGTTAGCTTGTTGGCGGGGTAACGGCCCACCAAGGCGATTATGGGTAGCCGGGTTGAGAGACCGACCGGCCAGATTGGGACTGAGACACGGCCCAGACTCCTACGGGAGGCAGCAGTGGGGAATCTTGCACAATGGGCGAAAGCCTGATGCAGCGACGCCGCGTGCGGGACGAAGGCCTTCGGGTTGTAAACCGCTTTCAGCAGGGACGAGGCCGCAAGGTGACGGTA…
636	MALDI-ToF	1.742	Bacteria	Actinobacteria	Actinobacteria	Bifidobacteriales	Bifidobacteriaceae	Bifidobacterium	longum			mBHI
637	MALDI-ToF	2.345	Bacteria	Bacteroidetes	Bacteroidia	Bacteroidales	Bacteroidaceae	Bacteroides	uniformis			mBHI
638	MALDI-ToF	2.414	Bacteria	Bacteroidetes	Bacteroidia	Bacteroidales	Bacteroidaceae	Bacteroides	uniformis			mBHI
639	MALDI-ToF	2.374	Bacteria	Bacteroidetes	Bacteroidia	Bacteroidales	Bacteroidaceae	Bacteroides	uniformis			mBHI
640	MALDI-ToF	2.18	Bacteria	Bacteroidetes	Bacteroidia	Bacteroidales	Bacteroidaceae	Bacteroides	uniformis			mBHI
641	16S rRNA seq		Bacteria	Bacteroidetes	Bacteroidia	Bacteroidales	Bacteroidaceae	Bacteroides	vulgatus			mBHI	95	NR_074515.1	GAGCGGCCTAACCTGCAGTCGAGGGGCAGCGAGGTATTAGCTTGCTTCTGTTTATGGTGATGGCGCCGGGTGAGTAACACGTATCCACCTGCCGTCTACACTTGGACAGCCTTCTGAAAGGAATATTAATACCAAATGGGTTCCTGAGTCCGCATGTTTTCCTGATTAAAGGTATTCCTGTATATAATGGGTATGCCTTCCATAAGATTTTACGTCGGATAACGGCCCTGCTGATGTTCCATGGATACGGGTTCTGAAAGGAAGGTCCCCCTGATTGGAACTGAGACCCGGTTGAAACTCCTACGGGATGCAGACTTGAAGAATATTGGTCAATGGGGAATATTCTGAACTGGACAAATATCGTAAAGGATGACTGCCCTAGAGTTTGTACACTTCTTT…
642	16S rRNA seq (805R)		Bacteria	Actinobacteria	Coriobacteria	Coriobacteriales	Atopobiaceae	Olsenella	umbonata			mBHI	100	LT629759.1	GGGGAGCCTACCATGCAGTCGACGGCTAGAGGGAAATAGCTTGCTCTTTCCGGAATTGAGTGGTGACGGGTGATTAACACGTTGCCCCCTGCCTTGGGATGGGGACAACAGACGGAAACGACTGCGATACCGAATAACTTCCACGGGCCGCTGGGCCCATGGAAGAAAAGGTGGCCTCTACCTGTAAGCTATCGCCTGATGAGGGGTTTGCGTCTGATTACCTGGGTGAAGGGGTAACGGCCCACCGAGGCAACGATCGGTAGCCTGTCTAATAAGATGAACGGCCAACCTGTAACTGAGACACCGTCGAGACTCCTTGCGGAGGGGGCAATGGGGAATCTTCCCCACTGGGCGAGCGCCTGAAGGGCCTTCGCCTCGTGAGTGATGACCGCCTTCGGG…
643	MALDI-ToF	2.315	Bacteria	Bacteroidetes	Bacteroidia	Bacteroidales	Bacteroidaceae	Bacteroides	uniformis			mBHI
644	MALDI-ToF	1.841	Bacteria	Bacteroidetes	Bacteroidia	Bacteroidales	Bacteroidaceae	Bacteroides	uniformis			mBHI
645	16S rRNA seq		Bacteria	Firmicutes	Erysipelotrichia	Erysipelotrichales	Erysipelotrichaceae	Clostridium	sp SG502			mBHI	94.98	M23732	GAAGCCTTCAGAAAGCTTGCTTTCGAAAAGGCTTAGTGGCGAACGGGTGAGTAACACGTAGGTAACCTGCCCATGTGCCCGGGATAACTGCTGGAAACGGTAGCTAAAACCGGATAGGTATGAGGATCGCATGAACTTCATATTAAAGCACCGTCAGGTGTGAACATGGATGGACCTGCGGCGCATTAGCTAGTTGGCGGGGTAACGGCCCACCAAGGCAGTGATGCGTAGCCGACCTGAGAGGGCGAACGGCCACATTGGGACTGAGACACGGCCCAAACTCCTACGGGAGGCAGCAGTAGGGAATTTTCGTCAATGGGGGAAACCCTGAACGAGCAATGCCGCGTGAGTGAAGAAGGTCTTCGGATCGTAAAGCTCTGTTGTAAGCGAAGAACGGTC…
646	MALDI-ToF	1.799	Bacteria	Actinobacteria	Actinobacteria	Bifidobacteriales	Bifidobacteriaceae	Bifidobacterium	longum			mBHI
647	MALDI-ToF	2.12	Bacteria	Bacteroidetes	Bacteroidia	Bacteroidales	Bacteroidaceae	Bacteroides	uniformis			mBHI
648	MALDI-ToF	1.93	Bacteria	Bacteroidetes	Bacteroidia	Bacteroidales	Bacteroidaceae	Bacteroides	ovatus			mBHI
649	MALDI-ToF	2.246	Bacteria	Bacteroidetes	Bacteroidia	Bacteroidales	Porphyromonadaceae	Parabacteroides	distasonis			mBHI
650	MALDI-ToF	2.311	Bacteria	Bacteroidetes	Bacteroidia	Bacteroidales	Bacteroidaceae	Bacteroides	uniformis			mBHI
651	MALDI-ToF	2.133	Bacteria	Actinobacteria	Actinobacteria	Bifidobacteriales	Bifidobacteriaceae	Bifidobacterium	adolescentis			mBHI (Ery 2mg/L)
652	MALDI-ToF	2.35	Bacteria	Bacteroidetes	Bacteroidia	Bacteroidales	Bacteroidaceae	Bacteroides	uniformis			mBHI (Ery 2mg/L)
653	MALDI-ToF	2.218	Bacteria	Actinobacteria	Actinobacteria	Bifidobacteriales	Bifidobacteriaceae	Bifidobacterium	adolescentis			mBHI (Ery 2mg/L)
654	MALDI-ToF	2.351	Bacteria	Bacteroidetes	Bacteroidia	Bacteroidales	Bacteroidaceae	Bacteroides	uniformis			mBHI (Ery 2mg/L)
655	16S rRNA seq		Bacteria	Firmicutes	Clostridia	Clostridiales	Lachnospiraceae	Blautia	obeum			mBHI (Ery 2mg/L)	97.08	AAVO02000004	TTCTAGTGGCGGACGGGTGAGTAACGCGTGGGTAACCTGCCTTGTACAGGGGGATAACAGTCAGAAATGACTGCTAATACCGCATAAGCGCACAGGACCGCATGGTCCGGTGTGAAAAACTCCGGTGGTATAAGATGGACCCGCGTTGGATTAGCTGGTTGGTGGGGTAACGGCCTACCAAGGCGACGATCCATAGCCGGCCTGAGAGGGTGAACGGCCACATTGGGACTGAGACACGGCCCAGACTCCTACGGGAGGCAGCAGTGGGGAATATTGCACAATGGGGGAAACCCTGATGCAGCGACGCCGCGTGAAGGAAGAAGTATCTCGGTATGTAAACTTCTATCAGCAGGGAAGAAAATGACGGTACCTGACTAAGAAGCCCCGGCTAACTACGTG…
656	16S rRNA seq		Bacteria	Actinobacteria	Actinobacteria	Propionibacteriales	Propionibacteriaceae	Cutibacterium	acnes			mBHI (Ery 2mg/L)	99.9	AWZZ01000008	TGCAGTCGAACGGAAGGCCCTGCTTTTGTGGGGTGCTCGAGTGGCGAACGGGTGAGTAACACGTGAGTAACCTGCCCTTGACTTTGGGATAACTTCAGGAAACTGGGGCTAATACCGGATAGGAGCTCCTGCTGCATGGTGGGGGTTGGAAAGTTTCGGCGGTTGGGGATGGACTCGCGGCTTATCAGCTTGTTGGTGGGGTAGTGGCTTACCAAGGCTTTGACGGGTAGCCGGCCTGAGAGGGTGACCGGCCACATTGGGACTGAGATACGGCCCAGACTCCTACGGGAGGCAGCAGTGGGGAATATTGCACAATGGGCGGAAGCCTGATGCAGCAACGCCGCGTGCGGGATGACGGCCTTCGGGTTGTAAACCGCTTTCGCCTGTGACGAAGCGTGA…
657	MALDI-ToF	2.237	Bacteria	Bacteroidetes	Bacteroidia	Bacteroidales	Porphyromonadaceae	Parabacteroides	distasonis			mBHI (Ery 2mg/L)
658	MALDI-ToF	1.796	Bacteria	Bacteroidetes	Bacteroidia	Bacteroidales	Porphyromonadaceae	Parabacteroides	merdae			mBHI (Ery 2mg/L)
659	MALDI-ToF	2.417	Bacteria	Bacteroidetes	Bacteroidia	Bacteroidales	Bacteroidaceae	Bacteroides	uniformis			mBHI (Ery 2mg/L)
660	MALDI-ToF	2.387	Bacteria	Bacteroidetes	Bacteroidia	Bacteroidales	Bacteroidaceae	Bacteroides	uniformis			mBHI (Ery 2mg/L)
661	MALDI-ToF	1.915	Bacteria	Bacteroidetes	Bacteroidia	Bacteroidales	Bacteroidaceae	Bacteroides	ovatus			mBHI (Ery 2mg/L)
662	MALDI-ToF	2.349	Bacteria	Bacteroidetes	Bacteroidia	Bacteroidales	Bacteroidaceae	Bacteroides	uniformis			mBHI (Ery 2mg/L)
663	16S rRNA seq		Bacteria	Firmicutes	Clostridia	Clostridiales	Lachnospiraceae	Blautia	luti			mBHI (Ery 2mg/L)	99.2	AB691576	TGCAGTCGAACGGGAATATTTCATTGAGACTTCGGTGGATTTGATCTATTTCTAGTGGCGGACGGGTGAGTAACGCGTGGGTAACCTGCCTTATACAGGGGGATAACAGTCAGAAATGGCTGCTAATACCGCATAAGCGCACAGAGCTGCATGGCTCAGTGTGAAAAACTCCGGTGGTATAAGATGGACCCGCGTTGGATTAGCTTGTTGGTGGGGTAACGGCCCACCAAGGCGACGATCCATAGCCGGCCTGAGAGGGTGAACGGCCACATTGGGACTGAGACACGGCCCAGACTCCTACGGGAGGCAGCAGTGGGGAATATTGCACAATGGGGGAAACCCTGATGCAGCGACGCCGCGTGAAGGAAGAAGTATCTCGGTATGTAAACTTCTATCAGC…
664	MALDI-ToF	2.373	Bacteria	Proteobacteria	Betaproteobacteria	Burkholderiales	Sutterellaceae	Sutterella	wadsworthensis			mBHI (Ery 2mg/L)
665	MALDI-ToF	2.23	Bacteria	Actinobacteria	Actinobacteria	Bifidobacteriales	Bifidobacteriaceae	Bifidobacterium	adolescentis			mBHI (Ery 2mg/L)
666	MALDI-ToF	2.354	Bacteria	Bacteroidetes	Bacteroidia	Bacteroidales	Bacteroidaceae	Bacteroides	uniformis			mBHI (Ery 2mg/L)
667	NO GROWTH		NO GROWTH									mBHI (Ery 2mg/L)
668	16S rRNA seq		Bacteria	Actinobacteria	Actinobacteria	Propionibacteriales	Propionibacteriaceae	Cutibacterium	acnes			mBHI (Ery 2mg/L)	99.64	AWZZ01000008	GAAGGCCCTGCTTTTGTGGGGTGCTCGAGTGGCGAACGGGTGAGTAACACGTGAGTAACCTGCCCTTGACTTTGGGATAACTTCAGGAAACTGGGGCTAATACCGGATAGGAGCTCCTGCTGCATGGTGGGGGTTGGAAAGTTTCGGCGGTTGGGGATGGACTCGCGGCTTATCAGCTTGTTGGTGGGGTAGTGGCTTACCAAGGCTTTGACGGGTAGCCGGCCTGAGAGGGTGACCGGCCACATTGGGACTGAGATACGGCCCAGACTCCTACGGGAGGCAGCAGTGGGGAATATTGCACAATGGGCGGAAGCCTGATGCAGCAACGCCGCATGCGGGATGACGGCCTTCGGGTTGTAAACCGCTTTCGCCTGTGACGAAGCGTGAGTGACGGTAATG…
669	MALDI-ToF	1.857	Bacteria	Bacteroidetes	Bacteroidia	Bacteroidales	Porphyromonadaceae	Parabacteroides	merdae			mBHI (Ery 2mg/L)
670	NO GROWTH		NO GROWTH									mBHI (Ery 2mg/L)
671	MALDI-ToF	1.803	Bacteria	Actinobacteria	Actinobacteria	Bifidobacteriales	Bifidobacteriaceae	Bifidobacterium	adolescentis			mBHI (Ery 2mg/L)
672	MALDI-ToF	2.361	Bacteria	Bacteroidetes	Bacteroidia	Bacteroidales	Bacteroidaceae	Bacteroides	uniformis			mBHI (Ery 2mg/L)
673	MALDI-ToF	2.398	Bacteria	Bacteroidetes	Bacteroidia	Bacteroidales	Bacteroidaceae	Bacteroides	uniformis			mBHI (Ery 2mg/L)
674	16S rRNA seq		Bacteria	Bacteroidetes	Bacteroidia	Bacteroidales	Porphyromonadaceae	Parabacteroides	merdae			mBHI (Ery 2mg/L)	100	AAXE02000112	AGTCGAGGGGCAGCATGATTTGTAGCAATACAGATTGATGGCGACCGGCGCACGGGTGAGTAACGCGTATGCAACTTACCTATCAGAGGGGGATAGCCCGGCGAAAGTCGGATTAATACCCCATAAAACAGGGGTCCCGCATGGGAATATTTGTTAAAGATTCATCGCTGATAGATAGGCATGCGTTCCATTAGGCAGTTGGCGGGGTAACGGCCCACCAAACCGACGATGGATAGGGGTTCTGAGAGGAAGGTCCCCCACATTGGTACTGAGACACGGACCAAACTCCTACGGGAGGCAGCAGTGAGGAATATTGGTCAATGGCCGAGAGGCTGAACCAGCCAAGTCGCGTGAAGGAAGAAGGATCTATGGTTTGTAAACTTCTTTTATAGGGGAATA…
675	NO GROWTH		NO GROWTH									mBHI (Ery 2mg/L)
676	16S rRNA seq		Bacteria	Actinobacteria	Actinobacteria	Propionibacteriales	Propionibacteriaceae	Cutibacterium	acnes			mBHI (Ery 2mg/L)	99.89	AWZZ01000008	GGCCCTGCTTTTGTGGGGTGCTCGAGTGGCGAACGGGTGAGTAACACGTGAGTAACCTGCCCTTGACTTTGGGATAACTTCAGGAAACTGGGGCTAATACCGGATAGGAGCTCCTGCTGCATGGTGGGGGTTGGAAAGTTTCGGCGGTTGGGGATGGACTCGCGGCTTATCAGCTTGTTGGTGGGGTAGTGGCTTACCAAGGCTTTGACGGGTAGCCGGCCTGAGAGGGTGACCGGCCACATTGGGACTGAGATACGGCCCAGACTCCTACGGGAGGCAGCAGTGGGGAATATTGCACAATGGGCGGAAGCCTGATGCAGCAACGCCGCGTGCGGGATGACGGCCTTCGGGTTGTAAACCGCTTTCGCCTGTGACGAAGCGTGAGTGACGGTAATGGGT…
677	MALDI-ToF	2.183	Bacteria	Actinobacteria	Actinobacteria	Bifidobacteriales	Bifidobacteriaceae	Bifidobacterium	adolescentis			mBHI (Ery 2mg/L)
678	MALDI-ToF	2.316	Bacteria	Bacteroidetes	Bacteroidia	Bacteroidales	Bacteroidaceae	Bacteroides	uniformis			mBHI (Ery 2mg/L)
679	MALDI-ToF	2.412	Bacteria	Bacteroidetes	Bacteroidia	Bacteroidales	Bacteroidaceae	Bacteroides	uniformis			mBHI (Ery 2mg/L)
680	MALDI-ToF	2.383	Bacteria	Bacteroidetes	Bacteroidia	Bacteroidales	Bacteroidaceae	Bacteroides	uniformis			mBHI (Ery 2mg/L)
681	MALDI-ToF	2.338	Bacteria	Bacteroidetes	Bacteroidia	Bacteroidales	Bacteroidaceae	Bacteroides	uniformis			mBHI (Ery 2mg/L)
682	16S rRNA seq		Bacteria	Actinobacteria	Actinobacteria	Propionibacteriales	Propionibacteriaceae	Cutibacterium	acnes			mBHI (Ery 2mg/L)	99.89	AWZZ01000008	TGCAAGTCGAACGGAAAGGCCCTGCTTTTGTGGGGTGCTCGAGTGGCGAACGGGTGAGTAACACGTGAGTAACCTGCCCTTGACTTTGGGATAACTTCAGGAAACTGGGGCTAATACCGGATAGGAGCTCCTGCTGCATGGTGGGGGTTGGAAAGTTTCGGCGGTTGGGGATGGACTCGCGGCTTATCAGCTTGTTGGTGGGGTAGTGGCTTACCAAGGCTTTGACGGGTAGCCGGCCTGAGAGGGTGACCGGCCACATTGGGACTGAGATACGGCCCAGACTCCTACGGGAGGCAGCAGTGGGGAATATTGCACAATGGGCGGAAGCCTGATGCAGCAACGCCGCGTGCGGGATGACGGCCTTCGGGTTGTAAACCGCTTTCGCCTGTGACGAAGCGT…
683	16S rRNA seq		Bacteria	Actinobacteria	Actinobacteria	Propionibacteriales	Propionibacteriaceae	Cutibacterium	acnes			mBHI (Ery 2mg/L)	99.88	AWZZ01000008	GGAAAGGCCCTGCTTTTGTGGGGTGCTCGAGTGGCGAACGGGTGAGTAACACGTGAGTAACCTGCCCTTGACTTTGGGATAACTTCAGGAAACTGGGGCTAATACCGGATAGGAGCTCCTGCTGCATGGTGGGGGTTGGAAAGTTTCGGCGGTTGGGGATGGACTCGCGGCTTATCAGCTTGTTGGTGGGGTAGTGGCTTACCAAGGCTTTGACGGGTAGCCGGCCTGAGAGGGTGACCGGCCACATTGGGACTGAGATACGGCCCAGACTCCTACGGGAGGCAGCAGTGGGGAATATTGCACAATGGGCGGAAGCCTGATGCAGCAACGCCGCGTGCGGGATGACGGCCTTCGGGTTGTAAACCGCTTTCGCCTGTGACGAAGCGTGAGTGACGGTAA…
684	MALDI-ToF	2.206	Bacteria	Actinobacteria	Actinobacteria	Bifidobacteriales	Bifidobacteriaceae	Bifidobacterium	adolescentis			mBHI (Ery 2mg/L)
685	MALDI-ToF	2.377	Bacteria	Bacteroidetes	Bacteroidia	Bacteroidales	Bacteroidaceae	Bacteroides	uniformis			mBHI (Ery 2mg/L)
687	16S rRNA seq		Bacteria	Actinobacteria	Actinobacteria	Propionibacteriales	Propionibacteriaceae	Cutibacterium	acnes			mBHI (Ery 2mg/L)
688	MALDI-ToF	2.454	Bacteria	Bacteroidetes	Bacteroidia	Bacteroidales	Bacteroidaceae	Bacteroides	uniformis			mBHI (Ery 2mg/L)
689	16S rRNA seq (805R)		Bacteria	Firmicutes	Bacilli	Bacillales	Staphylococcaceae	Staphylococcus	saprophyticus			mBHI (Ery 2mg/L)	100	AP008934	CTGGTGTTCCTCCATATCTCTGCGCATTTCACCGCTACACATGGAATTCCACTTTCCTCTTCTGCACTCAAGTTTCCCAGTTTCCAATGACCCTCCACGGTTGAGCCGTGGGCTTTCACATCAGACTTAAGAAACCGCCTACGCGCGCTTTACGCCCAATAATTCCGGATAACGCTTGCCACCTACGTATTACCGCGGCTGCTGGCACGTAGTTAGCCGTGGCTTTCTGATTAGGTACCGTCAAGACGTGCACAGTTACTTACACATTTGTTCTTCCCTAATAACAGAGTTTTACGAGCCGAAACCCTTCATCACTCACGCGGCGTTGCTCCGTCAGGCTTTCGCCCATTGCGGAAGATTCCCTACTGCTGCCTCCCGTAGGAGTCTGGACCGTGTCTC…
690	16S rRNA seq		Bacteria	Firmicutes	Clostridia	Clostridiales	Lachnospiraceae	Blautia	obeum			mBHI (Ery 2mg/L)	96.41	AAVO02000004	GCGTGCGCATCTTACCATGCAGTCGACGGGAAGCTTTGATTGAAGCTTCGGCAGATTTGGTGGTTTCTAGTGGCGGACGGGTGAGTAAGGCGTGGGTAACCTGCCTTATACAGGGGGATAACAACCAGAAATGGTTGCTAATACCGCAGAGCGCACAGGACCGCATGGTCCGGTGTGAAAAACTCCGGTGGTATAAGATGGACCCGCGTTGGATTAGCTAGTTGGCAGGGTAACGGCCTACCAAGGCGACGATCCATAGCCGGCCTGAGAGGGTGAACGGCCACATTGGGACTGAGACACGGCCCAGACTCCTACGGGAGGCAGCAGTGGGGAATATTGCACAATGGGGGAAACCCTGATGCAGCGACGCCGCGTGAAGGAAGAAGTATCTCGGTATGT…
691	16S rRNA seq		Bacteria	Actinobacteria	Actinobacteria	Propionibacteriales	Propionibacteriaceae	Cutibacterium	acnes			mBHI (Ery 2mg/L)	99.9	AWZZ01000008	GAAAGGCCCTGCTTTTGTGGGGTGCTCGAGTGGCGAACGGGTGAGTAACACGTGAGTAACCTGCCCTTGACTTTGGGATAACTTCAGGAAACTGGGGCTAATACCGGATAGGAGCTCCTGCTGCATGGTGGGGGTTGGAAAGTTTCGGCGGTTGGGGATGGACTCGCGGCTTATCAGCTTGTTGGTGGGGTAGTGGCTTACCAAGGCTTTGACGGGTAGCCGGCCTGAGAGGGTGACCGGCCACATTGGGACTGAGATACGGCCCAGACTCCTACGGGAGGCAGCAGTGGGGAATATTGCACAATGGGCGGAAGCCTGATGCAGCAACGCCGCGTGCGGGATGACGGCCTTCGGGTTGTAAACCGCTTTCGCCTGTGACGAAGCGTGAGTGACGGTAAT…
692	16S Rrna		Bacteria	Actinobacteria	Actinobacteria	Propionibacteriales	Propionibacteriaceae	Cutibacterium	acnes			mBHI (Ery 2mg/L)	99.9	AWZZ01000008	TGCAAGTCGAACGGAAAGGCCCTGCTTTTGTGGGGTGCTCGAGTGGCGAACGGGTGAGTAACACGTGAGTAACCTGCCCTTGACTTTGGGATAACTTCAGGAAACTGGGGCTAATACCGGATAGGAGCTCCTGCTGCATGGTGGGGGTTGGAAAGTTTCGGCGGTTGGGGATGGACTCGCGGCTTATCAGCTTGTTGGTGGGGTAGTGGCTTACCAAGGCTTTGACGGGTAGCCGGCCTGAGAGGGTGACCGGCCACATTGGGACTGAGATACGGCCCAGACTCCTACGGGAGGCAGCAGTGGGGAATATTGCACAATGGGCGGAAGCCTGATGCAGCAACGCCGCGTGCGGGATGACGGCCTTCGGGTTGTAAACCGCTTTCGCCTGTGACGAAGCGT…
693	MALDI-ToF	2.035	Bacteria	Actinobacteria	Actinobacteria	Bifidobacteriales	Bifidobacteriaceae	Bifidobacterium	adolescentis			mBHI (Ery 2mg/L)
694	NO GROWTH											mBHI (Ery 2mg/L)
695	16S rRNA seq		Bacteria	Actinobacteria	Actinobacteria	Propionibacteriales	Propionibacteriaceae	Cutibacterium	acnes			mBHI (Ery 2mg/L)	99.89	AWZZ01000008	GAAAGGCCCTGCTTTTGTGGGGTGCTCGAGTGGCGAACGGGTGAGTAACACGTGAGTAACCTGCCCTTGACTTTGGGATAACTTCAGGAAACTGGGGCTAATACCGGATAGGAGCTCCTGCTGCATGGTGGGGGTTGGAAAGTTTCGGCGGTTGGGGATGGACTCGCGGCTTATCAGCTTGTTGGTGGGGTAGTGGCTTACCAAGGCTTTGACGGGTAGCCGGCCTGAGAGGGTGACCGGCCACATTGGGACTGAGATACGGCCCAGACTCCTACGGGAGGCAGCAGTGGGGAATATTGCACAATGGGCGGAAGCCTGATGCAGCAACGCCGCGTGCGGGATGACGGCCTTCGGGTTGTAAACCGCTTTCGCCTGTGACGAAGCGTGAGTGACGGTAAT…
696	16S rRNA seq		Bacteria	Firmicutes	Clostridia	Clostridiales	Lachnospiraceae	Blautia	obeum			mBHI (Ery 2mg/L)	96.72	AAVO02000004	GTGGCGGACGGGTGAGTAACGCGTGGGTAACCTGCCTTGTACAGGGGGATAACAGTCAGAAATGACTGCTAATACCGCATAAGCGCACAGGACCGCATGGTCCGGTGTGAAAAACTCCGGTGGTATAAGATGGACCCGCGTTGGATTAGCTTGTTGGTGGGGTAACGGCCCACCAAGGCGACGATCCATAGCCGGCCTGAGAGGGTGAACGGCCACATTGGGACTGAGACACGGCCCAGACTCCTACGGGAGGCAGCAGTGGGGAATATTGCACAATGGGGGAAACCCTGATGCAGCGACGCCGCGTGAAGGAAGAAGTATCTCGGTATGTAAACTTCTATCAGCAGGGAAGAAAATGACGGTACCTGACTAAGAAGCCCCGGCTAACTACGTGCCAGC…
697												mBHI (Ery 2mg/L)
698	MALDI-ToF	2.022	Bacteria	Actinobacteria	Actinobacteria	Bifidobacteriales	Bifidobacteriaceae	Bifidobacterium	adolescentis			mBHI (Ery 2mg/L)
699	16S rRNA seq		Bacteria	Firmicutes	Clostridia	Clostridiales	Lachnospiraceae	Blautia	luti			mBHI (Ery 2mg/L)	99.22	AB691576	TGCAAGTCGAACGGGAAATATTTCATTGAGACTTCGGTGGATTTGATCTATTTCTAGTGGCGGACGGGTGAGTAACGCGTGGGTAACCTGCCTTATACAGGGGGATAACAGTCAGAAATGGCTGCTAATACCGCATAAGCGCACAGAGCTGCATGGCTCAGTGTGAAAAACTCCGGTGGTATAAGATGGACCCGCGTTGGATTAGCTTGTTGGTGGGGTAACGGCCCACCAAGGCGACGATCCATAGCCGGCCTGAGAGGGTGAACGGCCACATTGGGACTGAGACACGGCCCAGACTCCTACGGGAGGCAGCAGTGGGGAATATTGCACAATGGGGGAAACCCTGATGCAGCGACGCCGCGTGAAGGAAGAAGTATCTCGGTATGTAAACTTCTATCA…
700	16S rRNA seq		Bacteria	Firmicutes	Clostridia	Clostridiales	Lachnospiraceae	Blautia	luti			mBHI (Ery 2mg/L)	97.14	AJ133124	TTCTAGTGGCGGACGGGTGAGTAACGCGTGGGTAACCTGCCTTATACAGGGGGATAACAGTCAGAAATGACTGCTAATACCGCATAAGCGCACAGGGCTGCATGGCTCGGTGTGAAAAACTCCGGTGGTATAAGATGGACCCGCGTTGGATTAGCTAGTTGGTGAGGTAACGGCCCACCAAGGCGACGATCCATAGCCGGCCTGAGAGGGTGAACGGCCACATTGGGACTGAGACACGGCCCAGACTCCTACGGGAGGCAGCAGTGGGGAATATTGCACAATGGGGGAAACCCTGATGCAGCGACGCCGCGTGAAGGAAGAAGTATCTCGGTATGTAAACTTCTATCAGCAGGGAAGAAAATGACGGTACCTGACTAAGAAGCCCCGGCTAACTACGTG…
701	16S rRNA seq		Bacteria	Bacteroidetes	Bacteroidia	Bacteroidales	Porphyromonadaceae	Parabacteroides	merdae			mBHI (Cipro 0.5mg/L)	100	AAXE02000112	CTGCCTTCGCAATCGGAGTTCTGCGTGATATCTATGCATTTCACCGCTACACCACGCATTCCGCCTACCTCAAACACACTCAAGTAACCCAGTTTCAACGGCAATTTTATGGTTGAGCCACAAACTTTCACCGCTGACTTAAATCACCACCTACGCACCCTTTAAACCCAATAAATCCGGATAACGCTCGCATCCTCCGTATTACCGCGGCTGCTGGCACGGAGTTAGCCGATGCTTATTCATAGGGTACATACAAAAAAGGACACGTCCTCCACTTTATTCCCCTATAAAAGAAGTTTACAAACCATAGATCCTTCTTCCTTCACGCGACTTGGCTGGTTCAGCCTCTCGGCCATTGACCAATATTCCTCACTGCTGCCTCCCGTAGGAGTTTGGTCC…
702	16S rRNA seq		Bacteria	Firmicutes	Clostridia	Clostridiales	Lachnospiraceae	Fecalibacterium	prausnitzii			mBHI (Cipro 0.5mg/L)	98.3	AJ413954	GTCGAACGAGCGAGAGAGAGCTTGCTTTCTCGAGCGAGTGGCGAACGGGTGAGTAACGCGTGAGGAACCTGCCTCAAAGAGGGGGACAACAGTTGGAAACGACTGCTAATACCGCATAAGCCCACGGCTCGGCATCGAGCAGAGGGAAAAGGAGCAATCCGCTTTGAGATGGCCTCGCGTCCGATTAGCTAGTTGGTGAGGTAACGGCCCACCAAGGCGACGATCGGTAGCCGGACTGAGAGGTTGAACGGCCACATTGGGACTGAGACACGGCCCAGACTCCTACGGGAGGCAGCAGTGGGGAATATTGCACAATGGGGGAAACCCTGATGCAGCGACGCCGCGTGGAGGAAGAAGGTCTTCGGATTGTAAACTCCTGTTGTTGGGGAAGATAATGAC…
703	MALDI-ToF	2.005	Bacteria	Actinobacteria	Coriobacteria	Coriobacteriales	Coriobacteriaceae	Collinsella	aerofaciens			mBHI (Cipro 0.5mg/L)
704	16S rRNA seq		Bacteria	Firmicutes	Clostridia	Clostridiales	Lachnospiraceae	Ruminococcus	faecis			mBHI (Cipro 0.5mg/L)	100	FJ611794	GAAGCACCTTGATTTGATTCTTCGGATGAAGATCTTGGTGACTGAGTGGCGGACGGGTGAGTAACGCGTGGGTAACCTGCCTCATACAGGGGGATAACAGTTAGAAATGACTGCTAATACCGCATAAGACCACAGCACCGCATGGTGCAGGGGTAAAAACTCCGGTGGTATGAGATGGACCCGCGTCTGATTAGGTAGTTGGTGGGGTAACGGCCTACCAAGCCGACGATCAGTAGCCGACCTGAGAGGGTGACCGGCCACATTGGGACTGAGACACGGCCCAAACTCCTACGGGAGGCAGCAGTGGGGAATATTGCACAATGGGGGAAACCCTGATGCAGCGACGCCGCGTGAGCGATGAAGTATTTCGGTATGTAAAGCTCTATCAGCAGGGAAGAA…
705	16S rRNA seq		Bacteria	Firmicutes	Clostridia	Clostridiales	Lachnospiraceae	Blautia	luti			mBHI (Cipro 0.5mg/L)	99.21	AB691576	CGAACGGGAAATATTTCATTGAGACTTCGGTGGATTTGATCTATTTCTAGTGGCGGACGGGTGAGTAACGCGTGGGTAACCTGCCTTATACAGGGGGATAACAGTCAGAAATGGCTGCTAATACCGCATAAGCGCACAGAGCTGCATGGCTCAGTGTGAAAAACTCCGGTGGTATAAGATGGACCCGCGTTGGATTAGCTTGTTGGTGGGGTAACGGCCCACCAAGGCGACGATCCATAGCCGGCCTGAGAGGGTGAACGGCCACATTGGGACTGAGACACGGCCCAGACTCCTACGGGAGGCAGCAGTGGGGAATATTGCACAATGGGGGAAACCCTGATGCAGCGACGCCGCGTGAAGGAAGAAGTATCTCGGTATGTAAACTTCTATCAGCAGGGA…
706	MALDI-ToF	1.958	Bacteria	Proteobacteria	Betaproteobacteria	Burkholderiales	Sutterellaceae	Sutterella	wadsworthensis			mBHI (Cipro 0.5mg/L)
707	16S rRNA seq		Bacteria	Firmicutes	Clostridia	Clostridiales	Lachnospiraceae	Agathobacter	rectalis			mBHI (Cipro 0.5mg/L)	99.89	CP001107	CGAAGCACTTTATTTGATTTCCTTCGGGACTGATTATTTTGTGACTGAGTGGCGGACGGGTGAGTAACGCGTGGGTAACCTGCCTTGTACAGGGGGATAACAGTTGGAAACGGCTGCTAATACCGCATAAGCGCACAGCATCGCATGATGCAGTGTGAAAAACTCCGGTGGTATAAGATGGACCCGCGTTGGATTAGCTAGTTGGTGAGGTAACGGCCCACCAAGGCGACGATCCATAGCCGACCTGAGAGGGTGACCGGCCACATTGGGACTGAGACACGGCCCAAACTCCTACGGGAGGCAGCAGTGGGGAATATTGCACAATGGGCGAAAGCCTGATGCAGCGACGCCGCGTGAGCGAAGAAGTATTTCGGTATGTAAAGCTCTATCAGCAGGGAA…
708	16S rRNA seq		Bacteria	Bacteroidetes	Bacteroidia	Bacteroidales	Odoribacteraceae	Odoribacter	splanchnicus			mBHI (Cipro 0.5mg/L)	99.57	CP002544	AGTCGAGGGGCATCATGAGGTAGCAATACCTTGATGGCGACCGGCGCACGGGTGAGTAACGCGTATGCAACCTGCCCGATACCGGGGTATAGCCCATGGAAACGTGGATTAACACCCCATAGTACTTTTATCCTGCATGGGATGTGAGTTAAATGTTCAAGGTATCGGATGGGCATGCGTCCTATTAGTTAGTTGGCGGGGTAACAGCCCACCAAGACGATGATAGGTAGGGGTTCTGAGAGGAAGGTCCCCCACATTGGAACTGAGACACGGTCCAAACTCCTACGGGAGGCAGCAGTGAGGAATATTGGTCAATGGACGTAAGTCTGAACCAGCCAAGTCGCGTGAGGGAAGACTGCCCTATGGGTTGTAAACCTCTTTTATAAGGGAAGAATAAGT…
709	MALDI-ToF	1.833	Bacteria	Proteobacteria	Betaproteobacteria	Burkholderiales	Sutterellaceae	Sutterella	wadsworthensis			mBHI (Cipro 0.5mg/L)
710	16S rRNA seq		Bacteria	Actinobacteria	Coriobacteria	Coriobacteriales	Atopobiaceae	Olsenella	umbonata			mBHI (Cipro 0.5mg/L)	99.89	LT629759	GGCTAAAGCACCTTCGGGTGTGTATAAAGTGGCGAACGGCTGAGTAACACGTGGGCAACCTGCCCCTCGCACCGGGATAGCCTCGGGAAACCGTGGTTAATACCGGATACTCCGGGACCCCCGCATGGGGGTGCCGGGAAAGCCCTGACGGCGAGGGATGGGCCCGCGGCCTGTTAGCTTGTTGGCGGGGTAACGGCCCACCAAGGCGATTATGGGTAGCCGGGTTGAGAGACCGACCGGCCAGATTGGGACTGAGACACGGCCCAGACTCCTACGGGAGGCAGCAGTGGGGAATCTTGCACAATGGGCGAAAGCCTGATGCAGCGACGCCGCGTGCGGGACGAAGGCCTTCGGGTTGTAAACCGCTTTCAGCAGGGACGAGGCCGCAAGGTGACGGTA…
711	MALDI-ToF	2.407	Bacteria	Bacteroidetes	Bacteroidia	Bacteroidales	Bacteroidaceae	Bacteroides	uniformis			mBHI (Cipro 0.5mg/L)
712	16S rRNA seq		Bacteria	Actinobacteria	Coriobacteria	Coriobacteriales	Atopobiaceae	Olsenella	umbonata			mBHI (Cipro 0.5mg/L)	99.9	LT629759	GTCGAACGGCTAAAGCACCTTCGGGTGTGTATAAAGTGGCGAACGGCTGAGTAACACGTGGGCAACCTGCCCCTCGCACCGGGATAGCCTCGGGAAACCGTGGTTAATACCGGATACTCCGGGACCCCCGCATGGGGGTGCCGGGAAAGCCCTGACGGCGAGGGATGGGCCCGCGGCCTGTTAGCTTGTTGGCGGGGTAACGGCCCACCAAGGCGATTATGGGTAGCCGGGTTGAGAGACCGACCGGCCAGATTGGGACTGAGACACGGCCCAGACTCCTACGGGAGGCAGCAGTGGGGAATCTTGCACAATGGGCGAAAGCCTGATGCAGCGACGCCGCGTGCGGGACGAAGGCCTTCGGGTTGTAAACCGCTTTCAGCAGGGACGAGGCCGCAAGGT…
713	16S rRNA seq		Bacteria	Actinobacteria	Coriobacteria	Coriobacteriales	Atopobiaceae	Olsenella	umbonata			mBHI (Cipro 0.5mg/L)	99.89	LT629759	GCAGTCGAACGGCTAAAGCACCTTCGGGTGTGTATAAAGTGGCGAACGGCTGAGTAACACGTGGGCAACCTGCCCCTCGCACCGGGATAGCCTCGGGAAACCGTGGTTAATACCGGATACTCCGGGACCCCCGCATGGGGGTGCCGGGAAAGCCCTGACGGCGAGGGATGGGCCCGCGGCCTGTTAGCTTGTTGGCGGGGTAACGGCCCACCAAGGCGATTATGGGTAGCCGGGTTGAGAGACCGACCGGCCAGATTGGGACTGAGACACGGCCCAGACTCCTACGGGAGGCAGCAGTGGGGAATCTTGCACAATGGGCGAAAGCCTGATGCAGCGACGCCGCGTGCGGGACGAAGGCCTTCGGGTTGTAAACCGCTTTCAGCAGGGACGAGGCCGCAA…
714	MALDI-ToF	2.118	Bacteria	Actinobacteria	Actinobacteria	Bifidobacteriales	Bifidobacteriaceae	Bifidobacterium	adolescentis			mBHI (Cipro 0.5mg/L)
715	16S rRNA seq		Bacteria	Actinobacteria	Coriobacteria	Coriobacteriales	Atopobiaceae	Olsenella	umbonata			mBHI (Cipro 0.5mg/L)	99.89	LT629759	GGCTAAAGCACCTTCGGGTGTGTATAAAGTGGCGAACGGCTGAGTAACACGTGGGCAACCTGCCCCTCGCACCGGGATAGCCTCGGGAAACCGTGGTTAATACCGGATACTCCGGGACCCCCGCATGGGGGTGCCGGGAAAGCCCTGACGGCGAGGGATGGGCCCGCGGCCTGTTAGCTTGTTGGCGGGGTAACGGCCCACCAAGGCGATTATGGGTAGCCGGGTTGAGAGACCGACCGGCCAGATTGGGACTGAGACACGGCCCAGACTCCTACGGGAGGCAGCAGTGGGGAATCTTGCACAATGGGCGAAAGCCTGATGCAGCGACGCCGCGTGCGGGACGAAGGCCTTCGGGTTGTAAACCGCTTTCAGCAGGGACGAGGCCGCAAGGTGACGGTA…
716	16S rRNA seq		Bacteria	Firmicutes	Clostridia	Clostridiales	Lachnospiraceae	Fecalibacterium	prausnitzii			mBHI (Cipro 0.5mg/L)	97.19	AJ413954	TGCAGTCGAACGAGCGAGAGAGAGCTTGCTTTCTCGAGCGAGTGGCGAACGGGTGAGTAACGCGTGAGGAATCTGCCTCAAAGAGGGGGACAACAGTTGGAAACGACTGCTAATACCGCATAAGCCCACGGTGCCGCATGGCACAGAGGGAAAAGGAGTAATCCGCTTTGAGATGGCCTCGCGTCCGATTAGCTAGTTGGTGAGGTAACGGCCCACCAAGGCGACGATCGGTAGCCGGACTGAGAGGTTGAACGGCCACATTGGGACTGAGACACGGCCCAGACTCCTACGGGAGGCAGCAGTGGGGAATATTGCACAATGGGGGAAACCCTGATGCAGCGACGCCGCGTGGAGGAAGAAGGTCTTCGGATTGTAAACTCCTGTTGTTGGGGAAGATAA…
717	16S rRNA seq		Bacteria	Bacteroidetes	Bacteroidia	Bacteroidales	Prevotellaceae	Prevotella	stercorea			mBHI (Cipro 0.5mg/L)	97.52	AB244774	TCGAGGGGCAGCATGACGGAAGCTTGCTTCCGTTGATGGCGACCGGCGCACGGGTGAGTAACGCGTATCCAACCTGCCCTTGTCCATCGGATAACCCGTCGAAAGGCGGACTAACACGATATGCAGTCCTCAGCAGGCATCTAACGAGAACGAAATGTGAAGGAGAAGGATGGGGATGCGTCTGATTAGCTTGTTGGCGGGGTAACGGCCCACCAAGGCGACGATCAGTAGGGGTTCTGAGAGGAAGGTCCCCCACATTGGAACTGAGACACGGTCCAAACTCCTACGGGAGGCAGCAGTGAGGAATATTGGTCAATGGGCGAGAGCCTGAACCAGCCAAGTAGCGTGCAGGATGACGGCCCTATGGGTTGTAAACTGCTTTTATACGGGGATAAAGTG…
718	16S rRNA seq		Bacteria	Firmicutes	Clostridia	Clostridiales	Lachnospiraceae	Agathobacter	rectalis			mBHI (Cipro 0.5mg/L)	99.9	CP001107	CGAAGCACTTTATTTGATTTCCTTCGGGACTGATTATTTTGTGACTGAGTGGCGGACGGGTGAGTAACGCGTGGGTAACCTGCCTTGTACAGGGGGATAACAGTTGGAAACGGCTGCTAATACCGCATAAGCGCACAGCATCGCATGATGCAGTGTGAAAAACTCCGGTGGTATAAGATGGACCCGCGTTGGATTAGCTAGTTGGTGAGGTAACGGCCCACCAAGGCGACGATCCATAGCCGACCTGAGAGGGTGACCGGCCACATTGGGACTGAGACACGGCCCAAACTCCTACGGGAGGCAGCAGTGGGGAATATTGCACAATGGGCGAAAGCCTGATGCAGCGACGCCGCGTGAGCGAAGAAGTATTTCGGTATGTAAAGCTCTATCAGCAGGGAA…
719	NO GROWTH		NO GROWTH									mBHI (Cipro 0.5mg/L)
720	MALDI-ToF	2.164	Bacteria	Actinobacteria	Actinobacteria	Bifidobacteriales	Bifidobacteriaceae	Bifidobacterium	longum			mBHI (Cipro 0.5mg/L)
721	MALDI-ToF	2.347	Bacteria	Bacteroidetes	Bacteroidia	Bacteroidales	Bacteroidaceae	Bacteroides	uniformis			mBHI (Cipro 0.5mg/L)
722	16S rRNA seq		Bacteria	Actinobacteria	Coriobacteria	Coriobacteriales	Atopobiaceae	Olsenella	umbonata			mBHI (Cipro 0.5mg/L)	99.89	LT629759	AAGTCGAACGGCTAAAGCACCTTCGGGTGTGTATAAAGTGGCGAACGGCTGAGTAACACGTGGGCAACCTGCCCCTCGCACCGGGATAGCCTCGGGAAACCGTGGTTAATACCGGATACTCCGGGACCCCCGCATGGGGGTGCCGGGAAAGCCCTGACGGCGAGGGATGGGCCCGCGGCCTGTTAGCTTGTTGGCGGGGTAACGGCCCACCAAGGCGATTATGGGTAGCCGGGTTGAGAGACCGACCGGCCAGATTGGGACTGAGACACGGCCCAGACTCCTACGGGAGGCAGCAGTGGGGAATCTTGCACAATGGGCGAAAGCCTGATGCAGCGACGCCGCGTGCGGGACGAAGGCCTTCGGGTTGTAAACCGCTTTCAGCAGGGACGAGGCCGCAAG…
723	MALDI-ToF	2.149	Bacteria	Actinobacteria	Actinobacteria	Bifidobacteriales	Bifidobacteriaceae	Bifidobacterium	adolescentis			mBHI (Cipro 0.5mg/L)
724	16S rRNA seq		Bacteria	Actinobacteria	Coriobacteria	Coriobacteriales	Atopobiaceae	Olsenella	umbonata			mBHI (Cipro 0.5mg/L)	99.88	NR_116936.1	AGTCGAACGGCTAAAGCACCTTCGGGTGTGTATAAAGTGGCGAACGGCTGAGTAACACGTGGGCAACCTGCCCCTCGCACCGGGATAGCCTCGGGAAACCGTGGTTAATACCGGATACTCCGGGACCCCCGCATGGGGGTGCCGGGAAAGCCCTGACGGCGAGGGATGGGCCCGCGGCCTGTTAGCTTGTTGGCGGGGTAACGGCCCACCAAGGCGATTATGGGTAGCCGGGTTGAGAGACCGACCGGCCAGATTGGGACTGAGACACGGCCCAGACTCCTACGGGAGGCAGCAGTGGGGAATCTTGCACAATGGGCGAAAGCCTGATGCAGCGACGCCGCGTGCGGGACGAAGGCCTTCGGGTTGTAAACCGCTTTCAGCAGGGACGAGGCCGCAAGG…
725	MALDI-ToF	1.83	Bacteria	Bacteroidetes	Bacteroidia	Bacteroidales	Prevotellaceae	Prevotella	copri			mBHI (Cipro 0.5mg/L)
726	MALDI-ToF	1.915	Bacteria	Actinobacteria	Actinobacteria	Bifidobacteriales	Bifidobacteriaceae	Bifidobacterium	longum			mBHI (Cipro 0.5mg/L)
727	16S rRNA seq		Bacteria	Firmicutes	Clostridia	Clostridiales	Lachnospiraceae	Blautia	luti			mBHI (Cipro 0.5mg/L)	99.33	AB691576	TTGAGACTTCGGTGGATTTGATCTATTTCTAGTGGCGGACGGGTGAGTAACGCGTGGGTAACCTGCCTTATACAGGGGGATAACAGTCAGAAATGGCTGCTAATACCGCATAAGCGCACAGAGCTGCATGGCTCAGTGTGAAAAACTCCGGTGGTATAAGATGGACCCGCGTTGGATTAGCTTGTTGGTGGGGTAACGGCCCACCAAGGCGACGATCCATAGCCGGCCTGAGAGGGTGAACGGCCACATTGGGACTGAGACACGGCCCAGACTCCTACGGGAGGCAGCAGTGGGGAATATTGCACAATGGGGGAAACCCTGATGCAGCGACGCCGCGTGAAGGAAGAAGTATCTCGGTATGTAAACTTCTATCAGCAGGGAAGATAGTGACGGTACCTG…
728	MALDI-ToF	1.711	Bacteria	Firmicutes	Bacilli	Lactobacillales	Lactobacillaceae	Lactobacillus	ruminis			mBHI (Cipro 0.5mg/L)
730	16S rRNA seq		Bacteria	Firmicutes	Clostridia	Clostridiales	Lachnospiraceae	Dorea	longicatena			mBHI (Cipro 0.5mg/L)	99.67	AAXB02000032	TCTTCGGATGATATTCCTTTGTGACTGAGCGGCGGACGGGTGAGTAACGCGTGGGTAACCTGCCTCATACAGGGGGATAACAGTTAGAAATGACTGCTAATACCGCATAAGACCACGGTACCGCATGGTACAGTGGTAAAAACTCCGGTGGTATGAGATGGACCCGCGTCTGATTAGGTAGTTGGTGGGGTAACGGCCTACCAAGCCGACGATCAGTAGCCGACCTGAGAGGGTGACCGGCCACATTGGGACTGAGACACGGCCCAGACTCCTACGGGAGGCAGCAGTGGGGAATATTGCACAATGGAGGAAACTCTGATGCAGCGACGCCGCGTGAAGGATGAAGTATTTCGGTATGTAAACTTCTATCAGCAGGGAAGAAAATGACGGTACCTGACT…
732	16S rRNA seq		Bacteria	Firmicutes	Clostridia	Clostridiales	Lachnospiraceae	Roseburia	hominis			mBHI (Cipro 0.5mg/L)	100	CP003040	TGCAGTCGAACGAAGCACTTTAATTGATTTCTTCGGAATGAAGTTTTTGTGACTGAGTGGCGGACGGGTGAGTAACGCGTGGGTAACCTGCCTCATACAGGGGGATAACAGTTGGAAACGACTGCTAATACCGCATAAGCGCACAGGATTGCATGATCCAGTGTGAAAAACTCCGGTGGTATGAGATGGACCCGCGTCTGATTAGCCAGTTGGCGGGGTAACGGCCCACCAAAGCGACGATCAGTAGCCGACCTGAGAGGGTGACCGGCCACATTGGGACTGAGACACGGCCCAAACTCCTACGGGAGGCAGCAGTGGGGAATATTGCACAATGGGGGAAACCCTGATGCAGCGACGCCGCGTGAGCGAAGAAGTATTTCGGTATGTAAAGCTCTATCA…
733	16S rRNA seq		Bacteria	Firmicutes	Clostridia	Clostridiales	Lachnospiraceae	Fusicatenibacter	saccharivorans			mBHI (Cipro 0.5mg/L)	98.77	AB698910	CGAGCGAAGCAGTTAAGTTGATTTCTTCGGATTGATTCTTGATTGACTGAGCGGCGGACGGGTGAGTAACGCGTGGGTGACCTGCCCCATACCGGGGGATAACAGCTGGAAACGGCTGCTAATACCGCATAAGCGCACAGAGCTGCATGGCTCGGTGTGAAAAACTCCGGTGGTATGGGATGGGCCCGCGTCTGATTAGGCAGTTGGCGGGGTAACGGCCCACCAAACCGACGATCAGTAGCCGGCCTGAGAGGGCGACCGGCCACATTGGGACTGAGACACGGCCCAAACTCCTACGGGAGGCAGCAGTGGGGAATATTGCACAATGGGGGAAACCCTGATGCAGCGACGCCGCGTGAGCGAAAAAGTATTTCGGTATGTAAAGCTCTATCAGCAGGG…
734	MALDI-ToF	2.407	Bacteria	Bacteroidetes	Bacteroidia	Bacteroidales	Bacteroidaceae	Bacteroides	uniformis			mBHI (Cipro 0.5mg/L)
735	MALDI-ToF	2.046	Bacteria	Firmicutes	Bacilli	Lactobacillales	Lactobacillaceae	Lactobacillus	ruminis			mBHI (Cipro 0.5mg/L)
736	MALDI-ToF	2.352	Bacteria	Bacteroidetes	Bacteroidia	Bacteroidales	Bacteroidaceae	Bacteroides	uniformis			mBHI (Cipro 0.5mg/L)
737	MALDI-ToF	2.366	Bacteria	Bacteroidetes	Bacteroidia	Bacteroidales	Bacteroidaceae	Bacteroides	uniformis			mBHI (Cipro 0.5mg/L)
738	MALDI-ToF	2.13	Bacteria	Actinobacteria	Coriobacteria	Coriobacteriales	Coriobacteriaceae	Collinsella	aerofaciens			mBHI (Cipro 0.5mg/L)
739	16S rRNA seq		Bacteria	Bacteroidetes	Bacteroidia	Bacteroidales	Prevotellaceae	Prevotella	copri			mBHI (Cipro 0.5mg/L)	97.8	AB064923	GACATCGAAAGCTTGCTTTTGATGGGCGTCGACCGGCGCACGGGTGAGTAACGCGTATCCACCTGCCCATCACTTGGGAATAACCTTGCGAAAGTAAGACTAATACCCAATGATATCCCACGAAGGCATCCGAATGGGATTAAAGATTTATCGGTGATGGATGGGGATGCGTCTGATTAGCTTGTTGGCGGGGTAACGGCCCACCAAGGCGACGATCAGTAGGGGTTCTGAGAGGAAGGTCCCCCACATTGGAACTGAGACACGGTCCAAACTCCTACGGGAGGCAGCAGTGAGGAATATTGGTCAATGGGCGAGAGCCTGAACCAGCCAAGTAGCGTGCAGGATGACGGCCCTATGGGTTGTAAACTGCTTTTATAAGGGAATAAAGTGAGTCTCGTG…
740	16S rRNA seq		Bacteria	Firmicutes	Clostridia	Clostridiales	Lachnospiraceae	Blautia	luti			mBHI (Cipro 0.5mg/L)	99.22	AB691576	TGCAAGTCGAACGGGAAATATTTCATTGAGACTTCGGTGGATTTGATCTATTTCTAGTGGCGGACGGGTGAGTAACGCGTGGGTAACCTGCCTTATACAGGGGGATAACAGTCAGAAATGGCTGCTAATACCGCATAAGCGCACAGAGCTGCATGGCTCAGTGTGAAAAACTCCGGTGGTATAAGATGGACCCGCGTTGGATTAGCTTGTTGGTGGGGTAACGGCCCACCAAGGCGACGATCCATAGCCGGCCTGAGAGGGTGAACGGCCACATTGGGACTGAGACACGGCCCAGACTCCTACGGGAGGCAGCAGTGGGGAATATTGCACAATGGGGGAAACCCTGATGCAGCGACGCCGCGTGAAGGAAGAAGTATCTCGGTATGTAAACTTCTATCA…
741	16S rRNA seq		Bacteria	Firmicutes	Clostridia	Clostridiales	Lachnospiraceae	Fecalibacterium	prausnitzii			mBHI (Cipro 0.5mg/L)	99.33	AJ413954	TCGAGCGAGTGGCGAACGGGTGAGTAACGCGTGAGGAACCTGCCTCAAAGAGGGGGACAACAGTTGGAAACGACTGCTAATACCGCATAAGCCCACGACCCGGCATCGGGTAGAGGGAAAAGGAGCAATCCGCTTTGAGATGGCCTCGCGTCCGATTAGCTAGTTGGTGAGGTAACGGCCCACCAAGGCGACGATCGGTAGCCGGACTGAGAGGTTGAACGGCCACATTGGGACTGAGACACGGCCCAGACTCCTACGGGAGGCAGCAGTGGGGAATATTGCACAATGGGGGAAACCCTGATGCAGCGACGCCGCGTGGAGGAAGAAGGTCTTCGGATTGTAAACTCCTGTTGTTGAGGAAGATAATGACGGTACTCAACAAGGAAGTGACGGCTAACT…
743	16S rRNA seq		Bacteria	Firmicutes	Clostridia	Clostridiales	Lachnospiraceae	Roseburia	faecis			mBHI (Cipro 0.5mg/L)	99.43	AY305310	ATTTTGTGACTGAGTGGCGGACGGGTGAGTAACGCGTGGGTAACCTGCCTCATACAGGGGGATAACAGTTGGAAACGACTGCTAATACCGCATAAGCGCACAGGATCGCATGGTCCGGTGTGAAAAACTCCGGTGGTATGGGATGGACCCGCGTCTGATTAGCCAGTTGGCAGGGTAACGGCCTACCAAAGCGACGATCAGTAGCCGACCTGAGAGGGTGACCGGCCACATTGGGACTGAGACACGGCCCAAACTCCTACGGGAGGCAGCAGTGGGGAATATTGCACAATGGGGGAAACCCTGATGCAGCGACGCCGCGTGAGCGAAGAAGTATTTCGGTATGTAAAGCTCTATCAGCAGGGAAGAAGAATGACGGTACCTGACTAAAAAGCACCGGCT…
744	MALDI-ToF	1.899	Bacteria	Actinobacteria	Actinobacteria	Bifidobacteriales	Bifidobacteriaceae	Bifidobacterium	longum			mBHI (Cipro 0.5mg/L)
745	16S rRNA seq		Bacteria	Firmicutes	Clostridia	Clostridiales	Lachnospiraceae	Agathobacter	rectalis			mBHI (Cipro 0.5mg/L)	99.89	CP001107	GAAGCACTTTATTTGATTTCCTTCGGGACTGATTATTTTGTGACTGAGTGGCGGACGGGTGAGTAACGCGTGGGTAACCTGCCTTGTACAGGGGGATAACAGTTGGAAACGGCTGCTAATACCGCATAAGCGCACAGCATCGCATGATGCAGTGTGAAAAACTCCGGTGGTATAAGATGGACCCGCGTTGGATTAGCTAGTTGGTGAGGTAACGGCCCACCAAGGCGACGATCCATAGCCGACCTGAGAGGGTGACCGGCCACATTGGGACTGAGACACGGCCCAAACTCCTACGGGAGGCAGCAGTGGGGAATATTGCACAATGGGCGAAAGCCTGATGCAGCGACGCCGCGTGAGCGAAGAAGTATTTCGGTATGTAAAGCTCTATCAGCAGGGAAG…
746	NO GROWTH		NO GROWTH									mBHI (Cipro 0.5mg/L)
747	MALDI-ToF	2.391	Bacteria	Bacteroidetes	Bacteroidia	Bacteroidales	Bacteroidaceae	Bacteroides	uniformis			mBHI (Cipro 0.5mg/L)
748	16S rRNA seq		Bacteria	Firmicutes	Clostridia	Clostridiales	Lachnospiraceae	Blautia	luti			mBHI (Cipro 0.5mg/L)	99.2	AB691576	TATTTCATTGAGACTTCGGTGGATTTGATCTATTTCTAGTGGCGGACGGGTGAGTAACGCGTGGGTAACCTGCCTTATACAGGGGGATAACAGTCAGAAATGGCTGCTAATACCGCATAAGCGCACAGAGCTGCATGGCTCAGTGTGAAAAACTCCGGTGGTATAAGATGGACCCGCGTTGGATTAGCTTGTTGGTGGGGTAACGGCCCACCAAGGCGACGATCCATAGCCGGCCTGAGAGGGTGAACGGCCACATTGGGACTGAGACACGGCCCAGACTCCTACGGGAGGCAGCAGTGGGGAATATTGCACAATGGGGGAAACCCTGATGCAGCGACGCCGCGTGAAGGAAGAAGTATCTCGGTATGTAAACTTCTATCAGCAGGGAAGATAGTGACG…
749	16S rRNA seq		Bacteria	Firmicutes	Clostridia	Clostridiales	Lachnospiraceae	Blautia	luti			mBHI (Cipro 0.5mg/L)	99.23	AB691576	TTTCATTGAGACTTCGGTGGATTTGATCTATTTCTAGTGGCGGACGGGTGAGTAACGCGTGGGTAACCTGCCTTATACAGGGGGATAACAGTCAGAAATGGCTGCTAATACCGCATAAGCGCACAGAGCTGCATGGCTCAGTGTGAAAAACTCCGGTGGTATAAGATGGACCCGCGTTGGATTAGCTTGTTGGTGGGGTAACGGCCCACCAAGGCGACGATCCATAGCCGGCCTGAGAGGGTGAACGGCCACATTGGGACTGAGACACGGCCCAGACTCCTACGGGAGGCAGCAGTGGGGAATATTGCACAATGGGGGAAACCCTGATGCAGCGACGCCGCGTGAAGGAAGAAGTATCTCGGTATGTAAACTTCTATCAGCAGGGAAGATAGTGACGGT…
750	MALDI-ToF	2.261	Bacteria	Bacteroidetes	Bacteroidia	Bacteroidales	Bacteroidaceae	Bacteroides	uniformis			mBHI (Cipro 0.5mg/L)
751	16S rRNA seq		Bacteria	Firmicutes	Clostridia	Clostridiales	Lachnospiraceae	Blautia	luti			mBHI (Ery 2mg/L)	99.19	AB691576	TATTTCATTGAGACTTCGGTGGATTTGATCTATTTCTAGTGGCGGACGGGTGAGTAACGCGTGGGTAACCTGCCTTATACAGGGGGATAACAGTCAGAAATGGCTGCTAATACCGCATAAGCGCACAGAGCTGCATGGCTCAGTGTGAAAAACTCCGGTGGTATAAGATGGACCCGCGTTGGATTAGCTTGTTGGTGGGGTAACGGCCCACCAAGGCGACGATCCATAGCCGGCCTGAGAGGGTGAACGGCCACATTGGGACTGAGACACGGCCCAGACTCCTACGGGAGGCAGCAGTGGGGAATATTGCACAATGGGGGAAACCCTGATGCAGCGACGCCGCGTGAAGGAAGAAGTATCTCGGTATGTAAACTTCTATCAGCAGGGAAGATAGTGACG…
752	MALDI-ToF	2.29	Bacteria	Bacteroidetes	Bacteroidia	Bacteroidales	Bacteroidaceae	Bacteroides	uniformis			mBHI (Ery 2mg/L)
753	16S rRNA seq		Bacteria	Actinobacteria	Coriobacteria	Coriobacteriales	Atopobiaceae	Olsenella	umbonata			mBHI (Ery 2mg/L)	99.86	LT629759	TGCAGTCGAACGGCTAAAGCACCTTCGGGTGTGTATAAAGTGGCGAACGGCTGAGTAACACGTGGGCAACCTGCCCCTCGCACCGGGATAGCCTCGGGAAACCGTGGTTAATACCGGATACTCCGGGACCCCCGCATGGGGGTGCCGGGAAAGCCCTGACGGCGAGGGATGGGCCCGCGGCCTGTTAGCTTGTTGGCGGGGTAACGGCCCACCAAGGCGATTATGGGTAGCCGGGTTGAGAGACCGACCGGCCAGATTGGGACTGAGACACGGCCCAGACTCCTACGGGAGGCAGCAGTGGGGAATCTTGCACAATGGGCGAAAGCCTGATGCAGCGACGCCGCGTGCGGGACGAAGGCCTTCGGGTTGTAAACCGCTTTCAGCAGGGACGAGGCCGCA…
754	NO GROWTH		NO GROWTH									mBHI (Ery 2mg/L)
755	16S rRNA seq		Bacteria	Actinobacteria	Coriobacteria	Coriobacteriales	Atopobiaceae	Olsenella	umbonata			mBHI (Ery 2mg/L)	99.78	LT629759	TCGAACGGCTAAAGCACCTTCGGGTGTGTATAAAGTGGCGAACGGCTGAGTAACACGTGGGCAACCTGCCCCTCGCACCGGGATAGCCTCGGGAAACCGTGGTTAATACCGGATACTCCGGGACCCCCGCATGGGGGTGCCGGGAAAGCCCTGACGGCGAGGGATGGGCCCGCGGCCTGTTAGCTTGTTCGCGGGGTAACGGCCCACCAAGGCGATTATGGGTAGCCGGGTTGAGAGACCGACCGGCCAGATTGGGACTGAGACACGGCCCAGACTCCTACGGGAGGCAGCAGTGGGGAATCTTGCACAATGGGCGAAAGCCTGATGCAGCGACGCCGCGTGCGGGACGAAGGCCTTCGGGTTGTAAACCGCTTTCAGCAGGGACGAGGCCGCAAGGTG…
756	16S rRNA seq		Bacteria	Actinobacteria	Coriobacteria	Coriobacteriales	Atopobiaceae	Olsenella	umbonata			mBHI (Ery 2mg/L)	99.89	LT629759	TCGAACGGCTAAAGCACCTTCGGGTGTGTATAAAGTGGCGAACGGCTGAGTAACACGTGGGCAACCTGCCCCTCGCACCGGGATAGCCTCGGGAAACCGTGGTTAATACCGGATACTCCGGGACCCCCGCATGGGGGTGCCGGGAAAGCCCTGACGGCGAGGGATGGGCCCGCGGCCTGTTAGCTTGTTGGCGGGGTAACGGCCCACCAAGGCGATTATGGGTAGCCGGGTTGAGAGACCGACCGGCCAGATTGGGACTGAGACACGGCCCAGACTCCTACGGGAGGCAGCAGTGGGGAATCTTGCACAATGGGCGAAAGCCTGATGCAGCGACGCCGCGTGCGGGACGAAGGCCTTCGGGTTGTAAACCGCTTTCAGCAGGGACGAGGCCGCAAGGTG…
757	MALDI-ToF	2.306	Bacteria	Bacteroidetes	Bacteroidia	Bacteroidales	Bacteroidaceae	Bacteroides	uniformis			mBHI (Ery 2mg/L)
758	MALDI-ToF	1.996	Bacteria	Bacteroidetes	Bacteroidia	Bacteroidales	Porphyromonadaceae	Parabacteroides	distasonis			mBHI (Ery 2mg/L)
759	MALDI-ToF	2.541	Bacteria	Bacteroidetes	Bacteroidia	Bacteroidales	Bacteroidaceae	Bacteroides	uniformis			mBHI (Ery 2mg/L)
760	16S rRNA seq		Bacteria	Firmicutes	Clostridia	Clostridiales	Lachnospiraceae	Clostridium	nexile			mBHI (Ery 2mg/L)	99.89	X73443	TGCAAGTCGAACGAAGCGCTTAAATGGATTTCTTCGGATTGAAGTTTTTGTGACTGAGTGGCGGACGGGTGAGTAACGCGTGGGTAACCTGCCTCATACAGGGGGATAACAGTTAGAAATGACTGCTAATACCGCATAAGCGCACAGTGCTGCATGGCACAGTGTGAAAAACTCCGGTGGTATGAGATGGACCCGCGTCTGATTAGCTAGTTGGTGGGGTAACGGCCTACCAAGGCGACGATCAGTAGCCGGCCTGAGAGGGTGAACGGCCACATTGGGACTGAGACACGGCCCAAACTCCTACGGGAGGCAGCAGTGGGGAATATTGCACAATGGGGGAAACCCTGATGCAGCGACGCCGCGTGAGCGAAGAAGTATTTCGGTATGTAAAGCTCTATC…
761	MALDI-ToF	2.104	Bacteria	Actinobacteria	Actinobacteria	Bifidobacteriales	Bifidobacteriaceae	Bifidobacterium	adolescentis			mBHI (Ery 2mg/L)
762	MALDI-ToF	2.389	Bacteria	Bacteroidetes	Bacteroidia	Bacteroidales	Bacteroidaceae	Bacteroides	uniformis			mBHI (Ery 2mg/L)
763	MALDI-ToF	2.094	Bacteria	Actinobacteria	Actinobacteria	Bifidobacteriales	Bifidobacteriaceae	Bifidobacterium	adolescentis			mBHI (Ery 2mg/L)
765	MALDI-ToF	2.185	Bacteria	Actinobacteria	Actinobacteria	Bifidobacteriales	Bifidobacteriaceae	Bifidobacterium	adolescentis			mBHI (Ery 2mg/L)
766	16S rRNA seq		Bacteria	Bacteroidetes	Bacteroidia	Bacteroidales	Bacteroidaceae	Bacteroides	massiliensis			mBHI (Ery 2mg/L)	99.59	AQHY01000028	CGAGGGGCAGCATGGTCTTAGCTTGCTAAGGCCGATGGCGACCGGCGCACGGGTGAGTAACGCGTATCCAACCTGCCTTACACTCTTGGACAGCCTTCTGAAAGGGAGATTAATACAAGATGTTATCATGAGTAAGCATTTTCGCATGATTAAAGGTTTACCGGTGTAAGATGGGGATGCGTTCCATTAGATAGTAGGCGGGGTAACGGCCCACCTAGTCTTCGATGGATAGGGGTTCTGAGAGGAAGGTCCCCCACATTGGAACTGAGACACGGTCCAAACTCCTACGGGAGGCAGCAGTGAGGAATATTGGTCAATGGACGAGAGTCTGAACCAGCCAAGTAGCGTGAAGGATGAAGGTTCTATGGATTGTAAACTTCTTTTATACGGGAATAAACG…
767	MALDI-ToF	2.055	Bacteria	Actinobacteria	Actinobacteria	Bifidobacteriales	Bifidobacteriaceae	Bifidobacterium	adolescentis			mBHI (Ery 2mg/L)
768	16S rRNA seq		Bacteria	Firmicutes	Clostridia	Clostridiales	Lachnospiraceae	Fusicatenibacter	saccharivorans			mBHI (Ery 2mg/L)	100	AB698910	GGACGGGTGAGTAACGCGTGGGTGACCTGCCCCATACCGGGGGATAACAGCTGGAAACGGCTGCTAATACCGCATAAGCGCACAGAGCTGCATGGCTCGGTGTGAAAAACTCCGGTGGTATGGGATGGGCCCGCGTCTGATTAGGCAGTTGGCGGGGTAACGGCCCACCAAACCGACGATCAGTAGCCGGCCTGAGAGGGCGACCGGCCACATTGGGACTGAGACACGGCCCAAACTCCTACGGGA
769	16S rRNA seq		Bacteria	Firmicutes	Clostridia	Clostridiales	Lachnospiraceae	Fecalibacterium	prausnitzii			mBHI (Ery 2mg/L)	98.3	AJ413954	GTCGAACGAGCGAGAGAGAGCTTGCTTTCTCGAGCGAGTGGCGAACGGGTGAGTAACGCGTGAGGAACCTGCCTCAAAGAGGGGGACAACAGTTGGAAACGACTGCTAATACCGCATAAGCCCACGGCTCGGCATCGAGCAGAGGGAAAAGGAGCAATCCGCTTTGAGATGGCCTCGCGTCCGATTAGCTAGTTGGTGAGGTAACGGCCCACCAAGGCGACGATCGGTAGCCGGACTGAGAGGTTGAACGGCCACATTGGGACTGAGACACGGCCCAGACTCCTACGGGAGGCAGCAGTGGGGAATATTGCACAATGGGGGAAACCCTGATGCAGCGACGCCGCGTGGAGGAAGAAGGTCTTCGGATTGTAAACTCCTGTTGTTGGGGAAGATAATGAC…
770	16S rRNA seq		Bacteria	Actinobacteria	Coriobacteria	Coriobacteriales	Atopobiaceae	Olsenella	umbonata			mBHI (Ery 2mg/L)	99.74	LT629759	CGGCTAAAGCACCTTCGGGTGTGTATAAAGTGGCGAACGGCTGAGTAACACGTGGGCAACCTGCCCCTCGCACCGGGATAGCCTCGGGAAACCGTGGTTAATACCGGATACTCCGGGACCCCCGCATGGGGGTGCCGGGAAAGCCCTGACGGCGAGGGATGGGCCCGCGGCCTGTTAGCTTGTTGGCGGGGTAACGGCCCACCAAGGCGATTATGGGTAGCCGGGTTGAGAGACCGACCGGCCAGATTGGGACTGAGACACGGCCCAGACTCCTACGGGAGGCAGCAGTGGGGAATCTTGCACAATGGGCGAAAGCCTGATGCAGCGACGCCGCGTGCGGGACGAAGGCCTTCGGGTTGTAAACCGCTTTCAGCAGGGACGAGGCC
771	MALDI-ToF	2.131	Bacteria	Actinobacteria	Actinobacteria	Bifidobacteriales	Bifidobacteriaceae	Bifidobacterium	adolescentis			mBHI (Ery 2mg/L)
773	16S rRNA seq		Bacteria	Firmicutes	Clostridia	Clostridiales	Lachnospiraceae	Fusicatenibacter	saccharivorans			mBHI (Ery 2mg/L)	99.67	AB698910	TGACTGAGCGGCGGACGGGTGAGTAACGCGTGGGTGACCTGCCCCATACCGGGGGATAACAGCTGGAAACGGCTGCTAATACCGCATAAGCGCACAGAGCTGCATGGCTCGGTGTGAAAAACTCCGGTGGTATGGGATGGGCCCGCGTCTGATTAGGCAGTTGGCGGGGTAACGGCCCACCAAACCGACGATCAGTAGCCGGCCTGAGAGGGCGACCGGCCACATTGGGACTGAGACACGGCCCAAACTCCTACGGGAGGCAGCAGTGGGGAATATTGCACAATGGGGGAAACCCTGATGCAGCGACGCCGCGTGAGCGAAGAAGTATTTCGGTATGTAAAGCTCTATCAGCAGGGAAGATAATGACGGTACCTGACTAAGAAGCCCCGGCTAACTACG…
774	MALDI-ToF	1.824	Bacteria	Firmicutes	Bacilli	Lactobacillales	Lactobacillaceae	Lactobacillus	ruminis			mBHI (Ery 2mg/L)
775	MALDI-ToF	2.306	Bacteria	Bacteroidetes	Bacteroidia	Bacteroidales	Porphyromonadaceae	Parabacteroides	distasonis			mBHI (Ery 2mg/L)
776	MALDI-ToF	2.13	Bacteria	Actinobacteria	Actinobacteria	Bifidobacteriales	Bifidobacteriaceae	Bifidobacterium	adolescentis			mBHI (Ery 2mg/L)
778	MALDI-ToF	2.389	Bacteria	Bacteroidetes	Bacteroidia	Bacteroidales	Bacteroidaceae	Bacteroides	uniformis			mBHI (Ery 2mg/L)
779	MALDI-ToF	2.11	Bacteria	Actinobacteria	Actinobacteria	Bifidobacteriales	Bifidobacteriaceae	Bifidobacterium	adolescentis			mBHI (Ery 2mg/L)
780	NO GROWTH		NO GROWTH									mBHI (Ery 2mg/L)
781	NO GROWTH		NO GROWTH									mBHI (Ery 2mg/L)
782	MALDI-ToF	2.115	Bacteria	Bacteroidetes	Bacteroidia	Bacteroidales	Bacteroidaceae	Bacteroides	vulgatus			mBHI (Ery 2mg/L)
783	16S rRNA seq		Bacteria	Firmicutes	Clostridia	Clostridiales	Lachnospiraceae	Agathobacter	rectalis			mBHI (Ery 2mg/L)	99.89	CP001107	TGCAGTCGAACGAAGCACTTTATTTGATTTCCTTCGGGACTGATTATTTTGTGACTGAGTGGCGGACGGGTGAGTAACGCGTGGGTAACCTGCCTTGTACAGGGGGATAACAGTTGGAAACGGCTGCTAATACCGCATAAGCGCACAGCATCGCATGATGCAGTGTGAAAAACTCCGGTGGTATAAGATGGACCCGCGTTGGATTAGCTAGTTGGTGAGGTAACGGCCCACCAAGGCGACGATCCATAGCCGACCTGAGAGGGTGACCGGCCACATTGGGACTGAGACACGGCCCAAACTCCTACGGGAGGCAGCAGTGGGGAATATTGCACAATGGGCGAAAGCCTGATGCAGCGACGCCGCGTGAGCGAAGAAGTATTTCGGTATGTAAAGCTCTAT…
784	MALDI-ToF	2.354	Bacteria	Bacteroidetes	Bacteroidia	Bacteroidales	Bacteroidaceae	Bacteroides	uniformis			mBHI (Ery 2mg/L)
785	16S rRNA seq		Bacteria	Bacteroidetes	Bacteroidia	Bacteroidales	Porphyromonadaceae	Parabacteroides	merdae			mBHI (Ery 2mg/L)	100	AAXE02000112	GTCGAGGGGCAGCATGATTTGTAGCAATACAGATTGATGGCGACCGGCGCACGGGTGAGTAACGCGTATGCAACTTACCTATCAGAGGGGGATAGCCCGGCGAAAGTCGGATTAATACCCCATAAAACAGGGGTCCCGCATGGGAATATTTGTTAAAGATTCATCGCTGATAGATAGGCATGCGTTCCATTAGGCAGTTGGCGGGGTAACGGCCCACCAAACCGACGATGGATAGGGGTTCTGAGAGGAAGGTCCCCCACATTGGTACTGAGACACGGACCAAACTCCTACGGGAGGCAGCAGTGAGGAATATTGGTCAATGGCCGAGAGGCTGAACCAGCCAAGTCGCGTGAAGGAAGAAGGATCTATGGTTTGTAAACTTCTTTTATAGGGGAATAA…
786	MALDI-ToF	2.066	Bacteria	Bacteroidetes	Bacteroidia	Bacteroidales	Bacteroidaceae	Bacteroides	vulgatus			mBHI (Ery 2mg/L)
787	MALDI-ToF	2.144	Bacteria	Bacteroidetes	Bacteroidia	Bacteroidales	Bacteroidaceae	Bacteroides	uniformis			mBHI (Ery 2mg/L)
788	NO GROWTH		NO GROWTH									mBHI (Ery 2mg/L)
789	MALDI-ToF	2.308	Bacteria	Bacteroidetes	Bacteroidia	Bacteroidales	Bacteroidaceae	Bacteroides	uniformis			mBHI (Ery 2mg/L)
790	MALDI-ToF	2.343	Bacteria	Bacteroidetes	Bacteroidia	Bacteroidales	Bacteroidaceae	Bacteroides	uniformis			mBHI (Ery 2mg/L)
791	MALDI-ToF	1.902	Bacteria	Actinobacteria	Actinobacteria	Bifidobacteriales	Bifidobacteriaceae	Bifidobacterium	adolescentis			mBHI (Ery 2mg/L)
792	16S rRNA seq		Bacteria	Actinobacteria	Actinobacteria	Bifidobacteriales	Bifidobacteriaceae	Bifidobacterium	faecale			mBHI (Ery 2mg/L)	99.37	KF990498	CCCAGGAGCTTGCTCCTGGGTGAGAGTGGCGAACGGGTGAGTAATGCGTGACCGACCTGCCCCATACACCGGAATAGCTCCTGGAAACGGGTGGTAATGCCGGATGCTCCAGTTGAACGCATGGCCCTCTGGGAAAGATTTTGCGGTATGGGATGGGGTCGCGTCCTATCAGCTTGATGGCGGGGTAACGGCCCACCATGGCTTCGACGGGTAGCCGGCCTGAGAGGGCGACCGGCCACATTGGGACTGAAATACGGCCCAGACTCCTACGGGAGGCAGCAGTGGGGAATATTGCACAATGGGCGCAAGCCTGATGCAGCGACGCCGCGTGCGGGATGACGGCCTTCGGGTTGTAAACCGCTTTTGACTGGGAGCAAGCCCTTCGGGGTGAGTGTACCT…
793	MALDI-ToF	2.402	Bacteria	Bacteroidetes	Bacteroidia	Bacteroidales	Bacteroidaceae	Bacteroides	uniformis			mBHI (Ery 2mg/L)
794	16S rRNA seq		Bacteria	Actinobacteria	Actinobacteria	Bifidobacteriales	Bifidobacteriaceae	Bifidobacterium	faecale			mBHI (Ery 2mg/L)	99.53	KF990498	CCCAGGAGCTTGCTCCTGGGTGAGAGTGGCGAACGGGTGAGTAATGCGTGACCGACCTGCCCCATACACCGGAATAGCTCCTGGAAACGGGTGGTAATGCCGGATGCTCCAGTTGACCGCATGGCCCTCTGGGAAAGATTTTGCGGTATGGGATGGGGTCGCGTCCTATCAGCTTGATGGCGGGGTAACGGCCCACCATGGCTTCGACGGGTAGCCGGCCTGAGAGGGCGACCGGCCACATTGGGACTGAGATACGGCCCAGACTCCTACGGGAGGCAGCAGTGGGGAATATTGCACAATGGGCGCAAGCCTGATGCAGCGACGCCGCGTGCGGGATGACGGCCTTCGGGTTGTAAACCGCTTTTGACTGGGAGCAAGCCCTTCGGGGTGAGTGTACCT…
795	MALDI-ToF	2.329	Bacteria	Actinobacteria	Actinobacteria	Bifidobacteriales	Bifidobacteriaceae	Bifidobacterium	adolescentis			mBHI (Ery 2mg/L)
796	MALDI-ToF	2.292	Bacteria	Bacteroidetes	Bacteroidia	Bacteroidales	Bacteroidaceae	Bacteroides	uniformis			mBHI (Ery 2mg/L)
797	16S rRNA seq		Bacteria	Firmicutes	Clostridia	Clostridiales	Lachnospiraceae	Agathobacter	rectalis			mBHI (Ery 2mg/L)	99.89	CP001107	AAGCACTTTATTTGATTTCCTTCGGGACTGATTATTTTGTGACTGAGTGGCGGACGGGTGAGTAACGCGTGGGTAACCTGCCTTGTACAGGGGGATAACAGTTGGAAACGGCTGCTAATACCGCATAAGCGCACAGCATCGCATGATGCAGTGTGAAAAACTCCGGTGGTATAAGATGGACCCGCGTTGGATTAGCTAGTTGGTGAGGTAACGGCCCACCAAGGCGACGATCCATAGCCGACCTGAGAGGGTGACCGGCCACATTGGGACTGAGACACGGCCCAAACTCCTACGGGAGGCAGCAGTGGGGAATATTGCACAATGGGCGAAAGCCTGATGCAGCGACGCCGCGTGAGCGAAGAAGTATTTCGGTATGTAAAGCTCTATCAGCAGGGAAGA…
798	NO GROWTH		NO GROWTH									mBHI (Ery 2mg/L)
799	16S rRNA seq		Bacteria	Firmicutes	Clostridia	Clostridiales	Lachnospiraceae	Fecalibacterium	prausnitzii			mBHI (Ery 2mg/L)	97.62	AJ413954	TGCAGTCGAACGAGCGAGAGAGAGCTTGCTTTCTCGAGCGAGTGGCGAACGGGTGAGTAACGCGTGAGGAATCTGCCTCAAAGAGGGGGACAACAGTTGGAAACGACTGCTAATACCGCATAAGCCCACGGTGCCGCATGGCACAGAGGGAAAAGGAGTAATCCGCTTTGAGATGGCCTCGCGTCCGATTAGCTAGTTGGTGAGGTAACGGCCCACCAAGGCGACGATCGGTAGCCGGACTGAGAGGTTGAACGGCCACATTGGGACTGAGACACGGCCCAGACTCCTACGGGAGGCAGCAGTGGGGAATATTGCACAATGGGGGAAACCCTGATGCAGCGACGCCGCGTGGAGGAAGAAGGTCTTCGGATTGTAAACTCCTGTTGTTGGGGAAGATAA…
800	16S rRNA seq		Bacteria	Firmicutes	Clostridia	Clostridiales	Lachnospiraceae	Agathobacter	rectalis			mBHI (Ery 2mg/L)	99.9	CP001107	CGAAGCACTTTATTTGATTTCCTTCGGGACTGATTATTTTGTGACTGAGTGGCGGACGGGTGAGTAACGCGTGGGTAACCTGCCTTGTACAGGGGGATAACAGTTGGAAACGGCTGCTAATACCGCATAAGCGCACAGCATCGCATGATGCAGTGTGAAAAACTCCGGTGGTATAAGATGGACCCGCGTTGGATTAGCTAGTTGGTGAGGTAACGGCCCACCAAGGCGACGATCCATAGCCGACCTGAGAGGGTGACCGGCCACATTGGGACTGAGACACGGCCCAAACTCCTACGGGAGGCAGCAGTGGGGAATATTGCACAATGGGCGAAAGCCTGATGCAGCGACGCCGCGTGAGCGAAGAAGTATTTCGGTATGTAAAGCTCTATCAGCAGGGAA…
801	MALDI-ToF	2.31	Bacteria	Bacteroidetes	Bacteroidia	Bacteroidales	Bacteroidaceae	Bacteroides	uniformis			mBHI (Cipro 0.5mg/L)
802	MALDI-ToF	2.372	Bacteria	Bacteroidetes	Bacteroidia	Bacteroidales	Bacteroidaceae	Bacteroides	uniformis			mBHI (Cipro 0.5mg/L)
803	16S rRNA seq (805R)		Bacteria	Firmicutes	Negativicutes	Selenomonadales	Veillonellaceae	Meghasphaera	indica			mBHI (Cipro 0.5mg/L)	99.81	HM990965	CTGGTGTTCCTCCTAATATCTACGCATTTCACCGCTACACTAGGAATTCCGCTTTCCTCTCCGATACTCTAGCATCGCAGTTTCGGTCCCCTCACGGGGTTAAGCCCCGCACTTTTAAGACCGACTTACGACGCCGCCTGCGCGCCCTTTACGCCCAATAATTCCGGACAACGCTTGCCACCTACGTATTACCGCGGCTGCTGGCACGTAGTTAGCCGTGGCTTTCTCTTACGGTACCGTCACTTACGACGGGTATTGACCGTCGTACCATTCGTCCCGTATAACAGAACTTTACAACCCGAAGGCCGTCATCGTTCACGCGGCGTTGCTCCGTCAGACTTTCGTCCATTGCGGAAGATTCCCCACTGCTGCCTCCCGTAGGAGTCTGGGCCGTGTCTC…
804	16S rRNA seq		Bacteria	Actinobacteria	Coriobacteria	Coriobacteriales	Atopobiaceae	Olsenella	umbonata			mBHI (Cipro 0.5mg/L)	99.89	LT629759	GGCTAAAGCACCTTCGGGTGTGTATAAAGTGGCGAACGGCTGAGTAACACGTGGGCAACCTGCCCCTCGCACCGGGATAGCCTCGGGAAACCGTGGTTAATACCGGATACTCCGGGACCCCCGCATGGGGGTGCCGGGAAAGCCCTGACGGCGAGGGATGGGCCCGCGGCCTGTTAGCTTGTTGGCGGGGTAACGGCCCACCAAGGCGATTATGGGTAGCCGGGTTGAGAGACCGACCGGCCAGATTGGGACTGAGACACGGCCCAGACTCCTACGGGAGGCAGCAGTGGGGAATCTTGCACAATGGGCGAAAGCCTGATGCAGCGACGCCGCGTGCGGGACGAAGGCCTTCGGGTTGTAAACCGCTTTCAGCAGGGACGAGGCCGCAAGGTGACGGTA…
805	MALDI-ToF/16s RNA (805R)	2.035	Bacteria	Bacteroidetes	Bacteroidia	Bacteroidales	Prevotellaceae	Prevotella	copri			mBHI (Cipro 0.5mg/L)	99.48	AB064923	CCTTCGCAATCGGAGTTCTTCGTGATATCTAAGCATTTCACCGCTACACCACGAATTCCGCCCACTTTGTGCGTACTCAAGGAAACCAGTTCGCGCTGCAGTGCAGATGTTGAGCATCTACATTTCACAACACGCTTAATCTCCGGCCTACGCTCCCTTTAAACCCAATAAATCCGGATAACGCCCGGACCTTCCGTATTACCGCGGCTGCTGGCACGGAATTAGCCGGTCCTTATTCATAAGGTACATGCAAAAAGCCTCACGAGGCTCACTTTATTCCCTTATAAAAGCAGTTTACAACCCATAGGGCCGTCATCCTGCACGCTACTTGGCTGGTTCAGGCTCTCGCCCATTGACCAATATTCCTCACTGCTGCCTCCCGTAGGAGTTTGGACCGTG…
806	16S rRNA seq		Bacteria	Firmicutes	Clostridia	Clostridiales	Lachnospiraceae	Fecalibacterium	prausnitzii			mBHI (Cipro 0.5mg/L)	99.53	AJ413954	GAACCTGCCTCAAAGAGGGGGACAACAGTTGGAAACGACTGCTAATACCGCATAAGCCCACGACCCGGCATCGGGTAGAGGGAAAAGGAGCAATCCGCTTTGAGATGGCCTCGCGTCCGATTAGCTAGTTGGTGAGGTAACGGCCCACCAAGGCGACGATCGGTAGCCGGACTGAGAGGTTGAACGGCCACATTGGGACTGAGACACGGCCCAGACTCCTACGGGAGGCAGCAGTGGGGAATATTGCACAATGGGGGAAACCCTGATGCAGCGACGCCGCGTGGAGGAAGAAGGTCTTCGGATTGTAAACTCCTGTTGTTGAGGAAGATAATGACGGTACTCAACAAGGAAGTGACGGCTAACTACGTGCCAGCAGCCGCGGTAAAACGTAGGTCACAA…
807	MALDI-ToF	2.074	Bacteria	Actinobacteria	Actinobacteria	Bifidobacteriales	Bifidobacteriaceae	Bifidobacterium	adolescentis			mBHI (Cipro 0.5mg/L)
808	16S rRNA seq		Bacteria	Firmicutes	Clostridia	Clostridiales	Lachnospiraceae	Blautia	luti			mBHI (Cipro 0.5mg/L)	99.21	AB691576	AGTCGAACGGGAAATATTTCATTGAGACTTCGGTGGATTTGATCTATTTCTAGTGGCGGACGGGTGAGTAACGCGTGGGTAACCTGCCTTATACAGGGGGATAACAGTCAGAAATGGCTGCTAATACCGCATAAGCGCACAGAGCTGCATGGCTCAGTGTGAAAAACTCCGGTGGTATAAGATGGACCCGCGTTGGATTAGCTTGTTGGTGGGGTAACGGCCCACCAAGGCGACGATCCATAGCCGGCCTGAGAGGGTGAACGGCCACATTGGGACTGAGACACGGCCCAGACTCCTACGGGAGGCAGCAGTGGGGAATATTGCACAATGGGGGAAACCCTGATGCAGCGACGCCGCGTGAAGGAAGAAGTATCTCGGTATGTAAACTTCTATCAGCAG…
809	MALDI-ToF	1.789	Bacteria	Actinobacteria	Actinobacteria	Bifidobacteriales	Bifidobacteriaceae	Bifidobacterium	longum			mBHI (Cipro 0.5mg/L)
810	16S rRNA seq		Bacteria	Firmicutes	Erysipelotrichia	Erysipelotrichales	Erysipelotrichaceae	Catenibacterium	mitsuokai			mBHI (Cipro 0.5mg/L)	97.92	AB030224	CTGTGCGGGGGATAACAGGAGGAAACTCCTGCTAATACCGCATAGCCATGAGCACCGCATGGAGCTCATGCCAAATATCCTTTCGGGGATAGCGCAGGGATGGACCTATGGCGCATTAGCTGGTTGGCGGGGCAACGGCCCACCAAGGCAACGATGCGTAGCCGGCCTGAGAGGGCGGACGGCCACATTGGGACTGAGACACGGCCCAGACTCCTACGGGAGGCAGCAGTAGGGAATTTTCGGCAATGGGGGAAACCCTGACCGAGCAACGCCGCGTGAGCGAAGAAGGCCTTCGGGTCGTAAAGCTCTGTTGTAAAGGAAGAACGGCGCATACAGGAAATGGTATGCGAGTGACGGTACTTTACCAGAAAGCCACGGCTAACTACGTGCCAGCAGCCG…
812	MALDI-ToF	2.089	Bacteria	Actinobacteria	Actinobacteria	Bifidobacteriales	Bifidobacteriaceae	Bifidobacterium	adolescentis			mBHI (Cipro 0.5mg/L)
813	MALDI-ToF	2.36	Bacteria	Bacteroidetes	Bacteroidia	Bacteroidales	Bacteroidaceae	Bacteroides	uniformis			mBHI (Cipro 0.5mg/L)
814	MALDI-ToF	2.42	Bacteria	Bacteroidetes	Bacteroidia	Bacteroidales	Bacteroidaceae	Bacteroides	uniformis			mBHI (Cipro 0.5mg/L)
815	MALDI-ToF	2.031	Bacteria	Actinobacteria	Actinobacteria	Bifidobacteriales	Bifidobacteriaceae	Bifidobacterium	adolescentis			mBHI (Cipro 0.5mg/L)
816	16S rRNA seq		Bacteria	Firmicutes	Clostridia	Clostridiales	Lachnospiraceae	Agathobacter	rectalis			mBHI (Cipro 0.5mg/L)	99.9	CP001107	GGCTAAAGCACCTTCGGGTGTGTATAAAGTGGCGAACGGCTGAGTAACACGTGGGCAACCTGCCCCTCGCACCGGGATAGCCTCGGGAAACCGTGGTTAATACCGGATACTCCGGGACCCCCGCATGGGGGTGCCGGGAAAGCCCTGACGGCGAGGGATGGGCCCGCGGCCTGTTAGCTTGTTGGCGGGGTAACGGCCCACCAAGGCGATTATGGGTAGCCGGGTTGAGAGACCGACCGGCCAGATTGGGACTGAGACACGGCCCAGACTCCTACGGGAGGCAGCAGTGGGGAATCTTGCACAATGGGCGAAAGCCTGATGCAGCGACGCCGCGTGCGGGACGAAGGCCTTCGGGTTGTAAACCGCTTTCAGCAGGGACGAGGCCGCAAGGTGACGGTA…
818	MALDI-ToF	1.974	Bacteria	Firmicutes	Bacilli	Lactobacillales	Lactobacillaceae	Lactobacillus	ruminis			mBHI (Cipro 0.5mg/L)
819	16S rRNA seq		Bacteria	Actinobacteria	Coriobacteria	Coriobacteriales	Atopobiaceae	Olsenella	umbonata			mBHI (Cipro 0.5mg/L)	99.81	LT629759	TCGAACGGCTAAAGCACCTTCGGGTGTGTATAAAGTGGCGAACGGCTGAGTAACACGTGGGCAACCTGCCCCTCGCACCGGGATAGCCTCGGGAAACCGTGGTTAATACCGGATACTCCGGGACCCCCGCATGGGGGTGCCGGGAAAGCCCTGACGGCGAGGGATGGGCCCGCGGCCTGTTAGCTTGTTGGCGGGGTAACGGCCCACCAAGGCGATTATGGGTAGCCGGGTTGAGAGACCGACCGGCCAGATTGGGACTGAGACACGGCCCAGACTCCTACGGGAGGCAGCAGTGGGGAATCTTGCACAATGGGCGAAAGCCTGATGCAGCGACGCCGCGTGCGGGACGAAGGCCTTCGGGTTGTAAACCGCTTTCAGCAGGGACGAGGCCGCAAGGTG…
820	16S rRNA seq		Bacteria	Firmicutes	Clostridia	Clostridiales	Lachnospiraceae	Fecalibacterium	prausnitzii			mBHI (Cipro 0.5mg/L)	96.98	AJ413954	TGCAAGTCGAACGAGAGAGAGGGAGCTTGCTTCCTCAATCGAGTGGCGAACGGGTGAGTAACGCGTGAGGAACCTGCCTCAAAGAGGGGGACAACAGTTGGAAACGACTGCTAATACCGCATAAGCCCACAGCTCGGCATCGAGCAGAGGGAAAAGGAGCAATCCGCTTTGAGATGGCCTCGCGTCCGATTAGCTAGTTGGTGAGGTAATGGCCCACCAAGGCAACGATCGGTAGCCGGACTGAGAGGTTGAACGGCCACATTGGGACTGAGACACGGCCCAGACTCCTACGGGAGGCAGCAGTGGGGAATATTGCACAATGGGGGAAACCCTGATGCAGCGACGCCGCGTGGAGGAAGAAGGTCTTCGGATTGTAAACTCCTGTTGTTGAGGAAGATA…
821	MALDI-ToF	2.213	Bacteria	Bacteroidetes	Bacteroidia	Bacteroidales	Bacteroidaceae	Bacteroides	uniformis			mBHI (Cipro 0.5mg/L)
822	MALDI-ToF	2.114	Bacteria	Bacteroidetes	Bacteroidia	Bacteroidales	Bacteroidaceae	Bacteroides	vulgatus			mBHI (Cipro 0.5mg/L)
823	MALDI-ToF	2.179	Bacteria	Bacteroidetes	Bacteroidia	Bacteroidales	Prevotellaceae	Prevotella	copri			mBHI (Cipro 0.5mg/L)
824	16S rRNA seq		Bacteria	Firmicutes	Clostridia	Clostridiales	Lachnospiraceae	Blautia	luti			mBHI (Cipro 0.5mg/L)	99.2	AB691576	ATTTCATTGAGACTTCGGTGGATTTGATCTATTTCTAGTGGCGGACGGGTGAGTAACGCGTGGGTAACCTGCCTTATACAGGGGGATAACAGTCAGAAATGGCTGCTAATACCGCATAAGCGCACAGAGCTGCATGGCTCAGTGTGAAAAACTCCGGTGGTATAAGATGGACCCGCGTTGGATTAGCTTGTTGGTGGGGTAACGGCCCACCAAGGCGACGATCCATAGCCGGCCTGAGAGGGTGAACGGCCACATTGGGACTGAGACACGGCCCAGACTCCTACGGGAGGCAGCAGTGGGGAATATTGCACAATGGGGGAAACCCTGATGCAGCGACGCCGCGTGAAGGAAGAAGTATCTCGGTATGTAAACTTCTATCAGCAGGGAAGATAGTGACGG…
825	MALDI-ToF/ 16s rRNA(805R)	1.86	Bacteria	Bacteroidetes	Bacteroidia	Bacteroidales	Prevotellaceae	Prevotella	copri			mBHI (Cipro 0.5mg/L)	99.48	AB064923	CCTTCGCAATCGGAGTTCTTCGTGATATCTAAGCATTTCACCGCTACACCACGAATTCCGCCCACTTTGTGCGTACTCAAGGAAACCAGTTCGCGCTGCAGTGCAGATGTTGAGCATCTACATTTCACAACACGCTTAATCTCCGGCCTACGCTCCCTTTAAACCCAATAAATCCGGATAACGCCCGGACCTTCCGTATTACCGCGGCTGCTGGCACGGAATTAGCCGGTCCTTATTCATAAGGTACATGCAAAAAGCCTCACGAGGCTCACTTTATTCCCTTATAAAAGCAGTTTACAACCCATAGGGCCGTCATCCTGCACGCTACTTGGCTGGTTCAGGCTCTCGCCCATTGACCAATATTCCTCACTGCTGCCTCCCGTAGGAGTTTGGACCGTG…
826	MALDI-ToF	2.077	Bacteria	Actinobacteria	Coriobacteria	Coriobacteriales	Coriobacteriaceae	Collinsella	aerofaciens			mBHI (Cipro 0.5mg/L)
827	16S rRNA seq		Bacteria	Firmicutes	Clostridia	Clostridiales	Lachnospiraceae	Sellimonas	inestinalis			mBHI (Cipro 0.5mg/L)	99.6	LGAJ01000018	TGCAAGTCGAGCGAAGCGCTGTTTTCAGAATCTTCGGAGGAAGAGGACAGTGACTGAGCGGCGGACGGGTGAGTAACGCGTGGGCAACCTGCCTCATACAGGGGGATAACAGTTAGAAATGACTGCTAATACCGCATAAGCGCACAGGACCGCATGGTGTAGTGTGAAAAACTCCGGTGGTATGAGATGGACCCGCGTCTGATTAGGTAGTTGGTGGGGTAAAGGCCTACCAAGCCGACGATCAGTAGCCGACCTGAGAGGGTGACCGGCCACATTGGGACTGAGACACGGCCCAAACTCCTACGGGAGGCAGCAGTGGGGAATATTGCACAATGGGGGAAACCCTGATGCAGCGACGCCGCGTGAAGGAAGAAGTATTTCGGTATGTAAACTTCTATC…
829	16S rRNA seq		Bacteria	Actinobacteria	Coriobacteria	Coriobacteriales	Coriobacteriaceae	Collinsella	aerofaciens			mBHI (Cipro 0.5mg/L)	99.88	AAVN02000013	GGAAGCGAGTGGCGAACGGCTGAGTAACACGTGGAGAACCTGCCCCCTCCCCCGGGATAGCCGCCCGAAAGGACGGGTAATACCGGATACCCCGGGGTGCCGCATGGCACCCCGGCTAAAGCCCCGACGGGAGGGGATGGCTCCGCGGCCCATCAGGTAGACGGCGGGGTGACGGCCCACCGTGCCGACAACGGGTAGCCGGGTTGAGAGACCGACCGGCCAGATTGGGACTGAGACACGGCCCAGACTCCTACGGGAGGCAGCAGTGGGGAATCTTGCGCAATGGGGGGAACCCTGACGCAGCGACGCCGCGTGCGGGACGGAGGCCTTCGGGTCGTAAACCGCTTTCAGCAGGGAAGAGTCAAGACTGTACCTGCAGAAGAAGCCCCGGCTAACTAC…
830	16S rRNA seq		Bacteria	Actinobacteria	Actinobacteria	Bifidobacteriales	Bifidobacteriaceae	Bifidobacterium	angulatum			mBHI (Cipro 0.5mg/L)	99.57	ABYS01000001	AGTGGCGAACGGGTGAGTAATGCGTGACCGACCTGCCCCGTACACCGGAATAGCTCCTGGAAACGGGTGGTAATGCCGGATGCTCCAGTCCATCGCATGGTGGTCTGGGAAAGATTTTATCGGTATGGGATGGGGTCGCGTCCTATCAGGTAGTCGGCGGGGTAACGGCCCACCGAGCCTACGACGGGTAGCCGGCCTGAAAGGGCGACCGGCCACATTGGGACTGAGATAC
831	16S rRNA seq		Bacteria	Actinobacteria	Coriobacteria	Coriobacteriales	Atopobiaceae	Olsenella	scatoligenes			mBHI (Cipro 0.5mg/L)	99.37	LOJF01000014	CCTCGGTGGGCGAGGCAGTGGCGAACGGCTGAGTAACACGTGGGCAACCTGCCCCCCTCCCCGGGACAGCCTCGGGAAACCGTGGGTAATACCGGATGTGCCGCCCCCTCCGCATGGGAGGGGCGGGAAAGCTCCGGCGGGGGGGGATGGGCCCGCGGCCTGTTAGCTTGTTGGCGGGGCAACGGCCCACCAAGGCGACTATGGGTAGCTGGGTTGAGAGACCGACCAGCCAGATTGGGACTGAGACACGGCCCAGACTCCTACGGGAGGCAGCAGTGGGGAATCTTGCGCAATGGGCGGAAGCCTGACGCAGCGACGCCGCGTGCGGGAGGAAGGCCCTCGGGTCGTAAACCGCTTTCAGCAGGGACGAGGCCGCAAGGTGACGGTACCTGCAGAAGA…
832	MALDI-ToF	2.186	Bacteria	Actinobacteria	Actinobacteria	Bifidobacteriales	Bifidobacteriaceae	Bifidobacterium	adolescentis			mBHI (Cipro 0.5mg/L)
833	16S rRNA seq		Bacteria	Firmicutes	Clostridia	Clostridiales	Lachnospiraceae	Agathobacter	rectalis			mBHI (Cipro 0.5mg/L)	99.75	CP001107	GAAGCACTTTATTTGATTTCCTTCGGGACTGATTATTTTGTGACTGAGTGGCGGACGGGTGAGTAACGCGTGGGTAACCTGCCTTGTACAGGGGGATAACAGTTGGAAACGGCTGCTAATACCGCATAAGCGCACAGCATCGCATGATGCAGTGTGAAAAACTCCGGTGGTATAAGATGGACCCGCGTTGGATTAGCTAGTTGGTGAGGTAACGGCCCACCAAGGCGACGATCCATAGCCGACCTGAGAGGGTGACCGGCCACATTGGGACTGAGACACGGCCCAAACTCCTACGGGAGGCAGCAGTGGGGAATATTGCACAATGGGCGAAAGCCTGATGCAGCGACGCCGCGTGAGCGAAGAAGTATTTCGGTATGTAAAGCTCTATCAGCAGGGAAG…
834	16S rRNA seq		Bacteria	Firmicutes	Negativicutes	Selenomonadales	Veillonellaceae	Megasphaera	indica			mBHI (Cipro 0.5mg/L)	100	HM990965	GCGTAAGCAACCTGCCCTCTAGATGGGGACAACAGCTGGAAACGGCTGCTAATACCGAATACGTTCTTTCTGTCGCATGGCAGAAGGAAGAAAGGGAGGCTCTTCGGAGCTTTCGCTGGAGGAGGGGCTTGCGTCTGATTAGCTAGTTGGAGGGGTAACGGCCCACCAAGGCGACGATCAGTAGCCGGTCTGAGAGGATGAACGGCCACATTGGGACTGAGACACGGCCCAGACTCCTACGGGAGGCAGCAGTGGGGAATCTTCCGCAATGGACGAAAGTCTGACGGAGCAACGCCGCGTGAACGATGACGGCCTTCGGGTTGTAAAGTTCTGTTATACGGGACGAATGGTACGACGGCCAATACCCGTCGTAAGTGACGGTACCGTAAGAGAAAGCCA…
835	MALDI-ToF	2.444	Bacteria	Bacteroidetes	Bacteroidia	Bacteroidales	Bacteroidaceae	Bacteroides	uniformis			mBHI (Cipro 0.5mg/L)
836	16S rRNA seq		Bacteria	Firmicutes	Clostridia	Clostridiales	Lachnospiraceae	Fecalibacterium	prausnitzii			mBHI (Cipro 0.5mg/L)	99.4	AJ413954	GTGAGGAACCTGCCTCAAAGAGGGGGACAACAGTTGGAAACGACTGCTAATACCGCATAAGCCCACGACCCGGCATCGGGTAGAGGGAAAAGGAGCAATCCGCTTTGAGATGGCCTCGCGTCCGATTAGCTAGTTGGTGAGGTAACGGCCCACCAAGGCGACGATCGGTAGCCGGACTGAGAGGTTGAACGGCCACATTGGGACTGAGACACGGCCCAGACTCCTACGGGAGGCAGCAGTGGGGAATATTGCACAATGGGGGAAACCCTGATGCAGCGACGCCGCGTGGAGGAAGAAGGTCTTCGGATTGTAAACTCCTGTTGTTGAGGAAGATAATGACGGTACTCAACAAGGAAGTGACGGCTAACTACGTGCCAGCAGCCGCGGTAAAACGTAGGT…
837	MALDI-ToF	2.117	Bacteria	Bacteroidetes	Bacteroidia	Bacteroidales	Prevotellaceae	Prevotella	copri			mBHI (Cipro 0.5mg/L)
838	16S rRNA seq		Bacteria	Actinobacteria	Coriobacteria	Coriobacteriales	Coriobacteriaceae	Collinsella	aerofaciens			mBHI (Cipro 0.5mg/L)	99.8	AAVN02000013	GAGTGGCGAACGGCTGAGTAACACGTGGAGAACCTGCCCCCTCCCCCGGGATAGCCGCCCGAAAGGACGGGTAATACCGGATACCCCGGGGTGCCGCATGGCACCCCGGCTAAAGCCCCGACGGGAGGGGATGGCTCCGCGGCCCATCAGGTAGACGGCGGGGTGACGGCCCACCGTGCCGACAACGGGTAGCCGGGTTGAGAGACCGACCGGCCAGATTGGGACTGAGACACGGCCCAGACTCCTACGGGAGGCAGCAGTGGGGAATCTTGCGCAATGGGGGGAACCCTGACGCAGCGACGCCGCGTGCGGGACGGAGGCCTTCGGGTCGTAAACCGCTTTCAGCAGGGAAGAGTCAAGACTGTACCTGCAGAAGAAGCCCCGGCTAACTACGTGCCA…
839	16S rRNA seq		Bacteria	Firmicutes	Clostridia	Clostridiales	Lachnospiraceae	Blautia	luti			mBHI (Cipro 0.5mg/L)	99.59	AB691576	ACTTCGGTGGATTTGATTTATTTCTAGTGGCGGACGGGTGAGTAACGCGTGGGTAACCTGCCTTATACAGGGGGATAACAGTCAGAAATGGCTGCTAATACCGCATAAGCGCACAGAGCTGCATGGCTCAGTGTGAAAAACTCCGGTGGTATAAGATGGACCCGCGTTGGATTAGCTGGTTGGTGGGGTAACGGCCCACCAAGGCGACGATCCATAGCCGGCCTGAGAGGGTGAACGGCCACATTGGGACTGAGACACGGCCCAGACTCCTACGGGAGGCAGCAGTGGGGAATATTGCACAATGGGGGAAACCCTGATGCAGCGACGCCGCGTGAAGGAAGAAGTATCTCGGTATGTAAACTTCTATCAGCAGGGAAGATAGTGACGGTACCTGACTAA…
840	MALDI-ToF	2.325	Bacteria	Bacteroidetes	Bacteroidia	Bacteroidales	Bacteroidaceae	Bacteroides	uniformis			mBHI (Cipro 0.5mg/L)
841	MALDI-ToF	2.355	Bacteria	Bacteroidetes	Bacteroidia	Bacteroidales	Bacteroidaceae	Bacteroides	uniformis			mBHI (Cipro 0.5mg/L)
842	16S rRNA seq		Bacteria	Firmicutes	Clostridia	Clostridiales	Lachnospiraceae	Fecalibacterium	prausnitzii			mBHI (Cipro 0.5mg/L)	99.31	AJ413954	CGAGCGAGAGAGAGCTTGCTTTCTCGAGCGAGTGGCGAACGGGTGAGTAACGCGTGAGGAACCTGCCTCAAAGAGGGGGACAACAGTTGGAAACGACTGCTAATACCGCATAAGCCCACGACCCGGCATCGGGTAGAGGGAAAAGGAGCAATCCGCTTTGAGATGGCCTCGCGTCCGATTAGCTAGTTGGTGAGGTAACGGCCCACCAAGGCGACGATCGGTAGCCGGACTGAGAGGTTGAACGGCCACATTGGGACTGAGACACGGCCCAGACTCCTACGGGAGGCAGCAGTGGGGAATATTGCACAATGGGGGAAACCCTGATGCAGCGACGCCGCGTGGAGGAAGAAGGTCTTCGGATTGTAAACTCCTGTTGTTGAGGAAGATAATGACGGTACT…
843	16S rRNA seq		Bacteria	Firmicutes	Negativicutes	Selenomonadales	Veillonellaceae	Meghasphaera	indica			mBHI (Cipro 0.5mg/L)	99.88	HM990965	TGCAGTCGAACGAGAAGAGATGAGAAGCTTGCTTCTTATCGATTCGAGTGGCAAACGGGTGAGTAACGCGTAAGCAACCTGCCCTCTAGATGGGGACAACAGCTGGAAACGGCTGCTAATACCGAATACGTTCTTTCTGTCGCATGGCAGAAGGAAGAAAGGGAGGCTCTTCGGAGCTTTCGCTGGAGGAGGGGCTTGCGTCTGATTAGCTAGTTGGAGGGGTAACGGCCCACCAAGGCGACGATCAGTAGCCGGTCTGAGAGGATGAACGGCCACATTGGGACTGAGACACGGCCCAGACTCCTACGGGAGGCAGCAGTGGGGAATCTTCCGCAATGGACGAAAGTCTGACGGAGCAACGCCGCGTGAACGATGACGGCCTTCGGGTTGTAAAGTTCT…
844	16S rRNA seq		Bacteria	Actinobacteria	Coriobacteria	Coriobacteriales	Coriobacteriaceae	Collinsella	aerofaciens			mBHI (Cipro 0.5mg/L)	99.7	AAVN02000013	GTCGAACGGCACCCACTCTTCGGATGGAAGCGAGTGGCGAACGGCTGAGTAACACGTGGAGAACCTGCCCCCTCCCCCGGGATAGCCGCCCGAAAGGACGGGTAATACCGGATACCCCGGGGTGCCGCATGGCACCCCGGCTAAAGCCCCGACGGGAGGGGATGGCTCCGCGGCCCATCAGGTAGACGGCGGGGTGACGGCCCACCGTGCCGACAACGGGTAGCCGGGTTGAGAGACCGACCGGCCAGATTGGGACTGAGACACGGCCCAGACTCCTACGGGAGGCAGCAGTGGGGAATCTTGCGCAATGGGGGGAACCCTGACGCAGCGACGCCGCGTGCGGGACGGAGGCCTTCGGGTCGTAAACCGCTTTCAGCAGGGAAGAGTCAAGACTGTACC…
845	16S rRNA seq		Bacteria	Firmicutes	Clostridia	Clostridiales	Lachnospiraceae	Fecalibacterium	prausnitzii			mBHI (Cipro 0.5mg/L)	97.67	AJ413954	GAGCGAGAGAGAGCTTGCTTTCTCGAGCGAGTGGCGAACGGGTGAGTAACGCGTGAGGAACCTGCCTCAAAGAGGGGGACAACAGTTGGAAACGACTGCTAATACCGCATAAGCCCACGGCTCGGCATCGACCAGGGGGAAAAGGAGCAATCCGCTTTGAGATGGCCTCGCGTCCGATTAGCTAGTTGGTGAGGTAACGGCCCACCAAGGCGACGATCGGTAGCCGGACTGAGAGGTTGAACGGCCACATTGGGACTGAGACACGGCCCAGACTCCTACGGGAGGCAGCAGTGGGGAATATTGCACAATGGGGGAAACCCTGATGCAGCGACGCCGCGTGGAGGAAGAAGGTCTTCGGATTGTAAACTCCTGTTGTTGGGGAAGATAATGACGGTACCC…
846	16S rRNA seq		Bacteria	Actinobacteria	Coriobacteria	Coriobacteriales	Atopobiaceae	Olsenella	scatoligenes			mBHI (Cipro 0.5mg/L)	99.42	LOJF01000014	CCTCGGTGGGCGAGGCAGTGGCGAACGGCTGAGTAACACGTGGGCAACCTGCCCCCCTCCCCGGGACAGCCTCGGGAAACCGTGGGTAATACCGGATGTGCCGCCCCCTCCGCATGGGAGGGGCGGGAAAGCTCCGGCGGGGGGGGATGGGCCCGCGGCCTGTTAGCTTGTTGGCGGGGCAACGGCCCACCAAGGCGACTATGGGTAGCTGGGTTGAGAGACCGACCAGCCAGATTGGGACTGAGACACGGCCCAGACTCCTACGGGAGGCAGCAGTGGGGAATCTTGCGCAATGGGCGGAAGCCTGACGCAGCGACGCCGCGTGCGGGAGGAAGGCCCTCGGGTCGTAAACCGCTTTCAGCAGGGACGAGGCCGCAAGGTGACGGTACCTGCAGAAGA…
847	16S rRNA seq		Bacteria	Actinobacteria	Coriobacteria	Coriobacteriales	Atopobiaceae	Olsenella	scatoligenes			mBHI (Cipro 0.5mg/L)	98.81	LOJF01000014	CCTCGGTGGGCGAGGCAGTGGCGAACGGCTGAGTAACACGTGGGCAACCTGCCCCCCTCCCCGGGACAGCCTCGGGAAACCGTGGGTAATACCGGATGTGCCGCCCCCTCCGCATGGGAGGGGCGGGAAAGCTCCGGCGGGGGGGGATGGGCCCGCGGCCTGTTAGCTTGTTGGCGGGGCAACGGCCCACCAAGGCGACTATGGGTAGCTGGGTTGAGAGACCGACCAGCCAGATTGGGACTGAGACACGGCCCAGACTCCTACGGGAGGCAGCAGTGGGGAATCTTGCGCAATGGGCGGAAGCCTGACGCACCGACGCCGCGTGCGGGAGGAAGGCCCTCGGGTCGTAAACCGCTTTCAGCAGGGACGAGGCCGCAAGGTGACGGTACCTGCAAAAGA…
849	MALDI-ToF	2.425	Bacteria	Bacteroidetes	Bacteroidia	Bacteroidales	Bacteroidaceae	Bacteroides	uniformis			mBHI (Cipro 0.5mg/L)
850	MALDI-ToF	2	Bacteria	Actinobacteria	Actinobacteria	Bifidobacteriales	Bifidobacteriaceae	Bifidobacterium	longum			mBHI (Cipro 0.5mg/L)
851	16S rRNA seq		Bacteria	Actinobacteria	Coriobacteria	Coriobacteriales	Atopobiaceae	Olsenella	scatoligenes			mBHI (Ery 2mg/L)	99.3	LOJF01000014	GGGCAACCTGCCCCCCTCCCCGGGACAGCCTCGGGAAACCGTGGGTAATACCGGATGTGCCGCCCCCTCCGCATGGGAGGGGCGGGAAAGCTCCGGCGGGGGGGGATGGGCCCGCGGCCTGTTAGCTTGTTGGCGGGGCAACGGCCCACCAAGGCGACTATGGGTAGCTGGGTTGAGAGACCGACCAGCCAGATTGGGACTGAGACACGGCCCAGACTCCTACGGGAGGCAGCAGTGGGGAATCTTGCGCAATGGGCGGAAGCCTGACGCAGCGACGCCGCGTGCGGGAGGAAGGCCCTCGGGTCGTAAACCGCTTTCAGCAGGGACGAGGCCGCAAGGTGACGGTACCTGCAGAAGAAGCCCCGGCTAACTACGTGCCAGCAGCCGCGGTAATACGTA…
852	16S rRNA seq		Bacteria	Firmicutes	Clostridia	Clostridiales	Lachnospiraceae	Eubacterium	eligens			mBHI (Ery 2mg/L)	99.21	CP001104	AAGCATTTAGAACAGATTATTTCGGTATGAAGTTCTTTATGACTGAGTGGCGGACGGGTGAGTAACGCGTGGGTAACCTGCCTTGTACTGGGGGATAGCAGCTGGAAACGGCTGGTAATACCGCATAAGCGCACAATGTTGCATGACATGGTGTGAAAAACTCCGGTGGTATAAGATGGACCCGCGTCTGATTAGCTAGTTGGTGAGATAACAGCCCACCAAGGCGACGATCAGTAGCCGACCTGAGAGGGTGACCGGCCACATTGGGACTGAGACACGGCCCAGACTCCTACGGGAGGCAGCAGTGGGGAATATTGCACAATGGAGGAAACTCTGATGCAGCGACGCCGCGTGAGTGAAGAAGTAATTCGTTATGTAAAGCTCTATCAGCAGGGAAGA…
854	16S rRNA seq (805R)		Bacteria	Actinobacteria	Actinobacteria	Bifidobacteriales	Bifidobacteriaceae	Bifidobacterium	faecale			mBHI (Ery 2mg/L)	99.3	KF990498	GTGAGAGTGGCGAACGGGTGAGTAATGCGTGACCGACCTGCCCCATACACCGGAATAGCTCCTGGAAACGGGTGGTAATGCCGGATGCTCCAGTTGATCGCATGGTCTTCTGGGAAAGCTTTCGCGGTATGGGATGGGGTCGCGTCCTATCAGCTTGACGGCGGGGTAACGGCCCACCGTGGCTTCGACGGGTAGCCGGCCTGAGAGGGCGACCGGCCACATTGGGACTGAGATACGGCCCAGACTCCTACGGGAGGCAGCAGTGGGGAATATTGCACAATGGGCGCAAGCCTGATGCAGCGACGCCGCGTGAGGGATGGAGGCCTTCGGGTTGTAAACCTCTTTTATCGGGGAGCAAGCGAGAGTGAGTTTACCCGTTGAATAAGCACCGGCTAACTA…
855	16S rRNA seq		Bacteria	Firmicutes	Clostridia	Clostridiales	Lachnospiraceae	Agathobacter	rectalis			mBHI (Ery 2mg/L)	99.89	CP001107	AAGCACTTTATTTGATTTCCTTCGGGACTGATTATTTTGTGACTGAGTGGCGGACGGGTGAGTAACGCGTGGGTAACCTGCCTTGTACAGGGGGATAACAGTTGGAAACGGCTGCTAATACCGCATAAGCGCACAGCATCGCATGATGCAGTGTGAAAAACTCCGGTGGTATAAGATGGACCCGCGTTGGATTAGCTAGTTGGTGAGGTAACGGCCCACCAAGGCGACGATCCATAGCCGACCTGAGAGGGTGACCGGCCACATTGGGACTGAGACACGGCCCAAACTCCTACGGGAGGCAGCAGTGGGGAATATTGCACAATGGGCGAAAGCCTGATGCAGCGACGCCGCGTGAGCGAAGAAGTATTTCGGTATGTAAAGCTCTATCAGCAGGGAAGA…
856	16S rRNA seq		Bacteria	Firmicutes	Clostridia	Clostridiales	Lachnospiraceae	Fecalibacterium	prausnitzii			mBHI (Ery 2mg/L)	97.68	AJ413954	TGCAGTCGAACGAGCGAGAGAGAGCTTGCTTTCTCGAGCGAGTGGCGAACGGGTGAGTAACGCGTGAGGAACCTGCCTCAAAGAGGGGGACAACAGTTGGAAACGACTGCTAATACCGCATAAGCCCACGGGGCCGCATGGCACAGAGGGAAAAGGAGCAATCCGCTTTGAGATGGCCTCGCGTCCGATTAGCTAGTTGGTGAGGTAACGGCCCACCAAGGCGACGATCGGTAGCCGGACTGAGAGGTTGAACGGCCACATTGGGACTGAGACACGGCCCAGACTCCTACGGGAGGCAGCAGTGGGGAATATTGCACAATGGGGGAAACCCTGATGCAGCGACGCCGCGTGGAGGAAGAAGGTCTTCGGATTGTAAACTCCTGTTGTTGGGGAAGATAA…
857	NO GROWTH											mBHI (Ery 2mg/L)
859	16S rRNA seq		Bacteria	Firmicutes	Clostridia	Clostridiales	Lachnospiraceae	Fecalibacterium	prausnitzii			mBHI (Ery 2mg/L)	97.19	AJ413954	TGCAGTCGAACGAGCGAGAGAGAGCTTGCTTTCTCGAGCGAGTGGCGAACGGGTGAGTAACGCGTGAGGAATCTGCCTCAAAGAGGGGGACAACAGTTGGAAACGACTGCTAATACCGCATAAGCCCACGGTGCCGCATGGCACAGAGGGAAAAGGAGTAATCCGCTTTGAGATGGCCTCGCGTCCGATTAGCTAGTTGGTGAGGTAACGGCCCACCAAGGCGACGATCGGTAGCCGGACTGAGAGGTTGAACGGCCACATTGGGACTGAGACACGGCCCAGACTCCTACGGGAGGCAGCAGTGGGGAATATTGCACAATGGGGGAAACCCTGATGCAGCGACGCCGCGTGGAGGAAGAAGGTCTTCGGATTGTAAACTCCTGTTGTTGGGGAAGATAA…
860	16S rRNA seq		Bacteria	Firmicutes	Clostridia	Clostridiales	Lachnospiraceae	Blautia	obeum			mBHI (Ery 2mg/L)	97.21	AAVO02000004	TTCTAGTGGCGGACGGGTGAGTAACGCGTGGGTAACCTGCCTTGTACAGGGGGATAACAGTCAGAAATGACTGCTAATACCGCATAAGCGCACAGGACCGCATGGTCCGGTGTGAAAAACTCCGGTGGTATAAGATGGACCCGCGTTGGATTAGCTAGTTGGTGGGGTAACGGCCTACCAAGGCGACGATCCATAGCCGGCCTGAGAGGGTGAACGGCCACATTGGGACTGAGACACGGCCCAGACTCCTACGGGAGGCAGCAGTGGGGAATATTGCACAATGGGGGAAACCCTGATGCAGCGACGCCGCGTGAAGGAAGAAGTATCTCGGTATGTAAACTTCTATCAGCAGGGAAGAAAATGACGGTACCTGACTAAGAAGCCCCGGCTAACTACGTG…
861	MALDI-ToF	2.307	Bacteria	Bacteroidetes	Bacteroidia	Bacteroidales	Bacteroidaceae	Bacteroides	uniformis			mBHI (Ery 2mg/L)
862	MALDI-ToF	2.387	Bacteria	Bacteroidetes	Bacteroidia	Bacteroidales	Bacteroidaceae	Bacteroides	uniformis			mBHI (Ery 2mg/L)
863	NO GROWTH		NO GROWTH									mBHI (Ery 2mg/L)
864	16S rRNA seq		Bacteria	Firmicutes	Clostridia	Clostridiales	Lachnospiraceae	Blautia	wexlerae			mBHI (Ery 2mg/L)	99.86	ACII02000003	GGGTGAGTAACGCGTGGGTAACCTGCCTTATACAGGGGGATAACAGTCAGAAATGGCTGCTAATACCGCATAAGCGCACAGAGCTGCATGGCTCAGTGTGAAAAACTCCGGTGGTATAAGATGGACCCGCGTTGGATTAGCTTGTTGGTGGGGTAACGGCCCACCAAGGCGACGATCCATAGCCGGCCTGAGAGGGTGAACGGCCACATTGGGACTGAGACACGGCCCAGACTCCTACGGGAGGCAGCAGTGGGGAATATTGCACAATGGGGGAAACCCTGATGCAGCGACGCCGCGTGAAGGAAGAAGTATCTCGGTATGTAAACTTCTATCAGCAGGGAAGATAGTGACGGTACCTGACTAAGAAGCCCCGGCTAACTACGTGCCAGCAGCCGCGGT…
865	16S rRNA seq		Bacteria	Firmicutes	Clostridia	Clostridiales	Lachnospiraceae	Roseburia	faecis			mBHI (Ery 2mg/L)	99.89	AY305310	TGCAGTCGAACGAAGCACTCTATTTGATTTTCTTCGGAAATGAAGATTTTGTGACTGAGTGGCGGACGGGTGAGTAACGCGTGGGTAACCTGCCTCATACAGGGGGATAACAGTTGGAAACGACTGCTAATACCGCATAAGCGCACAGGATCGCATGATCCGGTGTGAAAAACTCCGGTGGTATGGGATGGACCCGCGTCTGATTAGCCAGTTGGCAGGGTAACGGCCTACCAAAGCGACGATCAGTAGCCGACCTGAGAGGGTGACCGGCCACATTGGGACTGAGACACGGCCCAAACTCCTACGGGAGGCAGCAGTGGGGAATATTGCACAATGGGGGAAACCCTGATGCAGCGACGCCGCGTGAGCGAAGAAGTATTTCGGTATGTAAAGCTCTAT…
866	16S rRNA seq		Bacteria	Actinobacteria	Coriobacteria	Coriobacteriales	Atopobiaceae	Olsenella	umbonata			mBHI (Ery 2mg/L)	99.85	LT629759	GCTAAAGCACCTTCGGGTGTGTATAAAGTGGCGAACGGCTGAGTAACACGTGGGCAACCTGCCCCTCGCACCGGGATAGCCTCGGGAAACCGTGGTTAATACCGGATACTCCGGGACCCCCGCATGGGGGTGCCGGGAAAGCCCTGACGGCGAGGGATGGGCCCGCGGCCTGTTAGCTTGTTGGCGGGGTAACGGCCCACCAAGGCGATTATGGGTAGCCGGGTTGAGAGACCGACCGGCCAGATTGGGACTGAGACACGGCCCAGACTCCTACGGGAGGCAGCAGTGGGGAATCTTGCACAATGGGCGAAAGCCTGATGCAGCGACGCCGCGTGCGGGACGAAGGCCTTCGGGTTGTAAACCGCTTTCAGCAGGGACGAGGCCGCAAGGTGACGGTAC…
867	16S rRNA seq		Bacteria	Actinobacteria	Coriobacteria	Coriobacteriales	Atopobiaceae	Olsenella	umbonata			mBHI (Ery 2mg/L)	99.53	LT629759	TGCAGTCGACGGCTAAGCACCTTCGGGTGTGTATAAAGTGGCGAACGGCTGAGTAACACGTGGGCAACCTGCCCCTCGCACCGGGATAGCCTCGGGAAACCGTGGTTAATACCGGATACTCCGGGACCCCCGCATGGGGGTGCCGGGAAAGCCCTGACGGCGAGGGATGGGCCCGCGGCCTGTTAGCTTGTTGGCGGGGTAACGGCCCACCA
868	16S rRNA seq		Bacteria	Firmicutes	Clostridia	Clostridiales	Clostridiaceae	Clostridium	hathewayi			mBHI (Ery 2mg/L)	96.59	AJ311620	GAGTAACGCGTGGGTAACCTGCCTCACACTGGGGGACAACAGTTAGAAATGACTGCTAATACCGCATAAGCGCACAGGACCGCATGGTCCGGTGTGAAAAACTCCGGTGGTGTGAGATGGACCCGCGTTTGATTAGCTAGTTGGTGGGGTAACGGCCTACCAAGGCGACGATCAATAGCCGACCTGAGAGGGTGACCGGCCACATTGGGACTGAGACACGGCCCAAACTCCTACGGGAGGCAGCAGTGGGGAATATTGCACAATGGGGGAAACCCTGATGCAGCGACGCCGCGTGAGTGAAGAAGTATTTCGGTATGTAAAGCTCTATCAGCAGGGAAGAAAATGACGGTACCTGACTAAGAAGCCCCGGCTAACTACGTGCCAGCAGCCGCGGTAATA…
869	MALDI-ToF	2.254	Bacteria	Actinobacteria	Actinobacteria	Bifidobacteriales	Bifidobacteriaceae	Bifidobacterium	adolescentis			mBHI (Ery 2mg/L)
870	MALDI-ToF	2.42	Bacteria	Bacteroidetes	Bacteroidia	Bacteroidales	Bacteroidaceae	Bacteroides	uniformis			mBHI (Ery 2mg/L)
871	MALDI-ToF	1.903	Bacteria	Bacteroidetes	Bacteroidia	Bacteroidales	Porphyromonadaceae	Parabacteroides	merdae			mBHI (Ery 2mg/L)
872	NO GROWTH		NO GROWTH									mBHI (Ery 2mg/L)
873	MALDI-ToF	1.762	Bacteria	Bacteroidetes	Bacteroidia	Bacteroidales	Porphyromonadaceae	Parabacteroides	merdae			mBHI (Ery 2mg/L)
875	NO GROWTH		NO GROWTH									mBHI (Ery 2mg/L)
876	MALDI-ToF	1.77	Bacteria	Bacteroidetes	Bacteroidia	Bacteroidales	Bacteroidaceae	Bacteroides	uniformis			mBHI (Ery 2mg/L)
877	NO GROWTH		NO GROWTH									mBHI (Ery 2mg/L)
878	NO GROWTH		NO GROWTH									mBHI (Ery 2mg/L)
879	MALDI-ToF	2.373	Bacteria	Bacteroidetes	Bacteroidia	Bacteroidales	Bacteroidaceae	Bacteroides	uniformis			mBHI (Ery 2mg/L)
880	16S rRNA seq		Bacteria	Firmicutes	Clostridia	Clostridiales	Lachnospiraceae	Agathobacter	rectalis			mBHI (Ery 2mg/L)	99.83	CP001107	TGCAAGTCGAACGAAGCACTTTATTTGATTTCCTTCGGGACTGATTATTTTGTGACTGAGTGGCGGACGGGTGAGTAACGCGTGGGTAACCTGCCTTGTACAGGGGGATAACAGTTGGAAACGGCTGCTAATACCGCATAAGCGCACAGCATCGCATGATGCAGTGTGAAAAACTCCGGTGGTATAAGATGGACCCGCGTTGGATTAGCTAGTTGGTGAGGTAACGGCCCACCAAGGCGACGATCCATAGCCGACCTGAGAGGGTGACCGGCCACATTGGGACTGAGACACGGCCCAAACTCCTACGGGAGGCAGCAGTGGGGAATATTGCACAATGGGCGAAAGCCTGATGCAGCGACGCCGCGTGAGCGAAGAAGTATTTCGGTATGTAAAGCTCTA…
881	MALDI-ToF	2.282	Bacteria	Actinobacteria	Actinobacteria	Bifidobacteriales	Bifidobacteriaceae	Bifidobacterium	adolescentis			mBHI (Ery 2mg/L)
882	16S rRNA seq		Bacteria	Bacteroidetes	Bacteroidia	Bacteroidales	Porphyromonadaceae	Parabacteroides	merdae			mBHI (Ery 2mg/L)	100	AAXE02000112	AGTCGAGGGGCAGCATGATTTGTAGCAATACAGATTGATGGCGACCGGCGCACGGGTGAGTAACGCGTATGCAACTTACCTATCAGAGGGGGATAGCCCGGCGAAAGTCGGATTAATACCCCATAAAACAGGGGTCCCGCATGGGAATATTTGTTAAAGATTCATCGCTGATAGATAGGCATGCGTTCCATTAGGCAGTTGGCGGGGTAACGGCCCACCAAACCGACGATGGATAGGGGTTCTGAGAGGAAGGTCCCCCACATTGGTACTGAGACACGGACCAAACTCCTACGGGAGGCAGCAGTGAGGAATATTGGTCAATGGCCGAGAGGCTGAACCAGCCAAGTCGCGTGAAGGAAGAAGGATCTATGGTTTGTAAACTTCTTTTATAGGGGAATA…
883	16S rRNA seq		Bacteria	Actinobacteria	Coriobacteria	Coriobacteriales	Atopobiaceae	Olsenella	scatoligenes			mBHI (Ery 2mg/L)	99.16	LOJF01000014	CCTCGGTGGGCGAGGCAGTGGCGAACGGCTGAGTAACACGTGGGCAACCTGCCCCCCTCCCCGGGACAGCCTCGGGAAACCGTGGGTAATACCGGATGTGCCGCCCCCTCCGCATGGGAGGGGCGGGAAAGCTCCGGCGGGGGGGGATGGGCCCGCGGCCTGTTAGCTTGTTGGCGGGGCAACGGCCCACCAAGGCGACTATGGGTAGCTGGGTTGAGAGACCGACCAGCCAGATTGGGACTGAGACACGGCCCAGACTCCTACGGGAGGCAGCAGTGGGGAATCTTGCGCAATGGGCGGAAGCCTGACGCAGCGACGCCGCGTGCGGGAGGAAGGCCCTCGGGTCGTAAACCGCTTTCAGCAGGGACGAGGCCGCAAGGTGACGGTACCTGCAGAAGA…
884	NO GROWTH		NO GROWTH									mBHI (Ery 2mg/L)
885	NO GROWTH		NO GROWTH									mBHI (Ery 2mg/L)
886	MALDI-ToF	2.443	Bacteria	Bacteroidetes	Bacteroidia	Bacteroidales	Bacteroidaceae	Bacteroides	uniformis			mBHI (Ery 2mg/L)
887	16S rRNA seq		Bacteria	Firmicutes	Clostridia	Clostridiales	Lachnospiraceae	Fecalibacterium	prausnitzii			mBHI (Ery 2mg/L)	97.19	AJ413954	TGCAGTCGAACGAGCGAGAGAGAGCTTGCTTTCTCGAGCGAGTGGCGAACGGGTGAGTAACGCGTGAGGAATCTGCCTCAAAGAGGGGGACAACAGTTGGAAACGACTGCTAATACCGCATAAGCCCACGGTGCCGCATGGCACAGAGGGAAAAGGAGTAATCCGCTTTGAGATGGCCTCGCGTCCGATTAGCTAGTTGGTGAGGTAACGGCCCACCAAGGCGACGATCGGTAGCCGGACTGAGAGGTTGAACGGCCACATTGGGACTGAGACACGGCCCAGACTCCTACGGGAGGCAGCAGTGGGGAATATTGCACAATGGGGGAAACCCTGATGCAGCGACGCCGCGTGGAGGAAGAAGGTCTTCGGATTGTAAACTCCTGTTGTTGGGGAAGATAA…
888	MALDI-ToF	2.328	Bacteria	Bacteroidetes	Bacteroidia	Bacteroidales	Porphyromonadaceae	Parabacteroides	distasonis			mBHI (Ery 2mg/L)
889	NO GROWTH											mBHI (Ery 2mg/L)
890	NO GROWTH		NO GROWTH									mBHI (Ery 2mg/L)
891	MALDI-ToF	2.356	Bacteria	Bacteroidetes	Bacteroidia	Bacteroidales	Bacteroidaceae	Bacteroides	uniformis			mBHI (Ery 2mg/L)
892	MALDI-ToF	1.877	Bacteria	Bacteroidetes	Bacteroidia	Bacteroidales	Porphyromonadaceae	Parabacteroides	merdae			mBHI (Ery 2mg/L)
893	MALDI-ToF	1.951	Bacteria	Bacteroidetes	Bacteroidia	Bacteroidales	Bacteroidaceae	Bacteroides	vulgatus			mBHI (Ery 2mg/L)
894	MALDI-ToF	2.285	Bacteria	Bacteroidetes	Bacteroidia	Bacteroidales	Porphyromonadaceae	Parabacteroides	distasonis			mBHI (Ery 2mg/L)
896	16S rRNA seq		Bacteria	Firmicutes	Clostridia	Clostridiales	Lachnospiraceae	Agathobacter	rectalis			mBHI (Ery 2mg/L)	99.89	CP001107	AAGCACTTTATTTGATTTCCTTCGGGACTGATTATTTTGTGACTGAGTGGCGGACGGGTGAGTAACGCGTGGGTAACCTGCCTTGTACAGGGGGATAACAGTTGGAAACGGCTGCTAATACCGCATAAGCGCACAGCATCGCATGATGCAGTGTGAAAAACTCCGGTGGTATAAGATGGACCCGCGTTGGATTAGCTAGTTGGTGAGGTAACGGCCCACCAAGGCGACGATCCATAGCCGACCTGAGAGGGTGACCGGCCACATTGGGACTGAGACACGGCCCAAACTCCTACGGGAGGCAGCAGTGGGGAATATTGCACAATGGGCGAAAGCCTGATGCAGCGACGCCGCGTGAGCGAAGAAGTATTTCGGTATGTAAAGCTCTATCAGCAGGGAAGA…
897	MALDI-ToF	2.269	Bacteria	Bacteroidetes	Bacteroidia	Bacteroidales	Bacteroidaceae	Bacteroides	uniformis			mBHI (Ery 2mg/L)
898	16S rRNA seq		Bacteria	Firmicutes	Clostridia	Clostridiales	Clostridiaceae	Clostridium	hathewayi			mBHI (Ery 2mg/L)	96.45	AJ311620	TTGACTGAGTGGCGGACGGGTGAGTAACGCGTGGGTAACCTGCCTCACACTGGGGGACAACAGTTAGAAATGACTGCTAATACCGCATAAGCGCACAGGACCGCATGGTCCGGTGTGAAAAACTCCGGTGGTGTGAGATGGACCCGCGTTTGATTAGCTAGTTGGTGGGGTAACGGCCTACCAAGGCGACGATCAATAGCCGACCTGAGAGGGTGACCGGCCACATTGGGACTGAGACACGGCCCAAACTCCTACGGGAGGCAGCAGTGGGGAATATTGCACAATGGGGGAAACCCTGATGCAGCGACGCCGCGTGAGTGAAGAAGTATTTCGGTATGTAAAGCTCTATCAGCAGGGAAGAAAATGACGGTACCTGACTAAGAAGCCCCGGCTAACTAC…
900	MALDI-ToF	2.35	Bacteria	Bacteroidetes	Bacteroidia	Bacteroidales	Bacteroidaceae	Bacteroides	uniformis			mBHI (Ery 2mg/L)
901	MALDI-ToF	2.261	Bacteria	Bacteroidetes	Bacteroidia	Bacteroidales	Bacteroidaceae	Bacteroides	stercoris			mBHI (Cipro 0.5mg/L)
902	16S rRNA seq		Bacteria	Actinobacteria	Coriobacteria	Coriobacteriales	Atopobiaceae	Olsenella	umbonata			mBHI (Cipro 0.5mg/L)	99.88	LT629759	GCTAAAGCACCTTCGGGTGTGTATAAAGTGGCGAACGGCTGAGTAACACGTGGGCAACCTGCCCCTCGCACCGGGATAGCCTCGGGAAACCGTGGTTAATACCGGATACTCCGGGACCCCCGCATGGGGGTGCCGGGAAAGCCCTGACGGCGAGGGATGGGCCCGCGGCCTGTTAGCTTGTTGGCGGGGTAACGGCCCACCAAGGCGATTATGGGTAGCCGGGTTGAGAGACCGACCGGCCAGATTGGGACTGAGACACGGCCCAGACTCCTACGGGAGGCAGCAGTGGGGAATCTTGCACAATGGGCGAAAGCCTGATGCAGCGACGCCGCGTGCGGGACGAAGGCCTTCGGGTTGTAAACCGCTTTCAGCAGGGACGAGGCCGCAAGGTGACGGTAC…
903	MALDI-ToF	1.907	Bacteria	Actinobacteria	Actinobacteria	Bifidobacteriales	Bifidobacteriaceae	Bifidobacterium	longum			mBHI (Cipro 0.5mg/L)
904	MALDI-ToF	2.028	Bacteria	Firmicutes	Bacilli	Lactobacillales	Lactobacillaceae	Lactobacillus	ruminis			mBHI (Cipro 0.5mg/L)
905	NO GROWTH		NO GROWTH									mBHI (Cipro 0.5mg/L)
906	MALDI-ToF	2.371	Bacteria	Actinobacteria	Actinobacteria	Bifidobacteriales	Bifidobacteriaceae	Bifidobacterium	adolescentis			mBHI (Cipro 0.5mg/L)
907	MALDI-ToF	2.409	Bacteria	Bacteroidetes	Bacteroidia	Bacteroidales	Bacteroidaceae	Bacteroides	uniformis			mBHI (Cipro 0.5mg/L)
909	NO GROWTH		NO GROWTH									mBHI (Cipro 0.5mg/L)
911	MALDI-ToF	2.216	Bacteria	Bacteroidetes	Bacteroidia	Bacteroidales	Prevotellaceae	Prevotella	copri			mBHI (Cipro 0.5mg/L)
912	16S rRNA seq		Bacteria	Firmicutes	Clostridia	Clostridiales	Lachnospiraceae	Agathobacter	rectalis			mBHI (Cipro 0.5mg/L)	99.82	CP001107	CGAACGAAGCACTTTATTTGATTTCCTTCGGGACTGATTATTTTGTGACTGAGTGGCGGACGGGTGAGTAACGCGTGGGTAACCTGCCTTGTACAGGGGGATAACAGTTGGAAACGGCTGCTAATACCGCATAAGCGCACAGCATCGCATGATGCAGTGTGAAAAACTCCGGTGGTATAAGATGGACCCGCGTTGGATTAGCTAGTTGGTGAGGTAACGGCCCACCAAGGCGACGATCCATAGCCGACCTGAGAGGGTGACCGGCCACATTGGGACTGAGACACGGCCCAAACTCCTACGGGAGGCAGCAGTGGGGAATATTGCACAATGGGCGAAAGCCTGATGCAGCGACGCCGCGTGAGCGAAGAAGTATTTCGGTATGTAAAGCTCTATCAGCAG…
913	MALDI-ToF	1.9009	Bacteria	Bacteroidetes	Bacteroidia	Bacteroidales	Bacteroidaceae	Bacteroides	uniformis			mBHI (Cipro 0.5mg/L)
914	MALDI-ToF	2.214	Bacteria	Actinobacteria	Actinobacteria	Bifidobacteriales	Bifidobacteriaceae	Bifidobacterium	adolescentis			mBHI (Cipro 0.5mg/L)
915	MALDI-ToF/16S rRNA (805R)	2.009	Bacteria	Bacteroidetes	Bacteroidia	Bacteroidales	Prevotellaceae	Prevotella	copri			mBHI (Cipro 0.5mg/L)	98.99	AB064923	GAGCTGCCTTCGCAATCGGAGTTCTTCGTGATATCTAAGCATTTCACCGCTACACCACGAATTCCGCCCACTTTGTGCGTACTCAAGGAAACCAGTTCGCGCTGCAGTGCAGATGTTGAGCATCTACATTTCACAACACGCTTAATCTCCGGCCTACGCTCCCTTTAAACCCAATAAATCCGGATAACGCCCGGACCTTCCGTATTACCGCGGCTGCTGGCACGGAATTAGCCGGTCCTTATTCATAAGGTACATGCAAAAAGTCTCACGAGACTCACTTTATTCCCTTATAAAAGCAGTTTACAACCCATAGGGCCGTCATCCTGCACGCTACTTGGCTGGTTCAGACTCTCGTCCATTGACCAATATTCCTCACTGCTGCCTCCCGTAGGAGTTTGG…
916	MALDI-ToF	1.824	Bacteria	Bacteroidetes	Bacteroidia	Bacteroidales	Prevotellaceae	Prevotella	copri			mBHI (Cipro 0.5mg/L)
917	MALDI-ToF	2.301	Bacteria	Bacteroidetes	Bacteroidia	Bacteroidales	Bacteroidaceae	Bacteroides	uniformis			mBHI (Cipro 0.5mg/L)
918	MALDI-ToF	1.831	Bacteria	Bacteroidetes	Bacteroidia	Bacteroidales	Prevotellaceae	Prevotella	copri			mBHI (Cipro 0.5mg/L)
919	MALDI-ToF	1.803	Bacteria	Bacteroidetes	Bacteroidia	Bacteroidales	Bacteroidaceae	Bacteroides	massiliensis			mBHI (Cipro 0.5mg/L)
921	MALDI-ToF	2.159	Bacteria	Actinobacteria	Actinobacteria	Bifidobacteriales	Bifidobacteriaceae	Bifidobacterium	catenulatum			mBHI (Cipro 0.5mg/L)
922	16S rRNA seq (805R)		Bacteria	Actinobacteria	Coriobacteria	Coriobacteriales	Atopobiaceae	Olsenella	umbonata			mBHI (Cipro 0.5mg/L)	100	LT629759	GAAGGCCGCCTTCGCCACCGGTGTTCTTCCAAATATCTGCGCATTCCACCGCTACACTTGGAATTCCGCCTTCCCCTACCAGACTCAAGCCTGTCGGTATCGGGACCGGGCGGGGGTTGAGCCCCCGGATTTGAGTCCCGACCTAGCAGGCCGCCTACGCGCGCTTTACGCCCAATGAATCCGGATAACGCTCGCCCCCTACGTATTACCGCGGCTGCTGGCACGTAGTTAGCCGGGGCTTCTTCTGCAGGTACCGTCACCTTGCGGCCTCGTCCCTGCTGAAAGCGGTTTACAACCCGAAGGCCTTCGTCCCGCACGCGGCGTCGCTGCATCAGGCTTTCGCCCATTGTGCAAGATTCCCCACTGCTGCCTCCCGTAGGAGTCTGGGCCGTGTCTCAG…
923	16S rRNA seq		Bacteria	Firmicutes	Clostridia	Clostridiales	Lachnospiraceae	Agathobacter	rectalis			mBHI (Cipro 0.5mg/L)	99.88	CP001107	AAGCACTTTATTTGATTTCCTTCGGGACTGATTATTTTGTGACTGAGTGGCGGACGGGTGAGTAACGCGTGGGTAACCTGCCTTGTACAGGGGGATAACAGTTGGAAACGGCTGCTAATACCGCATAAGCGCACAGCATCGCATGATGCAGTGTGAAAAACTCCGGTGGTATAAGATGGACCCGCGTTGGATTAGCTAGTTGGTGAGGTAACGGCCCACCAAGGCGACGATCCATAGCCGACCTGAGAGGGTGACCGGCCACATTGGGACTGAGACACGGCCCAAACTCCTACGGGAGGCAGCAGTGGGGAATATTGCACAATGGGCGAAAGCCTGATGCAGCGACGCCGCGTGAGCGAAGAAGTATTTCGGTATGTAAAGCTCTATCAGCAGGGAAGA…
924	16S rRNA seq		Bacteria	Bacteroidetes	Bacteroidia	Bacteroidales	Prevotellaceae	Prevotella	copri			mBHI (Cipro 0.5mg/L)	99.18	AB064923	GTCGAGGGGAAACGACATCGAAAGCTTGCTTTTGATGGGCGTCGACCGGCGCACGGGTGAGTAACGCGTATCCAACCTGCCCATCACTTGGGGATAACCTTGCGAAAGTAAGACTAATACCCAATGACGTCTCTAGAAGACATCTGAAAGAGATTAAAGATTTATCGGTGATGGATGGGGATGCGTCTGATTAGCTTGTTGGCGGGGTAACGGCCCACCAAGGCGACGATCAGTAGGGGTTCTGAGAGGAAGGTCCCCCACATTGGAACTGAGACACGGTCCAAACTCCTACGGGAGGCAGCAGTGAGGAATATTGGTCAATGGACGAGAGTCTGAACCAGCCAAGTAGCGTGCAGGATGACGGCCCTATGGGTTGTAAACTGCTTTTATAAGGGAATA…
925	MALDI-ToF	1.969	Bacteria	Bacteroidetes	Bacteroidia	Bacteroidales	Porphyromonadaceae	Parabacteroides	merdae			mBHI (Cipro 0.5mg/L)
926	MALDI-ToF	2.254	Bacteria	Bacteroidetes	Bacteroidia	Bacteroidales	Prevotellaceae	Prevotella	copri			mBHI (Cipro 0.5mg/L)
927	16S rRNA seq		Bacteria	Firmicutes	Bacilli	Lactobacillales	Lactobacillaceae	Lactobacillus	ruminis			mBHI (Cipro 0.5mg/L)	99.89	BCVU01000117	TGCAAGTCGAACGAAGCTTTCTTTCACCGAATGCTTGCATTCACCGAAAGAAGCTTAGTGGCGAACGGGTGAGTAACACGTAGGCAACCTGCCCAAAAGAGGGGGATAACACTTGGAAACAGGTGCTAATACCGCATAACCATGAACACCGCATGATGTTCATGTAAAAGACGGCTTTTGCTGTCACTTTTGGATGGGCCTGCGGCGTATTAACTTGTTGGTGGGGTAACGGCCTACCAAGGTGATGATACGTAGCCGAACTGAGAGGTTGATCGGCCACATTGGGACTGAGACACGGCCCAAACTCCTACGGGAGGCAGCAGTAGGGAATCTTCCACAATGGACGAAAGTCTGATGGAGCAACGCCGCGTGAATGAAGAAGGCCTTCGGGTCGTAAAA…
928	16S rRNA seq		Bacteria	Firmicutes	Clostridia	Clostridiales	Lachnospiraceae	Ruminococcus	faecis			mBHI (Cipro 0.5mg/L)	100	FJ611794	AAGCACCTTGATTTGATTCTTCGGATGAAGATCTTGGTGACTGAGTGGCGGACGGGTGAGTAACGCGTGGGTAACCTGCCTCATACAGGGGGATAACAGTTAGAAATGACTGCTAATACCGCATAAGACCACAGCACCGCATGGTGCAGGGGTAAAAACTCCGGTGGTATGAGATGGACCCGCGTCTGATTAGGTAGTTGGTGGGGTAACGGCCTACCAAGCCGACGATCAGTAGCCGACCTGAGAGGGTGACCGGCCACATTGGGACTGAGACACGGCCCAAACTCCTACGGGAGGCAGCAGTGGGGAATATTGCACAATGGGGGAAACCCTGATGCAGCGACGCCGCGTGAGCGATGAAGTATTTCGGTATGTAAAGCTCTATCAGCAGGGAAGAAA…
929	16S rRNA seq		Bacteria	Firmicutes	Bacilli	Lactobacillales	Lactobacillaceae	Lactobacillus	ruminis			mBHI (Cipro 0.5mg/L)	99.89	BCVU01000117	CGAAGCTTTCTTTCACCGAATGCTTGCATTCACCGAAAGAAGCTTAGTGGCGAACGGGTGAGTAACACGTAGGCAACCTGCCCAAAAGAGGGGGATAACACTTGGAAACAGGTGCTAATACCGCATAACCATGAACACCGCATGATGTTCATGTAAAAGACGGCTTTTGCTGTCACTTTTGGATGGGCCTGCGGCGTATTAACTTGTTGGTGGGGTAACGGCCTACCAAGGTGATGATACGTAGCCGAACTGAGAGGTTGATCGGCCACATTGGGACTGAGACACGGCCCAAACTCCTACGGGAGGCAGCAGTAGGGAATCTTCCACAATGGACGAAAGTCTGATGGAGCAACGCCGCGTGAATGAAGAAGGCCTTCGGGTCGTAAAATTCTGTTGTCA…
930	MALDI-ToF	2.186	Bacteria	Bacteroidetes	Bacteroidia	Bacteroidales	Bacteroidaceae	Bacteroides	uniformis			mBHI (Cipro 0.5mg/L)
931	NO GROWTH		NO GROWTH									mBHI (Cipro 0.5mg/L)
932	MALDI-ToF	2.189	Bacteria	Actinobacteria	Actinobacteria	Bifidobacteriales	Bifidobacteriaceae	Bifidobacterium	adolescentis			mBHI (Cipro 0.5mg/L)
933	MALDI-ToF	1.934	Bacteria	Bacteroidetes	Bacteroidia	Bacteroidales	Prevotellaceae	Prevotella	copri			mBHI (Cipro 0.5mg/L)
934	MALDI-ToF	2.285	Bacteria	Firmicutes	Clostridia	Clostridiales	Lachnospiraceae	Clostridium	hathewayi			mBHI (Cipro 0.5mg/L)
936	MALDI-ToF	2.409	Bacteria	Bacteroidetes	Bacteroidia	Bacteroidales	Bacteroidaceae	Bacteroides	uniformis			mBHI (Cipro 0.5mg/L)
937	MALDI-ToF	2.312	Bacteria	Actinobacteria	Actinobacteria	Bifidobacteriales	Bifidobacteriaceae	Bifidobacterium	ruminantium			mBHI (Cipro 0.5mg/L)
938	16S rRNA seq		Bacteria	Firmicutes	Negativicutes	Selenomonadales	Veillonellaceae	Meghasphaera	indica			mBHI (Cipro 0.5mg/L)	99.69	HM990965	TGCAAGTCGAACGAGAAGAGATGAGAAGCTTGCTTCTTATCGATTCGAGTGGCAAACGGGTGAGTAACGCGTAAGCAACCTGCCCTCTAGATGGGGACAACAGCTGGAAACGGCTGCTAATACCGAATACGTTCTTTCTGTCGCATGGCAGAAGGAAGAAAGGGAGGCTCTTCGGAGCTTTCGCTGGAGGAGGGGCTTGCGTCTGATTAGCTAGTTGGAGGGGTAACGGCCCACCAAGGCGACGATCAGTAGCCGGTCTGAGAGGATGAACGGCCACATTGGGACTGAGACACGGCCCAGACTCCTACGGGAGGCAGCAGTGGG
939	16S rRNA seq		Bacteria	Actinobacteria	Coriobacteria	Coriobacteriales	Atopobiaceae	Olsenella	umbonata			mBHI (Cipro 0.5mg/L)	99.85	LT629759	GCTAAAGCACCTTCGGGTGTGTATAAAGTGGCGAACGGCTGAGTAACACGTGGGCAACCTGCCCCTCGCACCGGGATAGCCTCGGGAAACCGTGGTTAATACCGGATACTCCGGGACCCCCGCATGGGGGTGCCGGGAAAGCCCTGACGGCGAGGGATGGGCCCGCGGCCTGTTAGCTTGTTGGCGGGGTAACGGCCCACCAAGGCGATTATGGGTAGCCGGGTTGAGAGACCGACCGGCCAGATTGGGACTGAGACACGGCCCAGACTCCTACGGGAGGCAGCAGTGGGGAATCTTGCACAATGGGCGAAAGCCTGATGCAGCGACGCCGCGTGCGGGACGAAGGCCTTCGGGTTGTAAACCGCTTTCAGCAGGGACGAGGCCGCAAGGTGACGGTAC…
941	MALDI-ToF	2.092	Bacteria	Bacteroidetes	Bacteroidia	Bacteroidales	Bacteroidaceae	Bacteroides	uniformis			mBHI (Cipro 0.5mg/L)
942	16S rRNA seq		Bacteria	Firmicutes	Clostridia	Clostridiales	Lachnospiraceae	Agathobacter	rectalis			mBHI (Cipro 0.5mg/L)	99.87	CP001107	TGCAGTCGACGAAGCACTTTATTTGATTTCCTTCGGGACTGATTATTTTGTGACTGAGTGGCGGACGGGTGAGTAACGCGTGGGTAACCTGCCTTGTACAGGGGGATAACAGTTGGAAACGGCTGCTAATACCGCATAAGCGCACAGCATCGCATGATGCAGTGTGAAAAACTCCGGTGGTATAAGATGGACCCGCGTTGGATTAGCTAGTTGGTGAGGTAACGGCCCACCAAGGCGACGATCCATAGCCGACCTGAGAGGGTGACCGGCCACATTGGGACTGAGACACGGCCCAAACTCCTACGGGAGGCAGCAGTGGGGAATATTGCACAATGGGCGAAAGCCTGATGCAGCGACGCCGCGTGAGCGAAGAAGTATTTCGGTATGTAAAGCTCTATC…
943												mBHI (Cipro 0.5mg/L)
944	16S rRNA seq		Bacteria	Firmicutes	Clostridia	Clostridiales	Lachnospiraceae	Agathobacter	rectalis			mBHI (Cipro 0.5mg/L)	99.87	CP001107	GAAGCACTTTATTTGATTTCCTTCGGGACTGATTATTTTGTGACTGAGTGGCGGACGGGTGAGTAACGCGTGGGTAACCTGCCTTGTACAGGGGGATAACAGTTGGAAACGGCTGCTAATACCGCATAAGCGCACAGCATCGCATGATGCAGTGTGAAAAACTCCGGTGGTATAAGATGGACCCGCGTTGGATTAGCTAGTTGGTGAGGTAACGGCCCACCAAGGCGACGATCCATAGCCGACCTGAGAGGGTGACCGGCCACATTGGGACTGAGACACGGCCCAAACTCCTACGGGAGGCAGCAGTGGGGAATATTGCACAATGGGCGAAAGCCTGATGCAGCGACGCCGCGTGAGCGAAGAAGTATTTCGGTATGTAAAGCTCTATCAGCAGGGAAG…
945	16S rRNA seq		Bacteria	Bacteroidetes	Bacteroidia	Bacteroidales	Porphyromonadaceae	Parabacteroides	merdae			mBHI (Cipro 0.5mg/L)	100	AAXE02000112	CTGCCTTCGCAATCGGAGTTCTGCGTGATATCTATGCATTTCACCGCTACACCACGCATTCCGCCTACCTCAAACACACTCAAGTAACCCAGTTTCAACGGCAATTTTATGGTTGAGCCACAAACTTTCACCGCTGACTTAAATCACCACCTACGCACCCTTTAAACCCAATAAATCCGGATAACGCTCGCATCCTCCGTATTACCGCGGCTGCTGGCACGGAGTTAGCCGATGCTTATTCATAGGGTACATACAAAAAAGGACACGTCCTCCACTTTATTCCCCTATAAAAGAAGTTTACAAACCATAGATCCTTCTTCCTTCACGCGACTTGGCTGGTTCAGCCTCTCGGCCATTGACCAATATTCCTCACTGCTGCCTCCCGTAGGAGTTTGGTCC…
946	MALDI-ToF	2.338	Bacteria	Actinobacteria	Actinobacteria	Bifidobacteriales	Bifidobacteriaceae	Bifidobacterium	adolescentis			mBHI (Cipro 0.5mg/L)
947	16S rRNA seq		Bacteria	Firmicutes	Clostridia	Clostridiales	Lachnospiraceae	Agathobacter	rectalis			mBHI (Cipro 0.5mg/L)	99.87	CP001107	AAGCACTTTATTTGATTTCCTTCGGGACTGATTATTTTGTGACTGAGTGGCGGACGGGTGAGTAACGCGTGGGTAACCTGCCTTGTACAGGGGGATAACAGTTGGAAACGGCTGCTAATACCGCATAAGCGCACAGCATCGCATGATGCAGTGTGAAAAACTCCGGTGGTATAAGATGGACCCGCGTTGGATTAGCTAGTTGGTGAGGTAACGGCCCACCAAGGCGACGATCCATAGCCGACCTGAGAGGGTGACCGGCCACATTGGGACTGAGACACGGCCCAAACTCCTACGGGAGGCAGCAGTGGGGAATATTGCACAATGGGCGAAAGCCTGATGCAGCGACGCCGCGTGAGCGAAGAAGTATTTCGGTATGTAAAGCTCTATCAGCAGGGAAGA…
948	16S rRNA seq		Bacteria	Bacteroidetes	Bacteroidia	Bacteroidales	Porphyromonadaceae	Parabacteroides	merdae			mBHI (Cipro 0.5mg/L)	100	AAXE02000112	CTGCCTTCGCAATCGGAGTTCTGCGTGATATCTATGCATTTCACCGCTACACCACGCATTCCGCCTACCTCAAACACACTCAAGTAACCCAGTTTCAACGGCAATTTTATGGTTGAGCCACAAACTTTCACCGCTGACTTAAATCACCACCTACGCACCCTTTAAACCCAATAAATCCGGATAACGCTCGCATCCTCCGTATTACCGCGGCTGCTGGCACGGAGTTAGCCGATGCTTATTCATAGGGTACATACAAAAAAGGACACGTCCTCCACTTTATTCCCCTATAAAAGAAGTTTACAAACCATAGATCCTTCTTCCTTCACGCGACTTGGCTGGTTCAGCCTCTCGGCCATTGACCAATATTCCTCACTGCTGCCTCCCGTAGGAGTTTGGTCC…
949	MALDI-ToF/16S rRNA (805R)	2.208	Bacteria	Bacteroidetes	Bacteroidia	Bacteroidales	Prevotellaceae	Prevotella	copri			mBHI (Cipro 0.5mg/L)	99.09	AB064923	GTGAGCTGCCTTCGCAATCGGAGTTCTTCGTGATATCTAAGCATTTCACCGCTACACCACGAATTCCGCCCACTTTGTGCGTACTCAAGGAAACCAGTTCGCGCTGCAGTGCAGATGTTGAGCATCTACATTTCACAACACGCTTAATCTCCGGCCTACGCTCCCTTTAAACCCAATAAATCCGGATAACGCCCGGACCTTCCGTATTACCGCGGCTGCTGGCACGGAATTAGCCGGTCCTTATTCATAAGGTACATGCAAAAAGTCTCACGAGACTCACTTTATTCCCTTATAAAAGCAGTTTACAACCCATAGGGCCGTCATCCTGCACGCTACTTGGCTGGTTCAGACTCTCGTCCATTGACCAATATTCCTCACTGCTGCCTCCCGTAGGAGTTT…
950	16S rRNA seq		Bacteria	Actinobacteria	Coriobacteria	Coriobacteriales	Atopobiaceae	Olsenella	umbonata			mBHI (Cipro 0.5mg/L)	100	LT629759	GGGTGTGTATAAAGTGGCGAACGGCTGAGTAACACGTGGGCAACCTGCCCCTCGCACCGGGATAGCCTCGGGAAACCGTGGTTAATACCGGATACTCCGGGACCCCCGCATGGGGGTGCCGGGAAAGCCCTGACGGCGAGGGATGGGCCCGCGGCCTGTTAGCTTGTTGGCGGGGTAACGGCCCACCAAGGCGATTATGGGTAGCCGGGTTGAGAGACCGACCGGCCAGATTGGGACTGAGACACGGCCCAGACTCCTACGGGAGGCAGCAGTGGGGAATCTTGCACAATGGGCGAAAGCCTGATGCAGCGACGCCGCGTGCGGGACGAAGGCCTTCGGGTTGTAAACCGCTTTCAGCAGGGACGAGGCCGCAAGGTGACGGTACCTGCAGAAGAAGCC…
951	MALDI-ToF	2.285	Bacteria	Bacteroidetes	Bacteroidia	Bacteroidales	Bacteroidaceae	Bacteroides	uniformis			mBHI (Chlortetra 0.06 mg/L)	excess
952	16S rRNA seq		Bacteria	Firmicutes	Clostridia	Clostridiales	Lachnospiraceae	Anaerostipes	hadrus			mBHI (Chlortetra 0.06 mg/L)	100	FR749932	GTCGACGAAACACCTTATTTGATTTTCTTCGGAACTGAAGATTTGGTGATTGAGTGGCGGACGGGTGAGTAACGCGTGGGTAACCTGCCCTGTACAGGGGGATAACAGTCAGAAATGACTGCTAATACCGCATAAGACCACAGCACCGCATGGTGCAGGGGTAAAAACTCCGGTGGTACAGGATGGACCCGCGTCTGATTAGCTGGTTGGTGAGGTAACGGCTCACCAAGGCGACGATCAGTAGCCGGCTTGAGAGAGTGAACGGCCACATTGGGACTGAGACACGGCCCAAACTCCTACGGGAGGCAGCAGTGGGGAATATTGCACAATGGGGGAAACCCTGATGCAGCGACGCCGCGTGAGTGAAGAAGTATCTCGGTATGTAAAGCTCTATCAGCA…
953	MALDI-ToF	1.9	Bacteria	Firmicutes	Bacilli	Lactobacillales	Lactobacillaceae	Lactobacillus	ruminis			mBHI (Chlortetra 0.06 mg/L)	excess
954	MALDI-ToF	2.302	Bacteria	Bacteroidetes	Bacteroidia	Bacteroidales	Bacteroidaceae	Bacteroides	uniformis			mBHI (Chlortetra 0.06 mg/L)	excess
955	MALDI-ToF	1.754	Bacteria	Bacteroidetes	Bacteroidia	Bacteroidales	Porphyromonadaceae	Parabacteroides	merdae			mBHI (Chlortetra 0.06 mg/L)	excess
957	16S rRNA seq		Bacteria	Actinobacteria	Coriobacteria	Coriobacteriales	Atopobiaceae	Olsenella	umbonata			mBHI (Chlortetra 0.06 mg/L)	99.65	LT629759	AGTCGACGGCTAAAGCACCTTCGGGTGTGTATAAAGTGGCGAACGGCTGAGTAACACGTGGGCAACCTGCCCCTCGCACCGGGATAGCCTCGGGAAACCGTGGTTAATACCGGATACTCCGGGACCCCCGCATGGGGGTGCCGGGAAAGCCCTGACGGCGAGGGATGGGCCCGCGGCCTGTTAGCTTGTTGGCGGGGTAACGGCCCACCAAGGCGATTATGGGTAGCCGGGTTGAGAGACCGACCGGCCAGATTGGGACTGAGACACGGCCCAGACTCCTACGGGAGGCAGCAGTGGGGAATCTTGCACAATGGGCGAAAGCCTGATGCAGCGACGCCGCGTGCGGGACGAAGGCCTTCGGGTTGTAAACCGCTTTCAGCAGGGACGAGGCCGCAAGGT…
958	16S rRNA seq		Bacteria	Firmicutes	Clostridia	Clostridiales	Lachnospiraceae	Agathobacter	rectalis			mBHI (Chlortetra 0.06 mg/L)	99.75	CP001107	CGAAGCACTTTATTTGATTTCCTTCGGGACTGATTATTTTGTGACTGAGTGGCGGACGGGTGAGTAACGCGTGGGTAACCTGCCTTGTACAGGGGGATAACAGTTGGAAACGGCTGCTAATACCGCATAAGCGCACAGCATCGCATGATGCAGTGTGAAAAACTCCGGTGGTATAAGATGGACCCGCGTTGGATTAGCTAGTTGGTGAGGTAACGGCCCACCAAGGCGACGATCCATAGCCGACCTGAGAGGGTGACCGGCCACATTGGGACTGAGACACGGCCCAAACTCCTACGGGAGGCAGCAGTGGGGAATATTGCACAATGGGCGAAAGCCTGATGCAGCGACGCCGCGTGAGCGAAGAAGTATTTCGGTATGTAAAGCTCTATCAGCAGGGAA
959	16S rRNA seq		Bacteria	Firmicutes	Clostridia	Clostridiales	Lachnospiraceae	Anaerostipes	hadrus			mBHI (Chlortetra 0.06 mg/L)	100	FR749932	CACCTTATTTGATTTTCTTCGGAACTGAAGATTTGGTGATTGAGTGGCGGACGGGTGAGTAACGCGTGGGTAACCTGCCCTGTACAGGGGGATAACAGTCAGAAATGACTGCTAATACCGCATAAGACCACAGCACCGCATGGTGCAGGGGTAAAAACTCCGGTGGTACAGGATGGACCCGCGTCTGATTAGCTGGTTGGTGAGGTAACGGCTCACCAAGGCGACGATCAGTAGCCGGCTTGAGAGAGTGAACGGCCACATTGGGACTGAGACACGGCCCAAACTCCTACGGGAGGCAGCAGTGGGGAATATTGCACAATGGGGGAAACCCTGATGCAGCGACGCCGCGTGAGTGAAGAAGTATCTCGGTATGTAAAGCTCTATCAGCAGGGAAGAAAA…
960	MALDI-ToF	2.311	Bacteria	Bacteroidetes	Bacteroidia	Bacteroidales	Bacteroidaceae	Bacteroides	uniformis			mBHI (Chlortetra 0.06 mg/L)	excess
961	MALDI-ToF	2.18	Bacteria	Actinobacteria	Actinobacteria	Bifidobacteriales	Bifidobacteriaceae	Bifidobacterium	adolescentis			mBHI (Chlortetra 0.06 mg/L)	excess
962	16S rRNA seq		Bacteria	Firmicutes	Clostridia	Clostridiales	Lachnospiraceae	Fecalibacterium	prausnitzii			mBHI (Chlortetra 0.06 mg/L)	99.21	AJ413954	TGCAGTCGAACGAGCGAGAGAGAGCTTGCTTTCTCGAGCGAGTGGCGAACGGGTGAGTAACGCGTGAGGAACCTGCCTCAAAGAGGGGGACAACAGTTGGAAACGACTGCTAATACCGCATAAGCCCACGGCCCGGCATCGGGTAGAGGGAAAAGGAGCAATCCGCTTTGAGATGGCCTCGCGTCCGATTAGCTAGTTGGTGAGGTAACGGCCCACCAAGGCGACGATCGGTAGCCGGACTGAGAGGTTGAACGGCCACATTGGGACTGAGACACGGCCCAGACTCCTACGGGAGGCAGCAGTGGGGAATATTGCACAATGGGGGAAACCCTGATGCAGCGACGCCGCGTGGAGGAAGAAGGTCTTCGGATTGTAAACTCCTGTTGTTGAGGAAGATAA…
964	MALDI-ToF	2.053	Bacteria	Bacteroidetes	Bacteroidia	Bacteroidales	Porphyromonadaceae	Parabacteroides	merdae			mBHI (Chlortetra 0.06 mg/L)	excess
965	MALDI-ToF	2.105	Bacteria	Actinobacteria	Actinobacteria	Bifidobacteriales	Bifidobacteriaceae	Bifidobacterium	adolescentis			mBHI (Chlortetra 0.06 mg/L)	excess
966	16S rRNA seq		Bacteria	Firmicutes	Clostridia	Clostridiales	Lachnospiraceae	Blautia	luti			mBHI (Chlortetra 0.06 mg/L)	99.05	AB691576	GCAGTCGAACGGGAAATATTTCATTGAGACTTCGGTGGATTTGATCTATTTCTAGTGGCGGACGGGTGAGTAACGCGTGGGTAACCTGCCTTATACAGGGGGATAACAGTCAGAAATGGCTGCTAATACCGCATAAGCGCACAGAGCTGCATGGCTCAGTGTGAAAAACTCCGGTGGTATAAGATGGACCCGCGTTGGATTAGCTTGTTGGTGGGGTAACGGCCCACCAAGGCGACGATCCATAGCCGGCCTGAGAGGGTGAACGGCCACATTGGGACTGAGACACGGCCCAGACTCCTACGGGAGGCAGCAGTGGGGAATATTGCACAATGGGGGAAACCCTGATGCAGCGACGCCGCGTGAAGGAAGAAGTATCTCGGTATGTAAACTTCTATCAGC…
968	16S rRNA seq		Bacteria	Firmicutes	Clostridia	Clostridiales	Lachnospiraceae	Coprococcus	comes			mBHI (Chlortetra 0.06 mg/L)	99.72	ABVR01000038	TTTGTGACTGAGTGGCGGACGGGTGAGTAACGCGTGGGTAACCTGCCTCATACAGGGGGATAACAGTTAGAAATGACTGCTAATACCGCATAAGACCACGGAGCCGCATGGCTCAGTGGGAAAAACTCCGGTGGTATGAGATGGACCCGCGTCTGATTAGGTAGTTGGTGGGGTAACGGCCTACCAAGCCAACGATCAGTAGCCGACCTGAGAGGGTGACCGGCCACATTGGGACTGAGACACGGCCCAAACTCCTACGGGAGGCAGCAGTGGGGAATATTGCACAATGGGGGAAACCCTGATGCAGCGACGCCGCGTGAGCGAAGAAGTATTTCGGTATGTAAAGCTCTATCAGCAGGGAAGAAAATGACGGTACCTGACTAAGAAGCACCGGCTAAA…
970	MALDI-ToF	2.199	Bacteria	Bacteroidetes	Bacteroidia	Bacteroidales	Bacteroidaceae	Bacteroides	vulgatus			mBHI (Chlortetra 0.06 mg/L)	excess
971	16S rRNA seq		Bacteria	Actinobacteria	Coriobacteria	Coriobacteriales	Atopobiaceae	Olsenella	umbonata			mBHI (Chlortetra 0.06 mg/L)	99.87	LT629759	TGCAGTCGAACGGCTAAAGCACCTTCGGGTGTGTATAAAGTGGCGAACGGCTGAGTAACACGTGGGCAACCTGCCCCTCGCACCGGGATAGCCTCGGGAAACCGTGGTTAATACCGGATACTCCGGGACCCCCGCATGGGGGTGCCGGGAAAGCCCTGACGGCGAGGGATGGGCCCGCGGCCTGTTAGCTTGTTGGCGGGGTAACGGCCCACCAAGGCGATTATGGGTAGCCGGGTTGAGAGACCGACCGGCCAGATTGGGACTGAGACACGGCCCAGACTCCTACGGGAGGCAGCAGTGGGGAATCTTGCACAATGGGCGAAAGCCTGATGCAGCGACGCCGCGTGCGGGACGAAGGCCTTCGGGTTGTAAACCGCTTTCAGCAGGGACGAGGCCGCA…
972	16S rRNA seq		Bacteria	Firmicutes	Clostridia	Clostridiales	Lachnospiraceae	Blautia	luti			mBHI (Chlortetra 0.06 mg/L)	99.33	AB691576	TTGAGACTTCGGTGGATTTGATCTATTTCTAGTGGCGGACGGGTGAGTAACGCGTGGGTAACCTGCCTTATACAGGGGGATAACAGTCAGAAATGGCTGCTAATACCGCATAAGCGCACAGAGCTGCATGGCTCAGTGTGAAAAACTCCGGTGGTATAAGATGGACCCGCGTTGGATTAGCTTGTTGGTGGGGTAACGGCCCACCAAGGCGACGATCCATAGCCGGCCTGAGAGGGTGAACGGCCACATTGGGACTGAGACACGGCCCAGACTCCTACGGGAGGCAGCAGTGGGGAATATTGCACAATGGGGGAAACCCTGATGCAGCGACGCCGCGTGAAGGAAGAAGTATCTCGGTATGTAAACTTCTATCAGCAGGGAAGATAGTGACGGTACCTG…
973	MALDI-ToF	2.215	Bacteria	Bacteroidetes	Bacteroidia	Bacteroidales	Prevotellaceae	Prevotella	copri			mBHI (Chlortetra 0.06 mg/L)	excess
974	MALDI-ToF	2.214	Bacteria	Actinobacteria	Actinobacteria	Bifidobacteriales	Bifidobacteriaceae	Bifidobacterium	adolescentis			mBHI (Chlortetra 0.06 mg/L)	excess
975	MALDI-ToF	2.334	Bacteria	Bacteroidetes	Bacteroidia	Bacteroidales	Bacteroidaceae	Bacteroides	vulgatus			mBHI (Chlortetra 0.06 mg/L)	excess
976	MALDI-ToF	2.113	Bacteria	Actinobacteria	Actinobacteria	Bifidobacteriales	Bifidobacteriaceae	Bifidobacterium	longum			mBHI (Chlortetra 0.06 mg/L)	excess
977	MALDI-ToF	2.369	Bacteria	Bacteroidetes	Bacteroidia	Bacteroidales	Bacteroidaceae	Bacteroides	uniformis			mBHI (Chlortetra 0.06 mg/L)	excess
978	16S rRNA seq		Bacteria	Firmicutes	Erysipelotrichia	Erysipelotrichales	Erysipelotrichaceae	Longibaculum	muris			mBHI (Chlortetra 0.06 mg/L)	100	KR364765	GCACCGCTTCGGTGGTGAGTGGCGAACGGGTGAGTAATACATAAGTAACCTGGCCTTTCGAGGGGGATAACTATTGGAAACGATAGCTAAGACCGCATAGGCATAATTCTCGCATGAGAGTTATGTTAAATATCCCAAGGGATAGCGAGAGGATGGACTTATGGCGCATTAGCTAGTTGGTGAGGGTAACGGCCCACCAAGGCGACGATGCGTAGCCGACCTGAGAGGGTGGACGGCCACACTGGGACTGAGACACGGCCCAGACTCCTACGGGAGGCAGCAGTAGGGAATTTTCGGCAATGGGCGAAAGCCTGACCGAGCAACGCCGCGTGAGGGAGGAAGTATTTCGGTATGTAAACCTCTGTTATAAAGGAAGAACGGCGCATGTAGGGAATGACA…
979	MALDI-ToF	2.344	Bacteria	Bacteroidetes	Bacteroidia	Bacteroidales	Bacteroidaceae	Bacteroides	uniformis			mBHI (Chlortetra 0.06 mg/L)	excess
980	16S rRNA seq		Bacteria	Firmicutes	Clostridia	Clostridiales	Lachnospiraceae	Fecalibacterium	prausnitzii			mBHI (Chlortetra 0.06 mg/L)	99.22	AJ413954	GCTTTCTCGAGCGAGTGGCGAACGGGTGAGTAACGCGTGAGGAACCTGCCTCAAAGAGGGGGACAACAGTTGGAAACGACTGCTAATACCGCATAAGCCCACGGCCCGGCATCGGGTAGAGGGAAAAGGAGCAATCCGCTTTGAGATGGCCTCGCGTCCGATTAGCTAGTTGGTGAGGTAACGGCCCACCAAGGCGACGATCGGTAGCCGGACTGAGAGGTTGAACGGCCACATTGGGACTGAGACACGGCCCAGACTCCTACGGGAGGCAGCAGTGGGGAATATTGCACAATGGGGGAAACCCTGATGCAGCGACGCCGCGTGGAGGAAGAAGGTCTTCGGATTGTAAACTCCTGTTGTTGAGGAAGATAATGACGGTACTCAACAAGGAAGTGACGG…
981	16S rRNA seq (805R)		Bacteria	Proteobacteria	Gammaproteobacteria	Enterobacterales	Enterobacteriaceae	Escherichia	coli			mBHI (Chlortetra 0.06 mg/L)	99.67	X96966	GGGGGCCGCCTTCGCCACCGGTATTCCTCCAGATCTCTACGCATTTCACCGCTACACCTGGAATTCTACCCCCCTCTACGAGACTCAAGCTTGCCAGTATCAGATGCAGTTCCCAGGTTGAGCCCGGGGATTTCACATCTGACTTAACAAACCGCCTGCGTGCGCTTTACGCCCAGTAATTCCGATTAACGCTTGCACCCTCCGTATTACCGCGGCTGCTGGCACGGAGTTAGCCGGTGCTTCTTCTGCGGGTAACGTCAATGAGCAAAGGTATTAACTTTACTCCCTTCCTCCCCGCTGAAAGTACTTTACAACCCGAAGGCCTTCTTCATACACGCGGCATGGCTGCATCAGGCTTGCGCCCATTGTGCAATATTCCCCACTGCTGCCTCCCGTAGG…
983	16S rRNA seq		Bacteria	Firmicutes	Clostridia	Clostridiales	Lachnospiraceae	Fecalibacterium	prausnitzii			mBHI (Chlortetra 0.06 mg/L)	99.72	AJ413954	TCGAACGAGCGAGAGAGAGCTTGCTTTCTCGAGCGAGTGGCGAACGGGTGAGTAACGCGTGAGGAACCTGCCTCAAAGAGGGGGACAACAGTTGGAAACGACTGCTAATACCGCATAAGCCCACGACCCGGCATCGGGTAGAGGGAAAAGGAGCAATCCGCTTTGAGATGGCCTCGCGTCCGATTAGCTAGTTGGTGAGGTAACGGCCCACCAAGGCGACGATCGGTAGCCGGACTGAGAGGTTGAACGGCCACATTGGGACTGAGACACGGCCCAGACTCCTACGGGAGGCAGCAGTGGGGAATATTGCACAATGGGGGAAACCCTGATGCAGCGACGCCGCGTGGAGGAAGAAGGTCTTCGGATTGTAAACTCCTGTTGTTGAGGAAGATAATGACG…
984	16S rRNA seq (805R)		Bacteria	Firmicutes	Bacilli	Bacillales	Staphylococcaceae	Staphylococcus	saprophyticus			mBHI (Chlortetra 0.06 mg/L)	100	AP008934	CTGGTGTTCCTCCATATCTCTGCGCATTTCACCGCTACACATGGAATTCCACTTTCCTCTTCTGCACTCAAGTTTCCCAGTTTCCAATGACCCTCCACGGTTGAGCCGTGGGCTTTCACATCAGACTTAAGAAACCGCCTACGCGCGCTTTACGCCCAATAATTCCGGATAACGCTTGCCACCTACGTATTACCGCGGCTGCTGGCACGTAGTTAGCCGTGGCTTTCTGATTAGGTACCGTCAAGACGTGCACAGTTACTTACACATTTGTTCTTCCCTAATAACAGAGTTTTACGAGCCGAAACCCTTCATCACTCACGCGGCGTTGCTCCGTCAGGCTTTCGCCCATTGCGGAAGATTCCCTACTGCTGCCTCCCGTAGGAGTCTGGACCGTGTCTC…
985	MALDI-ToF	1.831	Bacteria	Bacteroidetes	Bacteroidia	Bacteroidales	Bacteroidaceae	Bacteroides	massiliensis			mBHI (Chlortetra 0.06 mg/L)
986	MALDI-ToF	2.251	Bacteria	Actinobacteria	Actinobacteria	Bifidobacteriales	Bifidobacteriaceae	Bifidobacterium	adolescentis			mBHI (Chlortetra 0.06 mg/L)	excess
987	MALDI-ToF	2.239	Bacteria	Bacteroidetes	Bacteroidia	Bacteroidales	Bacteroidaceae	Bacteroides	uniformis			mBHI (Chlortetra 0.06 mg/L)	excess
988	MALDI-ToF	2.141	Bacteria	Actinobacteria	Coriobacteria	Coriobacteriales	Coriobacteriaceae	Collinsella	aerofaciens			mBHI (Chlortetra 0.06 mg/L)
989	MALDI-ToF	1.932	Bacteria	Bacteroidetes	Bacteroidia	Bacteroidales	Porphyromonadaceae	Parabacteroides	merdae			mBHI (Chlortetra 0.06 mg/L)	excess
990	MALDI-ToF	2.263	Bacteria	Bacteroidetes	Bacteroidia	Bacteroidales	Prevotellaceae	Prevotella	copri			mBHI (Chlortetra 0.06 mg/L)	excess
991	16S rRNA seq		Bacteria	Firmicutes	Erysipelotrichia	Erysipelotrichales	Erysipelotrichaceae	Catenibacterium	mitsuokai			mBHI (Chlortetra 0.06 mg/L)	97.14	AB030224	TCTCTTTTAGAGATGAGTGGCGAACGGGTGAGTAATACATAGGTAACCTGCCCCTGTGCGGGGGATAACAGGAGGAAACTCCTGCTAATACCGCATAGCCATGAGCACCGCATGGAGCTCATGCCAAATATCCTTTCGGGGATAGCGCAGGGATGGACCTATGGCGCATTAGCTGGTTGGCGGGGCAACGGCCCACCAAGGCAACGATGCGTAGCCGGCCTGAGAGGGCGGACGGCCACATTGGGACTGAGACACGGCCCAGACTCCTACGGGAGGCAGCAGTAGGGAATTTTCGGCAATGGGGGAAACCCTGACCGAGCAACGCCGCGTGAGCGAAGAAGGCCTTCGGGTCGTAAAGCTCTGTTGTAAAGGAAGAACGGCGCATACAGGAAATGGTAT…
992	MALDI-ToF	2.308	Bacteria	Bacteroidetes	Bacteroidia	Bacteroidales	Bacteroidaceae	Bacteroides	uniformis			mBHI (Chlortetra 0.06 mg/L)	excess
993	16S rRNA seq		Bacteria	Firmicutes	Clostridia	Clostridiales	Lachnospiraceae	Blautia	luti			mBHI (Chlortetra 0.06 mg/L)	99.27	AB691576	TATTTCATTGAGACTTCGGTGGATTTGATCTATTTCTAGTGGCGGACGGGTGAGTAACGCGTGGGTAACCTGCCTTATACAGGGGGATAACAGTCAGAAATGGCTGCTAATACCGCATAAGCGCACAGAGCTGCATGGCTCAGTGTGAAAAACTCCGGTGGTATAAGATGGACCCGCGTTGGATTAGCTTGTTGGTGGGGTAACGGCCCACCAAGGCGACGATCCATAGCCGGCCTGAGAGGGTGAACGGCCACATTGGGACTGAGACACGGCCCAGACTCCTACGGGAGGCAGCAGTGGGGAATATTGCACAATGGGGGAAACCCTGATGCAGCGACGCCGCGTGAAGGAAGAAGTATCTCGGTATGTAAACTTCTATCAGCAGGGAAGATAGTGACG…
994	MALDI-ToF	2.313	Bacteria	Bacteroidetes	Bacteroidia	Bacteroidales	Bacteroidaceae	Bacteroides	uniformis			mBHI (Chlortetra 0.06 mg/L)	excess
995	NO GROWTH		NO GROWTH									mBHI (Chlortetra 0.06 mg/L)
996	NO GROWTH		NO GROWTH									mBHI (Chlortetra 0.06 mg/L)
997	MALDI-ToF	2.218	Bacteria	Actinobacteria	Actinobacteria	Bifidobacteriales	Bifidobacteriaceae	Bifidobacterium	ruminantium			mBHI (Chlortetra 0.06 mg/L)
998	16S rRNA seq (805R)		Bacteria	Firmicutes	Erysipelotrichia	Erysipelotrichales	Erysipelotrichaceae	Longibaculum	muris			mBHI (Chlortetra 0.06 mg/L)	100	KR364765	CGTCGCCTTCGCCACTGGTGTTCCTCCATATATCTACGCATTTCACCGCTACACATGGAATTCCACGATCCTCTACTGCACTCTAGCTCCTCGGTTTCCACGGCTTACCGAAGTTTAGCTTCGGTCTTTTACCGCAGACCCTAGTTGCCGCCTGCTCCCTCTTTACGCCCAATGATTCCGGATAACGCTCGCCACCTACGTATTACCGCGGCTGCTGGCACGTAGTTAGCCGTGGCTTTCTCATAAAGTACCGTCACTCGCATGTCATTCCCTACATGCGCCGTTCTTCCTTTATAACAGAGGTTTACATACCGAAATACTTCCTCCCTCACGCGGCGTTGCTCGGTCAGGCTTTCGCCCATTGCCGAAAATTCCCTACTGCTGCCTCCCGTAGGAGTC…
999	MALDI-ToF	2.268	Bacteria	Bacteroidetes	Bacteroidia	Bacteroidales	Prevotellaceae	Prevotella	copri			mBHI (Chlortetra 0.06 mg/L)	excess
1000	16S rRNA seq		Bacteria	Firmicutes	Erysipelotrichia	Erysipelotrichales	Erysipelotrichaceae	Longibaculum	muris			mBHI (Chlortetra 0.06 mg/L)	100	KR364765	TGCAGTCGAACGCACCGCTTCGGTGGTGAGTGGCGAACGGGTGAGTAATACATAAGTAACCTGGCCTTTCGAGGGGGATAACTATTGGAAACGATAGCTAAGACCGCATAGGCATAATTCTCGCATGAGAGTTATGTTAAATATCCCAAGGGATAGCGAGAGGATGGACTTATGGCGCATTAGCTAGTTGGTGAGGGTAACGGCCCACCAAGGCGACGATGCGTAGCCGACCTGAGAGGGTGGACGGCCACACTGGGACTGAGACACGGCCCAGACTCCTACGGGAGGCAGCAGTAGGGAATTTTCGGCAATGGGCGAAAGCCTGACCGAGCAACGCCGCGTGAGGGAGGAAGTATTTCGGTATGTAAACCTCTGTTATAAAGGAAGAACGGCGCATGT…
1001	16S rRNA seq		Bacteria	Firmicutes	Clostridia	Clostridiales	Lachnospiraceae	Blautia	obeum			mBHI (cipro + Ery)	97.16	AAVO02000004	TCTAGTGGCGGACGGGTGAGTAACGCGTGGGTAACCTGCCTTGTACAGGGGGATAACAGTCAGAAATGACTGCTAATACCGCATAAGCGCACAGGACCGCATGGTCCGGTGTGAAAAACTCCGGTGGTATAAGATGGACCCGCGTTGGATTAGCTGGTTGGTGGGGTAACGGCCTACCAAGGCGACGATCCATAGCCGGCCTGAGAGGGTGAACGGCCACATTGGGACTGAGACACGGCCCAGACTCCTACGGGAGGCAGCAGTGGGGAATATTGCACAATGGGGGAAACCCTGATGCAGCGACGCCGCGTGAAGGAAGAAGTATCTCGGTATGTAAACTTCTATCAGCAGGGAAGAATTAGGACGGTACCTGACTAAGAAGCCCCGGCTAACTACGTG…
1002	MALDI-ToF	2.401	Bacteria	Bacteroidetes	Bacteroidia	Bacteroidales	Bacteroidaceae	Bacteroides	uniformis			mBHI (cipro + Ery)	excess
1003	MALDI-ToF	2.293	Bacteria	Bacteroidetes	Bacteroidia	Bacteroidales	Bacteroidaceae	Bacteroides	uniformis			mBHI (cipro + Ery)	excess
1004	MALDI-ToF	2.369	Bacteria	Bacteroidetes	Bacteroidia	Bacteroidales	Bacteroidaceae	Bacteroides	uniformis			mBHI (cipro + Ery)	excess
1005	16S rRNA seq		Bacteria	Firmicutes	Clostridia	Clostridiales	Lachnospiraceae	Blautia	obeum			mBHI (cipro + Ery)	98.43	AAVO02000004	CTTTTAATGAAGCTTCGGCAGATTTAGCTGGTTTCTAGTGGCGGACGGGTGAGTAACGCGTGGGTAACCTGCCTTATACAGGGGGATAACAACCAGAAATGGTTGCTAATACCGCATAAGCGCACAGGACCGCATGGTCCGGTGTGAAAAACTCCGGTGGTATAAGATGGACCCGCGTTGGATTAGCTTGTTGGTGGGGTAACGGCCCACCAAGGCGACGATCCATAGCCGGCCTGGGAGGGTGAACGGCCACATTGGGACTGAGACACGGCCCAGACTCCTACGGGAGGCAGCAGTGGGGAATATTGCACAATGGGGGAAACCCTGATGCAGCGACGCCGCGTGAAGGAAGAAGTATCTCGGTATGTAAACTTCTATCAGCAGGGAAGATAGTGACGG…
1006	MALDI-ToF	2.168	Bacteria	Bacteroidetes	Bacteroidia	Bacteroidales	Bacteroidaceae	Bacteroides	vulgatus			mBHI (cipro + Ery)	excess
1007	MALDI-ToF	2.122	Bacteria	Bacteroidetes	Bacteroidia	Bacteroidales	Bacteroidaceae	Bacteroides	ovatus			mBHI (cipro + Ery)	excess
1008	MALDI-ToF	2.327	Bacteria	Bacteroidetes	Bacteroidia	Bacteroidales	Bacteroidaceae	Bacteroides	uniformis			mBHI (cipro + Ery)	excess
1009	MALDI-ToF	2.42	Bacteria	Bacteroidetes	Bacteroidia	Bacteroidales	Bacteroidaceae	Bacteroides	uniformis			mBHI (cipro + Ery)	excess
1010	16S rRNA seq		Bacteria	Firmicutes	Clostridia	Clostridiales	Lachnospiraceae	Blautia	luti			mBHI (cipro + Ery)	99.33	AB691576	TTGAGACTTCGGTGGATTTGATCTATTTCTAGTGGCGGACGGGTGAGTAACGCGTGGGTAACCTGCCTTATACAGGGGGATAACAGTCAGAAATGGCTGCTAATACCGCATAAGCGCACAGAGCTGCATGGCTCAGTGTGAAAAACTCCGGTGGTATAAGATGGACCCGCGTTGGATTAGCTTGTTGGTGGGGTAACGGCCCACCAAGGCGACGATCCATAGCCGGCCTGAGAGGGTGAACGGCCACATTGGGACTGAGACACGGCCCAGACTCCTACGGGAGGCAGCAGTGGGGAATATTGCACAATGGGGGAAACCCTGATGCAGCGACGCCGCGTGAAGGAAGAAGTATCTCGGTATGTAAACTTCTATCAGCAGGGAAGATAGTGACGGTACCTG…
1011	MALDI-ToF	2.415	Bacteria	Bacteroidetes	Bacteroidia	Bacteroidales	Bacteroidaceae	Bacteroides	uniformis			mBHI (cipro + Ery)	excess
1012	MALDI-ToF	2.408	Bacteria	Bacteroidetes	Bacteroidia	Bacteroidales	Bacteroidaceae	Bacteroides	uniformis			mBHI (cipro + Ery)	excess
1013	16S rRNA seq		Bacteria	Firmicutes	Clostridia	Clostridiales	Lachnospiraceae	Blautia	faecis			mBHI (cipro + Ery)	97.01	EU728789	GCAGATTTAGCTGGTTTCTAGTGGCGGACGGGTGAGTAACGCGTGGGTAACCTGCCTTGTACAGGGGGATAACAGTCAGAAATGACTGCTAATACCGCATAAGCGCACAGGACCGCATGGTCCGGTGTGAAAAACTCCGGTGGTATAAGATGGACCCGCGTTGGATTAGCTTGTTGGTGGGGTAACGGCCCACCAAGGCGACGATCCATAGCCGGCCTGAGAGGGTGAACGGCCACATTGGGACTGAGACACGGCCCAGACTCCTACGGGAGGCAGCAGTGGGGAATATTGCACAATGGGGGAAACCCTGATGCAGCGACGCCGCGTGAAGGAAGAAGTATCTCGGTATGTAAACTTCTATCAGCAGGGAAGAAAATGACGGTACCTGACTAAGAAGCC…
1014	MALDI-ToF	1.82	Bacteria	Bacteroidetes	Bacteroidia	Bacteroidales	Porphyromonadaceae	Parabacteroides	merdae			mBHI (cipro + Ery)	excess
1015	MALDI-ToF	2.371	Bacteria	Bacteroidetes	Bacteroidia	Bacteroidales	Bacteroidaceae	Bacteroides	uniformis			mBHI (cipro + Ery)	excess
1016	16S rRNA seq		Bacteria	Bacteroidetes	Bacteroidia	Bacteroidales	Porphyromonadaceae	Parabacteroides	merdae			mBHI (cipro + Ery)	100	AAXE02000112	TGCAGTCGAGGGGCAGCATGATTTGTAGCAATACAGATTGATGGCGACCGGCGCACGGGTGAGTAACGCGTATGCAACTTACCTATCAGAGGGGGATAGCCCGGCGAAAGTCGGATTAATACCCCATAAAACAGGGGTCCCGCATGGGAATATTTGTTAAAGATTCATCGCTGATAGATAGGCATGCGTTCCATTAGGCAGTTGGCGGGGTAACGGCCCACCAAACCGACGATGGATAGGGGTTCTGAGAGGAAGGTCCCCCACATTGGTACTGAGACACGGACCAAACTCCTACGGGAGGCAGCAGTGAGGAATATTGGTCAATGGCCGAGAGGCTGAACCAGCCAAGTCGCGTGAAGGAAGAAGGATCTATGGTTTGTAAACTTCTTTTATAGGGGA…
1017	NO GROWTH		NO GROWTH									mBHI (cipro + Ery)
1018	16S rRNA seq		Bacteria	Firmicutes	Clostridia	Clostridiales	Lachnospiraceae	Blautia	luti			mBHI (cipro + Ery)	96.81	AB691576	TCTAGTGGCGGACGGGTGAGTAACGCGTGGGTAACCTGCCTTATACAGGGGGATAACAGTCAGAAATGACTGCTAATACCGCATAAGCGCACAGAGCTGCATGGCTCGGTGTGAAAAACTCCGGTGGTATAAGATGGACCCGCGTTGGATTAGCTAGTTGGTGAGGTAACGGCCCACCAAGGCGACGATCCATAGCCGGCCTGAGAGGGTGAACGGCCACATTGGGACTGAGACACGGCCCAGACTCCTACGGGAGGCAGCAGTGGGGAATATTGCACAATGGGGGAAACCCTGATGCAGCGACGCCGCGTGAAGGAAGAAGTATCTCGGTATGTAAACTTCTATCAGCAGGGAAGAAAATGACGGTACCTGACTAAGAAGCCCCGGCTAACTACGTGC…
1019	16S rRNA seq		Bacteria	Firmicutes	Clostridia	Clostridiales	Lachnospiraceae	Fecalibacterium	prausnitzii			mBHI (cipro + Ery)	99.7	AJ413954	GAGCGAGTGGCGAACGGGTGAGTAACGCGTGAGGAACCTGCCTCAAAGAGGGGGACAACAGTTGGAAACGACTGCTAATACCGCATAAGCCCACGACCCGGCATCGGGTAGAGGGAAAAGGAGCAATCCGCTTTGAGATGGCCTCGCGTCCGATTAGCTAGTTGGTGAGGTAACGGCCCACCAAGGCGACGATCGGTAGCCGGACTGAGAGGTTGAACGGCCACATTGGGACTGAGACACGGCCCAGACTCCTACGGGAGGCAGCAGTGGGGAATATTGCACAATGGGGGAAACCCTGATGCAGCGACGCCGCGTGGAGGAAGAAGGTCTTCGGATTGTAAACTCCTGTTGTTGAGGAAGATAATGACGGTACTCAACAAGGAAGTGACGGCTAACTAC…
1020	16S rRNA seq		Bacteria	Firmicutes	Clostridia	Clostridiales	Lachnospiraceae	Blautia	obeum			mBHI (cipro + Ery)	97	AAVO02000004	CCTTTTATTGAAGCTTCGGCAGATTTAATTGGTTTCTAGTGGCGGACGGGTGAGTAACGCGTGGGTAACCTGCCCTATACAGGGGGATAACAACCAGAAATGGTTGCTAATACCGCATAAGCGCACAGGACCGCATGGTCCGGTGTGAAAAACTCCGGTGGTATAGGATGGACCCGCGTTGGATTAGCCAGTTGGCAGGGTAACGGCCTACCAAAGCGACGATCCATAGCCGGCCTGAGAGGGTGAACGGCCACATTGGGACTGAGACACGGCCCAGACTCCTACGGGAGGCAGCAGTGGGGAATATTGCACAATGGGGGAAACCCTGATGCA
1021	MALDI-ToF	1.742	Bacteria	Bacteroidetes	Bacteroidia	Bacteroidales	Porphyromonadaceae	Parabacteroides	merdae			mBHI (cipro + Ery)	excess
1022	MALDI-ToF	2.375	Bacteria	Bacteroidetes	Bacteroidia	Bacteroidales	Bacteroidaceae	Bacteroides	uniformis			mBHI (cipro + Ery)	excess
1023	MALDI-ToF	2.05	Bacteria	Bacteroidetes	Bacteroidia	Bacteroidales	Prevotellaceae	Prevotella	copri			mBHI (cipro + Ery)	excess
1024	MALDI-ToF	1.742	Bacteria	Bacteroidetes	Bacteroidia	Bacteroidales	Porphyromonadaceae	Parabacteroides	merdae			mBHI (cipro + Ery)	excess
1025	16S rRNA seq		Bacteria	Firmicutes	Clostridia	Clostridiales	Lachnospiraceae	Blautia	luti			mBHI (cipro + Ery)	99.2	AB691576	TATTTCATTGAGACTTCGGTGGATTTGATCTATTTCTAGTGGCGGACGGGTGAGTAACGCGTGGGTAACCTGCCTTATACAGGGGGATAACAGTCAGAAATGGCTGCTAATACCGCATAAGCGCACAGAGCTGCATGGCTCAGTGTGAAAAACTCCGGTGGTATAAGATGGACCCGCGTTGGATTAGCTTGTTGGTGGGGTAACGGCCCACCAAGGCGACGATCCATAGCCGGCCTGAGAGGGTGAACGGCCACATTGGGACTGAGACACGGCCCAGACTCCTACGGGAGGCAGCAGTGGGGAATATTGCACAATGGGGGAAACCCTGATGCAGCGACGCCGCGTGAAGGAAGAAGTATCTCGGTATGTAAACTTCTATCAGCAGGGAAGATAGTGACG…
1026	16S rRNA seq		Bacteria	Bacteroidetes	Bacteroidia	Bacteroidales	Bacteroidaceae	Bacteroides	massiliensis			mBHI (cipro + Ery)	99.66	AQHY01000028	TGCAGTCGAGGGGCAGCATGGTCTTAGCTTGCTAAGGCCGATGGCGACCGGCGCACGGGTGAGTAACGCGTATCCAACCTGCCTTACACTCTTGGACAGCCTTCTGAAAGGGAGATTAATACAAGATGTTATCATGAGTAAGCATTTTCGCATGATTAAAGGTTTACCGGTGTAAGATGGGGATGCGTTCCATTAGATAGTAGGCGGGGTAACGGCCCACCTAGTCTTCGATGGATAGGGGTTCTGAGAGGAAGGTCCCCCACATTGGAACTGAGACACGGTCCAAACTCCTACGGGAGGCAGCAGTGAGGAATATTGGTCAATGGACGAGAGTCTGAACCAGCCAAGTAGCGTGAAGGATGAAGGTTCTATGGATTGTAAACTTCTTTTATACGGGAA…
1027	MALDI-ToF	2.093	Bacteria	Bacteroidetes	Bacteroidia	Bacteroidales	Prevotellaceae	Prevotella	copri			mBHI (cipro + Ery)	excess
1028	NO GROWTH		NO GROWTH									mBHI (cipro + Ery)
1029	MALDI-ToF	1.794	Bacteria	Bacteroidetes	Bacteroidia	Bacteroidales	Bacteroidaceae	Bacteroides	vulgatus			mBHI (cipro + Ery)	excess
1030	16S rRNA seq		Bacteria	Bacteroidetes	Bacteroidia	Bacteroidales	Bacteroidaceae	Bacteroides	vulgatus			mBHI (cipro + Ery)	99.5	CP000139	GATGGCGACCGGCGCACGGGTGAGTAACACGTATCCCACCTGCCGTCTACTCTTGGACAGCCTTCTGAAAGGAAGATTAATACAAGATGGCATCATGAGTCCGCATGTTCACATGATTAAAGGTATTCCGGTAGACGATGGGGATGCGTTCCATTAGATAGTAGGCGGGGTAACGGCCCACCTAGTCTTCGATGGATAGGGGTTCTGAGAGGAAGGTCCCCCACATTGGAACTGAGACACGGTCCAAACTCCTACGGGAGGCAGCAGTGAGGAATATTGGTCAATGGGCGAGAGCCTGAACCAGCCAAGTAGCGTGAAGGATGACTGCCCTATGGGTTGTAAACTTCTTTTATAAAGGAATAAAGTCGGGTATGGATACCCGTTTGCATGTACTTTATG…
1031	16S rRNA seq		Bacteria	Firmicutes	Clostridia	Clostridiales	Lachnospiraceae	Blautia	luti			mBHI (cipro + Ery)	99.33	AB691576	CGGGAAATATTTCATTGAGACTTCGGTGGATTTGATCTATTTCTAGTGGCGGACGGGTGAGTAACGCGTGGGTAACCTGCCTTATACAGGGGGATAACAGTCAGAAATGGCTGCTAATACCGCATAAGCGCACAGAGCTGCATGGCTCAGTGTGAAAAACTCCGGTGGTATAAGATGGACCCGCGTTGGATTAGCTTGTTGGTGGGGTAACGGCCCACCAAGGCGACGATCCATAGCCGGCCTGAGAGGGTGAACGGCCACATTGGGACTGAGACACGGCCCAGACTCCTACGGGAGGCAGCAGTGGGGAATATTGCACAATGGGGGAAACCCTGATGCAGCGACGCCGCGTGAAGGAAGAAGTATCTCGGTATGTAAACTTCTATCAGCAGGGAAGAT…
1032	MALDI-ToF	2.274	Bacteria	Bacteroidetes	Bacteroidia	Bacteroidales	Bacteroidaceae	Bacteroides	uniformis			mBHI (cipro + Ery)	excess
1033	NO GROWTH		NO GROWTH									mBHI (cipro + Ery)
1034	MALDI-ToF	1.784	Bacteria	Bacteroidetes	Bacteroidia	Bacteroidales	Porphyromonadaceae	Parabacteroides	merdae			mBHI (cipro + Ery)	excess
1035	16S rRNA seq		Bacteria	Firmicutes	Clostridia	Clostridiales	Lachnospiraceae	Blautia	luti			mBHI (cipro + Ery)	99.21	AB691576	TGCAGTCGAACGGGAAATATTTCATTGAGACTTCGGTGGATTTGATCTATTTCTAGTGGCGGACGGGTGAGTAACGCGTGGGTAACCTGCCTTATACAGGGGGATAACAGTCAGAAATGGCTGCTAATACCGCATAAGCGCACAGAGCTGCATGGCTCAGTGTGAAAAACTCCGGTGGTATAAGATGGACCCGCGTTGGATTAGCTTGTTGGTGGGGTAACGGCCCACCAAGGCGACGATCCATAGCCGGCCTGAGAGGGTGAACGGCCACATTGGGACTGAGACACGGCCCAGACTCCTACGGGAGGCAGCAGTGGGGAATATTGCACAATGGGGGAAACCCTGATGCAGCGACGCCGCGTGAAGGAAGAAGTATCTCGGTATGTAAACTTCTATCAG…
1036	MALDI-ToF	2.011	Bacteria	Bacteroidetes	Bacteroidia	Bacteroidales	Bacteroidaceae	Bacteroides	intestinalis			mBHI (cipro + Ery)
1037	MALDI-ToF	2.219	Bacteria	Bacteroidetes	Bacteroidia	Bacteroidales	Bacteroidaceae	Bacteroides	uniformis			mBHI (cipro + Ery)	excess
1038	MALDI-ToF	1.906	Bacteria	Bacteroidetes	Bacteroidia	Bacteroidales	Porphyromonadaceae	Parabacteroides	merdae			mBHI (cipro + Ery)	excess
1039	MALDI-ToF	1.94	Bacteria	Bacteroidetes	Bacteroidia	Bacteroidales	Bacteroidaceae	Bacteroides	intestinalis			mBHI (cipro + Ery)
1040	MALDI-ToF	2.337	Bacteria	Bacteroidetes	Bacteroidia	Bacteroidales	Bacteroidaceae	Bacteroides	uniformis			mBHI (cipro + Ery)	excess
1041	MALDI-ToF	2.254	Bacteria	Proteobacteria	Betaproteobacteria	Burkholderiales	Sutterellaceae	Sutterella	wadsworthensis			mBHI (cipro + Ery)
1042	MALDI-ToF	2.26	Bacteria	Bacteroidetes	Bacteroidia	Bacteroidales	Porphyromonadaceae	Parabacteroides	distasonis			mBHI (cipro + Ery)	excess
1043	MALDI-ToF	1.861	Bacteria	Bacteroidetes	Bacteroidia	Bacteroidales	Porphyromonadaceae	Parabacteroides	merdae			mBHI (cipro + Ery)	excess
1044	MALDI-ToF	2.174	Bacteria	Bacteroidetes	Bacteroidia	Bacteroidales	Bacteroidaceae	Bacteroides	thetaiotaomicron			mBHI (cipro + Ery)
1045	MALDI-ToF	2.178	Bacteria	Bacteroidetes	Bacteroidia	Bacteroidales	Prevotellaceae	Prevotella	copri			mBHI (cipro + Ery)	excess
1046	16S rRNA seq		Bacteria	Firmicutes	Clostridia	Clostridiales	Lachnospiraceae	Blautia	luti			mBHI (cipro + Ery)	99.59	AB691576	CTTCGGTGGATTTGATTTATTTCTAGTGGCGGACGGGTGAGTAACGCGTGGGTAACCTGCCTTATACAGGGGGATAACAGTCAGAAATGGCTGCTAATACCGCATAAGCGCACAGAGCTGCATGGCTCAGTGTGAAAAACTCCGGTGGTATAAGATGGACCCGCGTTGGATTAGCTGGTTGGTGGGGTAACGGCCCACCAAGGCGACGATCCATAGCCGGCCTGAGAGGGTGAACGGCCACATTGGGACTGAGACACGGCCCAGACTCCTACGGGAGGCAGCAGTGGGGAATATTGCACAATGGGGGAAACCCTGATGCAGCGACGCCGCGTGAAGGAAGAAGTATCTCGGTATGTAAACTTCTATCAGCAGGGAAGATAGTGACGGTACCTGACTAAG…
1047	16S rRNA seq		Bacteria	Firmicutes	Clostridia	Clostridiales	Lachnospiraceae	Blautia	obeum			mBHI (cipro + Ery)	99.87	AAVO02000004	GGTTTCTAGTGGCGGACGGGTGAGTAACGCGTGGGTAACCTGCCTTATACAGGGGGATAACAACCAGAAATGGTTGCTAATACCGCATAAGCGCACAGGACCGCATGGTCCGGTGTGAAAAACTCCGGTGGTATAAGATGGACCCGCGTTGGATTAGCTAGTTGGCAGGGTAACGGCCTACCAAGGCGACGATCCATAGCCGGCCTGAGAGGGTGAACGGCCACATTGGGACTGAGACACGGCCCAGACTCCTACGGGAGGCAGCAGTGGGGAATATTGCACAATGGGGGAAACCCTGATGCAGCGACGCCGCGTGAAGGAAGAAGTATCTCGGTATGTAAACTTCTATCAGCAGGGAAGATAGTGACGGTACCTGACTAAGAAGCCCCGGCTAACTAC…
1048	MALDI-ToF	2.214	Bacteria	Bacteroidetes	Bacteroidia	Bacteroidales	Bacteroidaceae	Bacteroides	uniformis			mBHI (cipro + Ery)	excess
1049	MALDI-ToF	2.228	Bacteria	Proteobacteria	Betaproteobacteria	Burkholderiales	Sutterellaceae	Sutterella	wadsworthensis			mBHI (cipro + Ery)
1051	MALDI-ToF	2.245	Bacteria	Bacteroidetes	Bacteroidia	Bacteroidales	Bacteroidaceae	Bacteroides	vulgatus			mBHI (Chlortetra 0.06 mg/L)	excess
1052	MALDI-ToF	2.329	Bacteria	Bacteroidetes	Bacteroidia	Bacteroidales	Porphyromonadaceae	Parabacteroides	merdae			mBHI (Chlortetra 0.06 mg/L)	excess
1053	16S rRNA seq		Bacteria	Firmicutes	Clostridia	Clostridiales	Lachnospiraceae	Blautia	obeum			mBHI (Chlortetra 0.06 mg/L)	98.27	AAVO02000004	TGCAGTCGAACGGGAAACCTTTTATTGAAGCTTCGGCAGATTTAGCTGGTTTCTAGTGGCGGACGGGTGAGTAACGCGTGGGTAACCTGCCCTATACAGGGGGATAACAACCAGAAATGGTTGCTAATACCGCATAAGCGCACAGGACCGCATGGTCCGGTGTGAAAAACTCCGGTGGTATAGGATGGACCCGCGTTGGATTAGCCAGTTGGCAGGGTAACGGCCTACCAAAGCGACGATCCATAGCCGGCCTGAGAGGGTGAACGGCCACATTGGGACTGAGACACGGCCCAGACTCCTACGGGAGGCAGCAGTGGGGAATATTGCACAATGGGGGAAACCCTGATGCAGCGACGCCGCGTGAAGGAAGAAGTATCTCGGTATGTAAACTTCTATCAG…
1054	MALDI-ToF	2.145	Bacteria	Firmicutes	Clostridia	Clostridiales	Lachnospiraceae	Clostridium	clostridioforme			mBHI (Chlortetra 0.06 mg/L)
1055	MALDI-ToF	2.362	Bacteria	Bacteroidetes	Bacteroidia	Bacteroidales	Bacteroidaceae	Bacteroides	uniformis			mBHI (Chlortetra 0.06 mg/L)	excess
1057	MALDI-ToF	1.876	Bacteria	Bacteroidetes	Bacteroidia	Bacteroidales	Porphyromonadaceae	Parabacteroides	merdae			mBHI (Chlortetra 0.06 mg/L)	excess
1058	16S rRNA seq		Bacteria	Firmicutes	Clostridia	Clostridiales	Lachnospiraceae	Blautia	luti			mBHI (Chlortetra 0.06 mg/L)	99.08	AB691576	CAGTCGAACGGGAAATATTTCATTGAGACTTCGGTGGATTTGATCTATTTCTAGTGGCGGACGGGTGAGTAACGCGTGGGTAACCTGCCTTATACAGGGGGATAACAGTCAGAAATGGCTGCTAATACCGCATAAGCGCACAGAGCTGCATGGCTCAGTGTGAAAAACTCCGGTGGTATAAGATGGACCCGCGTTGGATTAGCTTGTTGGTGGGGTAACGGCCCACCAAGGCGACGATCCATAGCCGGCCTGAGAGGGTGAACGGCCACATTGGGACTGAGACACGGCCCAGACTCCTACGGGAGGCAGCAGTGGGGAATATTGCACAATGGGGGAAACCCTGATGCAGCGACGCCGCGTGAAGGAAGAAGTATCTCGGTATGTAAACTTCTATCAGCA…
1059	MALDI-ToF	2.177	Bacteria	Actinobacteria	Actinobacteria	Bifidobacteriales	Bifidobacteriaceae	Bifidobacterium	longum			mBHI (Chlortetra 0.06 mg/L)
1060	MALDI-ToF	2.337	Bacteria	Bacteroidetes	Bacteroidia	Bacteroidales	Bacteroidaceae	Bacteroides	uniformis			mBHI (Chlortetra 0.06 mg/L)	excess
1061	16S rRNA seq		Bacteria	Firmicutes	Clostridia	Clostridiales	Lachnospiraceae	Anaerostipes	hadrus			mBHI (Chlortetra 0.06 mg/L)	99.78	FR749932	TGCAGTCGAACGAAACACCTTATTTGATTTTCTTCGGAACTGAAGATTTGGTGATTGAGTGGCGGACGGGTGAGTAACGCGTGGGTAACCTGCCCTGTACAGGGGGATAACAGTCAGAAATGACTGCTAATACCGCATAAGACCACAGCACCGCATGGTGCAGGGGTAAAAACTCCGGTGGTACAGGATGGACCCGCGTCTGATTAGCTGGTTGGTGAGGTAACGGCTCACCAAGGCGACGATCAGTAGCCGGCTTGAGAGAGTGAACGGCCACATTGGGACTGAGACACGGCCCAAACTCCTACGGGAGGCAGCAGTGGGGAATATTGCACAATGGGGGAAACCCTGATGCAGCGACGCCGCGTGAGTGAAGAAGTATTTCGGTATGTAAAGCTCTAT…
1062	MALDI-ToF	2.208	Bacteria	Actinobacteria	Coriobacteria	Coriobacteriales	Coriobacteriaceae	Collinsella	aerofaciens			mBHI (Chlortetra 0.06 mg/L)
1063	MALDI-ToF	2.322	Bacteria	Bacteroidetes	Bacteroidia	Bacteroidales	Bacteroidaceae	Bacteroides	uniformis			mBHI (Chlortetra 0.06 mg/L)	excess
1064	NO GROWTH		NO GROWTH									mBHI (Chlortetra 0.06 mg/L)
1066	NO GROWTH		NO GROWTH									mBHI (Chlortetra 0.06 mg/L)
1067	16S rRNA seq		Bacteria	Actinobacteria	Coriobacteria	Coriobacteriales	Atopobiaceae	Olsenella	umbonata			mBHI (Chlortetra 0.06 mg/L)	99.78	LT629759	TGCAGTCGAACGGCTAAAGCACCTTCGGGTGTGTATAAAGTGGCGAACGGCTGAGTAACACGTGGGCAACCTGCCCCTCGCACCGGGATAGCCTCGGGAAACCGTGGTTAATACCGGATACTCCGGGACCCCCGCATGGGGGTGCCGGGAAAGCCCTGACGGCGAGGGATGGGCCCGCGGCCTGTTAGCTTGTTGGCGGGGTAACGGCCCACCAAGGCGATTATGGGTAGCCGGGTTGAGAGACCGACCGGCCAGATTGGGACTGAGACACGGCCCAGACTCCTACGGGAGGCAGCAGTGGGGAATCTTGCACAATGGGCGAAAGCCTGATGCAGCGACGCCGCGTGCGGGACGAAGGCCTTCGGGTTGTAAACCGCTTTCAGCAGGGACGAGGCCGCA…
1068	16S rRNA seq		Bacteria	Firmicutes	Clostridia	Clostridiales	unclassified clostridiales	Intestinimonas	butyriciproducens			mBHI (Chlortetra 0.06 mg/L)	99.88	KC311367	CGAACGGAGCACCCCTGACGGAGTTTTCGGACAACGAAAGGGAATGCTTAGTGGCGGACGGGTGAGTAACGCGTGAGTAACCTGCCTTGGAGTGGGGAATAACAGCCGGAAACGGCTGCTAATACCGCATGATGTATCTGGATCGCATGGTTCTGGATACCAAAGATTTATCGCTCTGAGATGGACTCGCGTCTGATTAGCTAGTTGGTGAGGTAATGGCTCACCAAGGCGACGATCAGTAGCCGGACTGAGAGGTTGGCCGGCCACATTGGGACTGAGACACGGCCCAGACTCCTACGGGAGGCAGCAGTGGGGAATATTGGGCAATGGGCGAAAGCCTGACCCAGCAACGCCGCGTGAAGGAAGAAGGCCCTCGGGTTGTAAACTTCTTTTGTCAGG…
1069	MALDI-ToF	2.288	Bacteria	Actinobacteria	Actinobacteria	Bifidobacteriales	Bifidobacteriaceae	Bifidobacterium	catenulatum			mBHI (Chlortetra 0.06 mg/L)
1070	16S rRNA seq		Bacteria	Proteobacteria	Gammaproteobacteria	Enterobacterales	Enterobacteriaceae	Salmonella	enterica			mBHI (Chlortetra 0.06 mg/L)	100	EU014685	CTTGCTGCTTCGCTGACGAGTGGCGGACGGGTGAGTAATGTCTGGGAAACTGCCTGATGGAGGGGGATAACTACTGGAAACGGTGGCTAATACCGCATAACGTCGCAAGACCAAAGAGGGGGACCTTCGGGCCTCTTGCCATCAGATGTGCCCAGATGGGATTAGCTTGTTGGTGAGGTAACGGCTCACCAAGGCGACGATCCCTAGCTGGTCTGAGAGGATGACCAGCCACACTGGAACTGAGACACGGTCCAGACTCCTACGGGAGGCAGCAGTGGGGAATATTGCACAATGGGCGCAAGCCTGATGCAGCCATGCCGCGTGTATGAAGAAGGCCTTCGGGTTGTAAAGTACTTTCAGCGGGGAGGAAGGTGTTGTGGTTAATAACCGCAGCAATTG…
1071	NO GROWTH		NO GROWTH									mBHI (Chlortetra 0.06 mg/L)
1072	16S rRNA seq		Bacteria	Firmicutes	Clostridia	Clostridiales	Lachnospiraceae	Fecalibacterium	prausnitzii			mBHI (Chlortetra 0.06 mg/L)	97.66	AJ413954	TGCAGTCGAACGAGCGAGAGAGAGCTTGCTTTCTCGAGCGAGTGGCGAACGGGTGAGTAACGCGTGAGGAACCTGCCTCAAAGAGGGGGACAACAGTTGGAAACGACTGCTAATACCGCATAAGCCCACGGGTCGGCATCGACCAGGGGGAAAAGGAGCGATCCGCTTTGAGATGGCCTCGCGTCCGATTAGCTAGTTGGTGAGGTAACGGCCCACCAAGGCAACGATCGGTAGCCGGACTGAGAGGTTGAACGGCCACATTGGGACTGAGACACGGCCCAGACTCCTACGGGAGGCAGCAGTGGGGAATATTGCACAATGGGGGAAACCCTGATGCAGCGACGCCGCGTGGAGGAAGAAGGTCTTCGGATTGTAAACTCCTGTTGTTGGGGAAGATAA…
1073	16S rRNA seq		Bacteria	Firmicutes	Clostridia	Clostridiales	Lachnospiraceae	Ruminococcus	faecis			mBHI (Chlortetra 0.06 mg/L)	99.54	FJ611794	GGTGCAGGGGTAAAAACTCCGGTGGTATGAGATGGACCCGCGTCTGATTAGGTAGTTGGTGGGGTAACGGCCTACCAAGCCGACAATCAGTAGCCGACCTGAGAGGGTGACCGGCCACATTGGGACTGAGACACGGCCCAAACTCCTACGGGAGGCAGCAGTGGGGAATATTGCACAATGGGGGAAACCCTGATGCAGCGACGCCGCGTGAGCGATGAAGTATTTCGGTATGTAAAGCTCTATCAGCAGGGAAGAAAATGACGGTACCTGACTAAAAAGCACCGGCTAAATACGTGCCAGCAGCCGCGGTAATACGTATGGTGCAAGCGTTATCCGGATTTACTGGGTGTAAAGGGAGCGTAGACGGAGTGGCAAGTCTGATGTGAAAACCCGGGGCTC…
1074	16S rRNA seq		Bacteria	Firmicutes	Erysipelotrichia	Erysipelotrichales	Erysipelotrichaceae	Catenibacterium	mitsuokai			mBHI (Chlortetra 0.06 mg/L)	97.95	AB030224	TGCAGTCGAACGAATCTCTTTTAGAGATGAGTGGCGAACGGGTGAGTAATACATAGGTAACCTGCCCCTGTGCGGGGGATAACAGGAGGAAACTCCTGCTAATACCGCATAGCCATGAGCACCGCATGGAGCTCATGCCAAATATCCTTTATGGGATAGCGCAGGGATGGACCTATGGCGCATTAGCTAGTTGGCGGGGCAACGGCCCACCAAGGCAACGATGCGTAGCCGGCCTGAGAGGGCGGACGGCCACATTGGGACTGAGACACGGCCCAGACTCCTACGGGAGGCAGCAGTAGGGAATTTTCGGCAATGGGGGAAACCCTGACCGAGCAACGCCGCGTGAGCGAAGAAGGCCTTCGGGTCGTAAAGCTCTGTTGTAAAGGAAGAACGGCGCAT…
1075	MALDI-ToF	1.932	Bacteria	Bacteroidetes	Bacteroidia	Bacteroidales	Porphyromonadaceae	Parabacteroides	merdae			mBHI (Chlortetra 0.06 mg/L)	excess
1077	NO GROWTH		NO GROWTH									mBHI (Chlortetra 0.06 mg/L)
1078	16S rRNA seq		Bacteria	Actinobacteria	Coriobacteria	Coriobacteriales	Atopobiaceae	Olsenella	umbonata			mBHI (Chlortetra 0.06 mg/L)	99.86	LT629759	TGCAGTCGAACGGCTAAAGCACCTTCGGGTGTGTATAAAGTGGCGAACGGCTGAGTAACACGTGGGCAACCTGCCCCTCGCACCGGGATAGCCTCGGGAAACCGTGGTTAATACCGGATACTCCGGGACCCCCGCATGGGGGTGCCGGGAAAGCCCTGACGGCGAGGGATGGGCCCGCGGCCTGTTAGCTTGTTGGCGGGGTAACGGCCCACCAAGGCGATTATGGGTAGCCGGGTTGAGAGACCGACCGGCCAGATTGGGACTGAGACACGGCCCAGACTCCTACGGGAGGCAGCAGTGGGGAATCTTGCACAATGGGCGAAAGCCTGATGCAGCGACGCCGCGTGCGGGACGAAGGCCTTCGGGTTGTAAACCGCTTTCAGCAGGGACGAGGCCGCA…
1079	MALDI-ToF	2.385	Bacteria	Bacteroidetes	Bacteroidia	Bacteroidales	Bacteroidaceae	Bacteroides	uniformis			mBHI (Chlortetra 0.06 mg/L)	excess
1080	16S rRNA seq (805R)		Bacteria	Firmicutes	Bacilli	Bacillales	Staphylococcaceae	Staphylococcus	saprophyticus			mBHI (Chlortetra 0.06 mg/L)	100	AP008934	CTGGTGTTCCTCCATATCTCTGCGCATTTCACCGCTACACATGGAATTCCACTTTCCTCTTCTGCACTCAAGTTTCCCAGTTTCCAATGACCCTCCACGGTTGAGCCGTGGGCTTTCACATCAGACTTAAGAAACCGCCTACGCGCGCTTTACGCCCAATAATTCCGGATAACGCTTGCCACCTACGTATTACCGCGGCTGCTGGCACGTAGTTAGCCGTGGCTTTCTGATTAGGTACCGTCAAGACGTGCACAGTTACTTACACATTTGTTCTTCCCTAATAACAGAGTTTTACGAGCCGAAACCCTTCATCACTCACGCGGCGTTGCTCCGTCAGGCTTTCGCCCATTGCGGAAGATTCCCTACTGCTGCCTCCCGTAGGAGTCTGGACCGTGTCTC…
1081	16S rRNA seq		Bacteria	Actinobacteria	Coriobacteria	Coriobacteriales	Atopobiaceae	Olsenella	umbonata			mBHI (Chlortetra 0.06 mg/L)	99.89	LT629759	TGCAGTCGAACGGCTAAAGCACCTTCGGGTGTGTATAAAGTGGCGAACGGCTGAGTAACACGTGGGCAACCTGCCCCTCGCACCGGGATAGCCTCGGGAAACCGTGGTTAATACCGGATACTCCGGGACCCCCGCATGGGGGTGCCGGGAAAGCCCTGACGGCGAGGGATGGGCCCGCGGCCTGTTAGCTTGTTGGCGGGGTAACGGCCCACCAAGGCGATTATGGGTAGCCGGGTTGAGAGACCGACCGGCCAGATTGGGACTGAGACACGGCCCAGACTCCTACGGGAGGCAGCAGTGGGGAATCTTGCACAATGGGCGAAAGCCTGATGCAGCGACGCCGCGTGCGGGACGAAGGCCTTCGGGTTGTAAACCGCTTTCAGCAGGGACGAGGCCGCA…
1082	16S rRNA seq		Bacteria	Actinobacteria	Coriobacteria	Coriobacteriales	Atopobiaceae	Olsenella	umbonata			mBHI (Chlortetra 0.06 mg/L)	99.86	LT629759	CGGCTAAAGCACCTTCGGGTGTGTATAAAGTGGCGAACGGCTGAGTAACACGTGGGCAACCTGCCCCTCGCACCGGGATAGCCTCGGGAAACCGTGGTTAATACCGGATACTCCGGGACCCCCGCATGGGGGTGCCGGGAAAGCCCTGACGGCGAGGGATGGGCCCGCGGCCTGTTAGCTTGTTGGCGGGGTAACGGCCCACCAAGGCGATTATGGGTAGCCGGGTTGAGAGACCGACCGGCCAGATTGGGACTGAGACACGGCCCAGACTCCTACGGGAGGCAGCAGTGGGGAATCTTGCACAATGGGCGAAAGCCTGATGCAGCGACGCCGCGTGCGGGACGAAGGCCTTCGGGTTGTAAACCGCTTTCAGCAGGGACGAGGCCGCAAGGTGACGGT…
1083	16S rRNA seq		Bacteria	Firmicutes	Erysipelotrichia	Erysipelotrichales	Erysipelotrichaceae	Longibaculum	muris			mBHI (Chlortetra 0.06 mg/L)	100	KR364765	TGCAGTCGAACGCACCGCTTCGGTGGTGAGTGGCGAACGGGTGAGTAATACATAAGTAACCTGGCCTTTCGAGGGGGATAACTATTGGAAACGATAGCTAAGACCGCATAGGCATAATTCTCGCATGAGAGTTATGTTAAATATCCCAAGGGATAGCGAGAGGATGGACTTATGGCGCATTAGCTAGTTGGTGAGGGTAACGGCCCACCAAGGCGACGATGCGTAGCCGACCTGAGAGGGTGGACGGCCACACTGGGACTGAGACACGGCCCAGACTCCTACGGGAGGCAGCAGTAGGGAATTTTCGGCAATGGGCGAAAGCCTGACCGAGCAACGCCGCGTGAGGGAGGAAGTATTTCGGTATGTAAACCTCTGTTATAAAGGAAGAACGGCGCATGT…
1084	MALDI-ToF	2.456	Bacteria	Bacteroidetes	Bacteroidia	Bacteroidales	Bacteroidaceae	Bacteroides	vulgatus			mBHI (Chlortetra 0.06 mg/L)	excess
1085	16S rRNA seq		Bacteria	Firmicutes	Clostridia	Clostridiales	Lachnospiraceae	Ruminococcus	faecis			mBHI (Chlortetra 0.06 mg/L)	98.57	FJ611794	TTTGATTCTTCGGATGAAGATCTTGGTGACTGAGTGGCGGACGGGTGAGTAACGCGTGGGTAACCTGCCTCATACAGGGGGATAACAGTTAAAAATGACTGCTAATACCGCATAAGACCACAGCACCGCAGGGTGCAGGGGTAAAAACTCCGGTGGTATGAGATGGACCCGCGTCTGATTAGGTAGTTGGTGGGGTAACGGCCTACCAAGCCGACAATCAGTAGCCGACCTGAGAGGGTGACCGGCCACATTGGGACTGAGACACGGCCCAAACTCCTACGGGAGGCAGCAGTGGGGAATATTGCACAATGGGGGAAACCCTGATGCACCGACGCCCCGTGAGCGATGAATTATTTCGGTATGTAAAGCTCTATCACCAGGGAAAAAAATGACGGTACC…
1087	MALDI-ToF	2.052	Bacteria	Actinobacteria	Actinobacteria	Bifidobacteriales	Bifidobacteriaceae	Bifidobacterium	longum			mBHI (Chlortetra 0.06 mg/L)	excess
1088	MALDI-ToF	2.071	Bacteria	Firmicutes	Bacilli	Lactobacillales	Lactobacillaceae	Lactobacillus	ruminis			mBHI (Chlortetra 0.06 mg/L)	excess
1089	MALDI-ToF	2.06	Bacteria	Firmicutes	Bacilli	Lactobacillales	Lactobacillaceae	Lactobacillus	ruminis			mBHI (Chlortetra 0.06 mg/L)	excess
1090	16S rRNA seq (805R)		Bacteria	Firmicutes	Bacilli	Bacillales	Staphylococcaceae	Staphylococcus	saprophyticus			mBHI (Chlortetra 0.06 mg/L)	100	AP008934	CTGGTGTTCCTCCATATCTCTGCGCATTTCACCGCTACACATGGAATTCCACTTTCCTCTTCTGCACTCAAGTTTCCCAGTTTCCAATGACCCTCCACGGTTGAGCCGTGGGCTTTCACATCAGACTTAAGAAACCGCCTACGCGCGCTTTACGCCCAATAATTCCGGATAACGCTTGCCACCTACGTATTACCGCGGCTGCTGGCACGTAGTTAGCCGTGGCTTTCTGATTAGGTACCGTCAAGACGTGCACAGTTACTTACACATTTGTTCTTCCCTAATAACAGAGTTTTACGAGCCGAAACCCTTCATCACTCACGCGGCGTTGCTCCGTCAGGCTTTCGCCCATTGCGGAAGATTCCCTACTGCTGCCTCCCGTAGGAGTCTGGACCGTGTCTC…
1091	MALDI-ToF	1.887	Bacteria	Bacteroidetes	Bacteroidia	Bacteroidales	Porphyromonadaceae	Parabacteroides	merdae			mBHI (Chlortetra 0.06 mg/L)	excess
1093	16S rRNA seq		Bacteria	Firmicutes	Negativicutes	Selenomonadales	Veillonellaceae	Meghasphaera	indica			mBHI (Chlortetra 0.06 mg/L)	99.75	HM990965	TGCAGTCGAACGAGAAGAGATGAGAAGCTTGCTTCTTATCGATTCGAGTGGCAAACGGGTGAGTAACGCGTAAGCAACCTGCCCTCTAGATGGGGACAACAGCTGGAAACGGCTGCTAATACCGAATACGTTCTTTCTGTCGCATGGCAGAAGGAAGAAAGGGAGGCTCTTCGGAGCTTTCGCTGGAGGAGGGGCTTGCGTCTGATTAGCTAGTTGGAGGGGTAACGGCCCACCAAGGCGACGATCAGTAGCCGGTCTGAGAGGATGAACGGCCACATTGGGACTGAGACACGGCCCAGACTCCTACGGGAGGCAGCAGTGGGGAATCTTCCGCAATGGACGAAAGTCTGACGGAGCAACGCCGCGTGAACGATGACGGCCTTCGGGTTGTAAAGTTCT…
1094	NO GROWTH		NO GROWTH									mBHI (Chlortetra 0.06 mg/L)
1095	MALDI-ToF	2.328	Bacteria	Bacteroidetes	Bacteroidia	Bacteroidales	Bacteroidaceae	Bacteroides	uniformis			mBHI (Chlortetra 0.06 mg/L)	excess
1096	16S rRNA seq		Bacteria	Firmicutes	Clostridia	Clostridiales	Lachnospiraceae	Blautia	obeum			mBHI (Chlortetra 0.06 mg/L)	100	AAVO02000004	GTTTCTAGTGGCGGACGGGTGAGTAACGCGTGGGTAACCTGCCTTATACAGGGGGATAACAACCAGAAATGGTTGCTAATACCGCATAAGCGCACAGGACCGCATGGTCCGGTGTGAAAAACTCCGGTGGTATAAGATGGACCCGCGTTGGATTAGCTAGTTGGCAGGGTAACGGCCTACCAAGGCGACGATCCATAGCCGGCCTGAGAGGGTGAACGGCCACATTGGGACTGAGACACGGCCCAGACTCCTACGGGAGGCAGCAGTGGGGAATATTGCACAATGGGGGAAACCCTGATGCAGCGACGCCGCGTGAAGGAAGAAGTATCTCGGTATGTAAACTTCTATCAGCAGGGAAGATAGTGACGGTACCTGACTAAGAAGCCCCGGCTAACTACG…
1097	16S rRNA seq		Bacteria	Firmicutes	Clostridia	Clostridiales	Lachnospiraceae	Blautia	luti			mBHI (Chlortetra 0.06 mg/L)	99.32	AB691576	TGAGACTTCGGTGGATTTGATCTATTTCTAGTGGCGGACGGGTGAGTAACGCGTGGGTAACCTGCCTTATACAGGGGGATAACAGTCAGAAATGGCTGCTAATACCGCATAAGCGCACAGAGCTGCATGGCTCAGTGTGAAAAACTCCGGTGGTATAAGATGGACCCGCGTTGGATTAGCTTGTTGGTGGGGTAACGGCCCACCAAGGCGACGATCCATAGCCGGCCTGAGAGGGTGAACGGCCACATTGGGACTGAGACACGGCCCAGACTCCTACGGGAGGCAGCAGTGGGGAATATTGCACAATGGGGGAAACCCTGATGCAGCGACGCCGCGTGAAGGAAGAAGTATCTCGGTATGTAAACTTCTATCAGCAGGGAAGATAGTGACGGTACCTGA…
1098	16S rRNA seq		Bacteria	Actinobacteria	Coriobacteria	Coriobacteriales	Atopobiaceae	Olsenella	umbonata			mBHI (Chlortetra 0.06 mg/L)	99.89	LT629759	CGGCTAAAGCACCTTCGGGTGTGTATAAAGTGGCGAACGGCTGAGTAACACGTGGGCAACCTGCCCCTCGCACCGGGATAGCCTCGGGAAACCGTGGTTAATACCGGATACTCCGGGACCCCCGCATGGGGGTGCCGGGAAAGCCCTGACGGCGAGGGATGGGCCCGCGGCCTGTTAGCTTGTTGGCGGGGTAACGGCCCACCAAGGCGATTATGGGTAGCCGGGTTGAGAGACCGACCGGCCAGATTGGGACTGAGACACGGCCCAGACTCCTACGGGAGGCAGCAGTGGGGAATCTTGCACAATGGGCGAAAGCCTGATGCAGCGACGCCGCGTGCGGGACGAAGGCCTTCGGGTTGTAAACCGCTTTCAGCAGGGACGAGGCCGCAAGGTGACGGT…
1099	MALDI-ToF	2.269	Bacteria	Actinobacteria	Actinobacteria	Bifidobacteriales	Bifidobacteriaceae	Bifidobacterium	catenulatum			mBHI (Chlortetra 0.06 mg/L)
1100	MALDI-ToF	2.194	Bacteria	Bacteroidetes	Bacteroidia	Bacteroidales	Prevotellaceae	Prevotella	copri			mBHI (Chlortetra 0.06 mg/L)	excess
1101	NO GROWTH		NO GROWTH									mBHI (cipro + Ery)
1102	16S rRNA seq		Bacteria	Firmicutes	Clostridia	Clostridiales	Lachnospiraceae	Fecalibacterium	prausnitzii			mBHI (cipro + Ery)	97.47	AJ413954	GCAGTCGAACGAGCGAGAGAGAGCTTGCTTTCTCGAGCGAGTGGCGAACGGGTGAGTAACGCGTGAGGAACCTGCCTCAAAGAGGGGGACAACAGTTGGAAACGACTGCTAATACCGCATAAGCCCACGGCTCGGCATCGAGCAGAGGGAAAAGGAGCAATCCGCTTTGAGATGGCCTCGCGTCCGATTAGCTAGTTGGTGAGGTAACGGCCCACCAAGGCGACGATCGGTAGCCGGACTGAGAGGTTGAACGGCCACATTGGGACTGAGACACGGCCCAGACTCCTACGGGAGGCAGCAGTGGGGAATATTGCACAATGGGGGAAACCCTGATGCAGCGACGCCGCGTGGAGGAAGAAGGTCTTCGGATTGTAAACTCCTGTTGTTGGGGAAGATAAT…
1103	16S rRNA seq		Bacteria	Firmicutes	Clostridia	Clostridiales	Lachnospiraceae	Fecalibacterium	prausnitzii			mBHI (cipro + Ery)	99.21	AJ413954	TGCAGTCGAACGAGCGAGAGAGAGCTTGCTTTCTCGAGCGAGTGGCGAACGGGTGAGTAACGCGTGAGGAACCTGCCTCAAAGAGGGGGACAACAGTTGGAAACGACTGCTAATACCGCATAAGCCCACGGCCCGGCATCGGGTAGAGGGAAAAGGAGCAATCCGCTTTGAGATGGCCTCGCGTCCGATTAGCTAGTTGGTGAGGTAACGGCCCACCAAGGCGACGATCGGTAGCCGGACTGAGAGGTTGAACGGCCACATTGGGACTGAGACACGGCCCAGACTCCTACGGGAGGCAGCAGTGGGGAATATTGCACAATGGGGGAAACCCTGATGCAGCGACGCCGCGTGGAGGAAGAAGGTCTTCGGATTGTAAACTCCTGTTGTTGAGGAAGATAA…
1104	MALDI-ToF	2.054	Bacteria	Actinobacteria	Actinobacteria	Bifidobacteriales	Bifidobacteriaceae	Bifidobacterium	adolescentis			mBHI (cipro + Ery)	excess
1105	MALDI-ToF	2.006	Bacteria	Bacteroidetes	Bacteroidia	Bacteroidales	Rikenellaceae	Alistipes	shahii			mBHI (cipro + Ery)
1106	16S rRNA seq		Bacteria	Firmicutes	Clostridia	Clostridiales	unclassified clostridiales	Intestinimonas	butyriciproducens			mBHI (cipro + Ery)	99.76	KC311367	AGTCGAACGGAGCACCCCTGACGGAGTTTTCGGACAACGAAAGGGAATGCTTAGTGGCGGACGGGTGAGTAACGCGTGAGTAACCTGCCTTGGAGTGGGGAATAACAGCCGGAAACGGCTGCTAATACCGCATGATGTATCTGGATCGCATGGTTCTGGATACCAAAGATTTATCGCTCTGAGATGGACTCGCGTCTGATTAGCTAGTTGGTGAGGTAATGGCTCACCAAGGCGACGATCAGTAGCCGGACTGAGAGGTTGGCCGGCCACATTGGGACTGAGACACGGCCCAGACTCCTACGGGAGGCAGCAGTGGGGAATATTGGGCAATGGGCGAAAGCCTGACCCAGCAACGCCGCGTGAAGGAAGAAGGCCCTCGGGTTGTAAACTTCTTTTGTC…
1107	MALDI-ToF	1.782	Bacteria	Bacteroidetes	Bacteroidia	Bacteroidales	Rikenellaceae	Alistipes	shahii			mBHI (cipro + Ery)
1108	MALDI-ToF	1.844	Bacteria	Bacteroidetes	Bacteroidia	Bacteroidales	Rikenellaceae	Alistipes	shahii			mBHI (cipro + Ery)
1109	NO GROWTH		NO GROWTH									mBHI (cipro + Ery)
1110	MALDI-ToF	2.279	Bacteria	Actinobacteria	Actinobacteria	Bifidobacteriales	Bifidobacteriaceae	Bifidobacterium	adolescentis			mBHI (cipro + Ery)	excess
1111	16S rRNA seq		Bacteria	Firmicutes	Clostridia	Clostridiales	Lachnospiraceae	Blautia	luti			mBHI (cipro + Ery)	99.33	AB691576	GGAAATATTTCATTGAGACTTCGGTGGATTTGATCTATTTCTAGTGGCGGACGGGTGAGTAACGCGTGGGTAACCTGCCTTATACAGGGGGATAACAGTCAGAAATGGCTGCTAATACCGCATAAGCGCACAGAGCTGCATGGCTCAGTGTGAAAAACTCCGGTGGTATAAGATGGACCCGCGTTGGATTAGCTTGTTGGTGGGGTAACGGCCCACCAAGGCGACGATCCATAGCCGGCCTGAGAGGGTGAACGGCCACATTGGGACTGAGACACGGCCCAGACTCCTACGGGAGGCAGCAGTGGGGAATATTGCACAATGGGGGAAACCCTGATGCAGCGACGCCGCGTGAAGGAAGAAGTATCTCGGTATGTAAACTTCTATCAGCAGGGAAGATAG…
1112	MALDI-ToF	2.11	Bacteria	Bacteroidetes	Bacteroidia	Bacteroidales	Bacteroidaceae	Bacteroides	thetaiotaomicron			mBHI (cipro + Ery)
1113	16S rRNA seq		Bacteria	Firmicutes	Clostridia	Clostridiales	unclassified clostridiales	Intestinimonas	butyriciproducens			mBHI (cipro + Ery)	99.87	KC311367	TGCAGTCGAACGGAGCACCCCTGACGGAGTTTTCGGACAACGAAAGGGAATGCTTAGTGGCGGACGGGTGAGTAACGCGTGAGTAACCTGCCTTGGAGTGGGGAATAACAGCCGGAAACGGCTGCTAATACCGCATGATGTATCTGGATCGCATGGTTCTGGATACCAAAGATTTATCGCTCTGAGATGGACTCGCGTCTGATTAGCTAGTTGGTGAGGTAATGGCTCACCAAGGCGACGATCAGTAGCCGGACTGAGAGGTTGGCCGGCCACATTGGGACTGAGACACGGCCCAGACTCCTACGGGAGGCAGCAGTGGGGAATATTGGGCAATGGGCGAAAGCCTGACCCAGCAACGCCGCGTGAAGGAAGAAGGCCCTCGGGTTGTAAACTTCTTTT…
1114	MALDI-ToF	2.378	Bacteria	Actinobacteria	Actinobacteria	Bifidobacteriales	Bifidobacteriaceae	Bifidobacterium	adolescentis			mBHI (cipro + Ery)	excess
1115	MALDI-ToF	1.854	Bacteria	Bacteroidetes	Bacteroidia	Bacteroidales	Porphyromonadaceae	Parabacteroides	merdae			mBHI (cipro + Ery)	excess
1116	16S rRNA seq		Bacteria	Actinobacteria	Coriobacteria	Coriobacteriales	Atopobiaceae	Olsenella	umbonata			mBHI (cipro + Ery)	99.89	LT629759	TGCAGTCGAACGGCTAAAGCACCTTCGGGTGTGTATAAAGTGGCGAACGGCTGAGTAACACGTGGGCAACCTGCCCCTCGCACCGGGATAGCCTCGGGAAACCGTGGTTAATACCGGATACTCCGGGACCCCCGCATGGGGGTGCCGGGAAAGCCCTGACGGCGAGGGATGGGCCCGCGGCCTGTTAGCTTGTTGGCGGGGTAACGGCCCACCAAGGCGATTATGGGTAGCCGGGTTGAGAGACCGACCGGCCAGATTGGGACTGAGACACGGCCCAGACTCCTACGGGAGGCAGCAGTGGGGAATCTTGCACAATGGGCGAAAGCCTGATGCAGCGACGCCGCGTGCGGGACGAAGGCCTTCGGGTTGTAAACCGCTTTCAGCAGGGACGAGGCCGCA…
1117	MALDI-ToF	1.951	Bacteria	Bacteroidetes	Bacteroidia	Bacteroidales	Bacteroidaceae	Bacteroides	vulgatus			mBHI (cipro + Ery)	excess
1118	16S rRNA seq		Bacteria	Firmicutes	Clostridia	Clostridiales	Lachnospiraceae	Fecalibacterium	prausnitzii			mBHI (cipro + Ery)	99.21	AJ413954	TGCAGTCGAACGAGCGAGAGAGAGCTTGCTTTCTCGAGCGAGTGGCGAACGGGTGAGTAACGCGTGAGGAACCTGCCTCAAAGAGGGGGACAACAGTTGGAAACGACTGCTAATACCGCATAAGCCCACGGCCCGGCATCGGGTAGAGGGAAAAGGAGCAATCCGCTTTGAGATGGCCTCGCGTCCGATTAGCTAGTTGGTGAGGTAACGGCCCACCAAGGCGACGATCGGTAGCCGGACTGAGAGGTTGAACGGCCACATTGGGACTGAGACACGGCCCAGACTCCTACGGGAGGCAGCAGTGGGGAATATTGCACAATGGGGGAAACCCTGATGCAGCGACGCCGCGTGGAGGAAGAAGGTCTTCGGATTGTAAACTCCTGTTGTTGAGGAAGATAA…
1119	16S rRNA seq		Bacteria	Firmicutes	Clostridia	Clostridiales	Lachnospiraceae	Fecalibacterium	prausnitzii			mBHI (cipro + Ery)	97.67	AJ413954	TGCAGTCGAACGAGCGAGAGAGAGCTTGCTTTCTCGAGCGAGTGGCGAACGGGTGAGTAACGCGTGAGGAATCTGCCTCAAAGAGGGGGACAACAGTTGGAAACGACTGCTAATACCGCATAAGCCCACGGTGCCGCATGGCACAGAGGGAAAAGGAGTAATCCGCTTTGAGATGGCCTCGCGTCCGATTAGCTAGTTGGTGAGGTAACGGCCCACCAAGGCGACGATCGGTAGCCGGACTGAGAGGTTGAACGGCCACATTGGGACTGAGACACGGCCCAGACTCCTACGGGAGGCAGCAGTGGGGAATATTGCACAATGGGGGAAACCCTGATGCAGCGACGCCGCGTGGAGGAAGAAGGTCTTCGGATTGTAAACTCCTGTTGTTGGGGAAGATAA…
1120	MALDI-ToF	2.074	Bacteria	Actinobacteria	Actinobacteria	Bifidobacteriales	Bifidobacteriaceae	Bifidobacterium	adolescentis			mBHI (cipro + Ery)	excess
1122	16S rRNA seq		Bacteria	Firmicutes	Clostridia	Clostridiales	Lachnospiraceae	Blautia	luti			mBHI (cipro + Ery)	99.2	AB691576	TATTTCATTGAGACTTCGGTGGATTTGATCTATTTCTAGTGGCGGACGGGTGAGTAACGCGTGGGTAACCTGCCTTATACAGGGGGATAACAGTCAGAAATGGCTGCTAATACCGCATAAGCGCACAGAGCTGCATGGCTCAGTGTGAAAAACTCCGGTGGTATAAGATGGACCCGCGTTGGATTAGCTTGTTGGTGGGGTAACGGCCCACCAAGGCGACGATCCATAGCCGGCCTGAGAGGGTGAACGGCCACATTGGGACTGAGACACGGCCCAGACTCCTACGGGAGGCAGCAGTGGGGAATATTGCACAATGGGGGAAACCCTGATGCAGCGACGCCGCGTGAAGGAAGAAGTATCTCGGTATGTAAACTTCTATCAGCAGGGAAGATAGTGACG…
1123	MALDI-ToF	1.793	Bacteria	Bacteroidetes	Bacteroidia	Bacteroidales	Porphyromonadaceae	Parabacteroides	merdae			mBHI (cipro + Ery)	excess
1124	MALDI-ToF	2.267	Bacteria	Bacteroidetes	Bacteroidia	Bacteroidales	Bacteroidaceae	Bacteroides	uniformis			mBHI (cipro + Ery)	excess
1125	MALDI-ToF	1.987	Bacteria	Bacteroidetes	Bacteroidia	Bacteroidales	Bacteroidaceae	Bacteroides	ovatus			mBHI (cipro + Ery)	excess
1126	NO GROWTH		NO GROWTH									mBHI (cipro + Ery)
1127	MALDI-ToF	1.873	Bacteria	Bacteroidetes	Bacteroidia	Bacteroidales	Porphyromonadaceae	Parabacteroides	merdae			mBHI (cipro + Ery)	excess
1128	NO GROWTH		NO GROWTH									mBHI (cipro + Ery)
1129	16S rRNA seq		Bacteria	Bacteroidetes	Bacteroidia	Bacteroidales	Rikenellaceae	Alistipes	onderdonkii			mBHI (cipro + Ery)	97.82	ARFY01000017	AGTCGAGGGGCATCACGAGGTAGCAATACTTTGGTGGCGACCGGCGCACGGGTGCGTAACGCGTATGTAACCTACCTATAACAGGGGCATAACACTGAGAAATTGGTACTAATTCCCCATAATATTCGGAGAGGCATCTCTCCGGGTTGAAAACTCCGGTGGTTATAGATGGACATGCGTTGTATTAGCTAGTTGGTGAGGTAACGGCTCACCAAGGCAACGATACATAGGGGGACTGAGAGGTTAACCCCCCACACTGGTACTGAGACACGGACCAGACTCCTACGGGAGGCAGCAGTGAGGAATATTGGTCAATGGACGCAAGTCTGAACCAGCCATGCCGCGTGCAGGAAGACGGCTCTATGAGTTGTAAACTGCTTTTGTACGAGGGTAAACTCA…
1130	16S rRNA seq		Bacteria	Firmicutes	Clostridia	Clostridiales	Lachnospiraceae	Blautia	luti			mBHI (cipro + Ery)	99.21	AB691576	TGCAGTCGAACGGGAAATATTTCATTGAGACTTCGGTGGATTTGATCTATTTCTAGTGGCGGACGGGTGAGTAACGCGTGGGTAACCTGCCTTATACAGGGGGATAACAGTCAGAAATGGCTGCTAATACCGCATAAGCGCACAGAGCTGCATGGCTCAGTGTGAAAAACTCCGGTGGTATAAGATGGACCCGCGTTGGATTAGCTTGTTGGTGGGGTAACGGCCCACCAAGGCGACGATCCATAGCCGGCCTGAGAGGGTGAACGGCCACATTGGGACTGAGACACGGCCCAGACTCCTACGGGAGGCAGCAGTGGGGAATATTGCACAATGGGGGAAACCCTGATGCAGCGACGCCGCGTGAAGGAAGAAGTATCTCGGTATGTAAACTTCTATCAG…
1131	MALDI-ToF	2.325	Bacteria	Bacteroidetes	Bacteroidia	Bacteroidales	Bacteroidaceae	Bacteroides	uniformis			mBHI (cipro + Ery)	excess
1132	NO GROWTH		NO GROWTH									mBHI (cipro + Ery)
1133	MALDI-ToF	1.913	Bacteria	Bacteroidetes	Bacteroidia	Bacteroidales	Porphyromonadaceae	Parabacteroides	merdae			mBHI (cipro + Ery)	excess
1134	16S rRNA seq		Bacteria	Firmicutes	Clostridia	Clostridiales	Lachnospiraceae	Blautia	obeum			mBHI (cipro + Ery)	99.02	AAVO02000004	TGAAGCTTCGGCAGATTTAGCTGGTTTCTAGTGGCGGACGGGTGAGTAACGCGTGGGTAACCTGCCTTATACAGGGGGATAACAACCAGAAATGGTTGCTAATACCGCATAAGCGCACAGGACCGCATGGTCCGGTGTGAAAAACTCCGGTGGTATAAGATGGACCCGCGTTGGATTAGCTTGTTGGTGGGGTAACGGCCCACCAAGGCGACGATCCATAGCCGGCCTGAGAGGGTGAACGGCCACATTGGGACTGAGACACGGCCCAGACTCCTACGGGAGGCAGCAGTGGGGAATATTGCACAATGGGGGAAACCCTGATGCAGCGACGCCGCGTGAAGGAAGAAGTATCTCGGTATGTAAACTTCTATCAGCAGGGAAGATAGTGACGGTACCTGA…
1135	MALDI-ToF	2.322	Bacteria	Bacteroidetes	Bacteroidia	Bacteroidales	Bacteroidaceae	Bacteroides	uniformis			mBHI (cipro + Ery)	excess
1136	MALDI-ToF	1.953	Bacteria	Firmicutes	Bacilli	Lactobacillales	Lactobacillaceae	Lactobacillus	ruminis			mBHI (cipro + Ery)	excess
1137	NO GROWTH		NO GROWTH									mBHI (cipro + Ery)
1138	NO GROWTH		NO GROWTH									mBHI (cipro + Ery)
1139	NO GROWTH		NO GROWTH									mBHI (cipro + Ery)
1140	NO GROWTH		NO GROWTH									mBHI (cipro + Ery)
1141	NO GROWTH		NO GROWTH									mBHI (cipro + Ery)
1142	NO GROWTH		NO GROWTH									mBHI (cipro + Ery)
1143	MALDI-ToF	2.319	Bacteria	Bacteroidetes	Bacteroidia	Bacteroidales	Bacteroidaceae	Bacteroides	thetaiotaomicron			mBHI (cipro + Ery)
1144	NO GROWTH		NO GROWTH									mBHI (cipro + Ery)
1145	MALDI-ToF	2.329	Bacteria	Bacteroidetes	Bacteroidia	Bacteroidales	Bacteroidaceae	Bacteroides	uniformis			mBHI (cipro + Ery)	excess
1147	MALDI-ToF	1.77	Bacteria	Bacteroidetes	Bacteroidia	Bacteroidales	Porphyromonadaceae	Parabacteroides	merdae			mBHI (cipro + Ery)	excess
1148	16S rRNA seq		Bacteria	Firmicutes	Clostridia	Clostridiales	Lachnospiraceae	Blautia	luti			mBHI (cipro + Ery)	99.2	AB691576	TATTTCATTGAGACTTCGGTGGATTTGATCTATTTCTAGTGGCGGACGGGTGAGTAACGCGTGGGTAACCTGCCTTATACAGGGGGATAACAGTCAGAAATGGCTGCTAATACCGCATAAGCGCACAGAGCTGCATGGCTCAGTGTGAAAAACTCCGGTGGTATAAGATGGACCCGCGTTGGATTAGCTTGTTGGTGGGGTAACGGCCCACCAAGGCGACGATCCATAGCCGGCCTGAGAGGGTGAACGGCCACATTGGGACTGAGACACGGCCCAGACTCCTACGGGAGGCAGCAGTGGGGAATATTGCACAATGGGGGAAACCCTGATGCAGCGACGCCGCGTGAAGGAAGAAGTATCTCGGTATGTAAACTTCTATCAGCAGGGAAGATAGTGACG…
1149	16S rRNA seq		Bacteria	Firmicutes	Clostridia	Clostridiales	Lachnospiraceae	Blautia	luti			mBHI (cipro + Ery)	99.33	AB691576	CGGGAAATATTTCATTGAGACTTCGGTGGATTTGATCTATTTCTAGTGGCGGACGGGTGAGTAACGCGTGGGTAACCTGCCTTATACAGGGGGATAACAGTCAGAAATGGCTGCTAATACCGCATAAGCGCACAGAGCTGCATGGCTCAGTGTGAAAAACTCCGGTGGTATAAGATGGACCCGCGTTGGATTAGCTTGTTGGTGGGGTAACGGCCCACCAAGGCGACGATCCATAGCCGGCCTGAGAGGGTGAACGGCCACATTGGGACTGAGACACGGCCCAGACTCCTACGGGAGGCAGCAGTGGGGAATATTGCACAATGGGGGAAACCCTGATGCAGCGACGCCGCGTGAAGGAAGAAGTATCTCGGTATGTAAACTTCTATCAGCAGGGAAGAT…
1150	MALDI-ToF	2.352	Bacteria	Bacteroidetes	Bacteroidia	Bacteroidales	Bacteroidaceae	Bacteroides	uniformis			mBHI (cipro + Ery)	excess
1151	MALDI-ToF	1.954	Bacteria	Bacteroidetes	Bacteroidia	Bacteroidales	Prevotellaceae	Prevotella	copri			mBHI (Chlortetra 0.06 mg/L)	excess
1152	MALDI-ToF	2.319	Bacteria	Bacteroidetes	Bacteroidia	Bacteroidales	Bacteroidaceae	Bacteroides	vulgatus			mBHI (Chlortetra 0.06 mg/L)	excess
1153	16S rRNA seq		Bacteria	Actinobacteria	Coriobacteria	Coriobacteriales	Atopobiaceae	Olsenella	umbonata			mBHI (Chlortetra 0.06 mg/L)	99.89	LT629759	TGCAAGTCGAACGGCTAAAGCACCTTCGGGTGTGTATAAAGTGGCGAACGGCTGAGTAACACGTGGGCAACCTGCCCCTCGCACCGGGATAGCCTCGGGAAACCGTGGTTAATACCGGATACTCCGGGACCCCCGCATGGGGGTGCCGGGAAAGCCCTGACGGCGAGGGATGGGCCCGCGGCCTGTTAGCTTGTTGGCGGGGTAACGGCCCACCAAGGCGATTATGGGTAGCCGGGTTGAGAGACCGACCGGCCAGATTGGGACTGAGACACGGCCCAGACTCCTACGGGAGGCAGCAGTGGGGAATCTTGCACAATGGGCGAAAGCCTGATGCAGCGACGCCGCGTGCGGGACGAAGGCCTTCGGGTTGTAAACCGCTTTCAGCAGGGACGAGGCCGC…
1154	16S rRNA seq		Bacteria	Actinobacteria	Coriobacteria	Coriobacteriales	Atopobiaceae	Olsenella	scatoligenes			mBHI (Chlortetra 0.06 mg/L)	99.44	LOJF01000014	CGGCCGGACCCACCTCGGTGGGCGAGGCAGTGGCGAACGGCTGAGTAACACGTGGGCAACCTGCCCCCCTCCCCGGGACAGCCTCGGGAAACCGTGGGTAATACCGGATGTGCCGCCCCCTCCGCATGGGAGGGGCGGGAAAGCTCCGGCGGGGGGGGATGGGCCCGCGGCCTGTTAGCTTGTTGGCGGGGCAACGGCCCACCAAGGCGACTATGGGTAGCTGGGTTGAGAGACCGACCAGCCAGATTGGGACTGAGACACGGCCCAGACTCCTACGGGAGGCAGCAGTGGGGAATCTTGCGCAATGGGCGGAAGCCTGACGCAGCGACGCCGCGTGCGGGAGGAAGGCCCTCGGGTCGTAAACCGCTTTCAGCAGGGACGAGGCCGCAAGGTGACGGT…
1155	16S rRNA seq (805R)		Bacteria	Firmicutes	Bacilli	Bacillales	Staphylococcaceae	Staphylococcus	saprophyticus			mBHI (Chlortetra 0.06 mg/L)	99.9	AP008934	GCTATCACTTATAGATGGACCCGCGCCGTATTAGCTAGTTGGTAAGGTAACGGCTTACCAAGGCGACGATACGTAGCCGACCTGAGAGGGTGATCGGCCACACTGGAACTGAGACACGGTCCAGACTCCTACGGGAGGCAGCAGTAGGGAATCTTCCGCAATGGGCGAAAGCCTGACGGAGCAACGCCGCGTGAGTGATGAAGGGTTTCGGCTCGTAAAACTCTGTTATTAGGGAAGAACAAATGTGTAAGTAACTGTGCACGTCTTGACGGTACCTAATCAGAAAGCCACGGCTAACTACGTGCCAGCAGCCGCGGTAATACGTAGGTGGCAAGCGTTATCCGGAATTATTGGGCGTAAAGCGCGCGTAGGCGGTTTCTTAAGTCTGATGTGAAAGCC…
1156	NO GROWTH		NO GROWTH									mBHI (Chlortetra 0.06 mg/L)
1157	NO GROWTH		NO GROWTH									mBHI (Chlortetra 0.06 mg/L)
1158	MALDI-ToF/ 16S rRNA	2.177	Bacteria	Actinobacteria	Coriobacteria	Eggerthellales	Eggerthellaceae	Eggerthella	lenta			mBHI (Chlortetra 0.06 mg/L)	97.01	CP001726	GCAGGCTGCCTTCGCCATCGGTGTTCTTCCCGATATCTGCGCATTCCACCGCTACACCGGGAATTCCGCCTGCCTCTACCGAACTCGAGCCTCCCAGTTCGGGATCCGGCCGGGGGTTGAGCCCTCGGATTAGAGATCCCGCTTGAGAGGCCGCCTACGCGCTCTTTACGCCCAATGATTCCGGATAACGCTCGCTCCCTACGTATTACCGCGGCTGCTGGCACGTAGTTAGCCGGAGCTTCTTCTGCAGGTACCGTCGAATTTCTTCCCTGCTGAAAGCGGTTTACAACCCGAAGGCCGTCGTCCCGCACGCGGCGTTGCTGCGTCAGGGTTGCCCCCATTGCGCAAAATTCCCCACTGCTGCCTCCCGTAGGAGTCTGGGCCGTATCTCAGTCCCAA…
1159	16S rRNA seq		Bacteria	Actinobacteria	Coriobacteria	Coriobacteriales	Atopobiaceae	Olsenella	umbonata			mBHI (Chlortetra 0.06 mg/L)	99.85	LT629759	TGCAAGTCGAACGGCTAAAGCACCTTCGGGTGTGTATAAAGTGGCGAACGGCTGAGTAACACGTGGGCAACCTGCCCCTCGCACCGGGATAGCCTCGGGAAACCGTGGTTAATACCGGATACTCCGGGACCCCCGCATGGGGGTGCCGGGAAAGCCCTGACGGCGAGGGATGGGCCCGCGGCCTGTTAGCTTGTTGGCGGGGTAACGGCCCACCAAGGCGATTATGGGTAGCCGGGTTGAGAGACCGACCGGCCAGATTGGGACTGAGACACGGCCCAGACTCCTACGGGAGGCAGCAGTGGGGAATCTTGCACAATGGGCGAAAGCCTGATGCAGCGACGCCGCGTGCGGGACGAAGGCCTTCGGGTTGTAAACCGCTTTCAGCAGGGACGAGGCCGC…
1160	MALDI-ToF	2.11	Bacteria	Actinobacteria	Actinobacteria	Bifidobacteriales	Bifidobacteriaceae	Bifidobacterium	catenulatum			mBHI (Chlortetra 0.06 mg/L)
1161	16S rRNA seq		Bacteria	Firmicutes	Clostridia	Clostridiales	Lachnospiraceae	Ruminococcus	faecis			mBHI (Chlortetra 0.06 mg/L)	95	NR_116747.1	CATGCGGGAGCTTACCATGCAGTCGACGAAGCACCTTTATTTGATTTCTTCGAAATGAATATTTTAGTGACTGAGTGGCGGACGGGTGAGTAACGCGTGGGTAACCTGCCTCATACGGGGGGATAACAGTTAAAAGTGACTGCTAATACCGCATAACACCACAGCCCCGCGTGGTGCGGGGGTAAAATCTCCGGTGGTATGATATGGACCCGCCTCTGATTAGGTATGTGGGGGGGTAACGGCCTACCAACCCGACTATCAATACCCGACCTGAGAGGGTGACCGGCCACTTTGGGACTGACACACGGCCCACTCTCCTACGGGAGGCAGCAGTGGAAAATATTGCACAGTGGGAAAAACCCTGATGCCGCGACCCCGCGTGAGCGATGAAATTTTTCG…
1162	NO GROWTH		NO GROWTH									mBHI (Chlortetra 0.06 mg/L)
1163	16S rRNA seq		Bacteria	Actinobacteria	Coriobacteria	Coriobacteriales	Atopobiaceae	Olsenella	umbonata			mBHI (Chlortetra 0.06 mg/L)	99.85	LT629759	TGCAGTCGAACGGCTAAAGCACCTTCGGGTGTGTATAAAGTGGCGAACGGCTGAGTAACACGTGGGCAACCTGCCCCTCGCACCGGGATAGCCTCGGGAAACCGTGGTTAATACCGGATACTCCGGGACCCCCGCATGGGGGTGCCGGGAAAGCCCTGACGGCGAGGGATGGGCCCGCGGCCTGTTAGCTTGTTGGCGGGGTAACGGCCCACCAAGGCGATTATGGGTAGCCGGGTTGAGAGACCGACCGGCCAGATTGGGACTGAGACACGGCCCAGACTCCTACGGGAGGCAGCAGTGGGGAATCTTGCACAATGGGCGAAAGCCTGATGCAGCGACGCCGCGTGCGGGACGAAGGCCTTCGGGTTGTAAACCGCTTTCAGCAGGGACGAGGCCGCA…
1164	NO GROWTH		NO GROWTH									mBHI (Chlortetra 0.06 mg/L)
1165	MALDI-ToF	2.274	Bacteria	Actinobacteria	Coriobacteria	Coriobacteriales	Coriobacteriaceae	Collinsella	aerofaciens			mBHI (Chlortetra 0.06 mg/L)	excess
1166	NO GROWTH		NO GROWTH									mBHI (Chlortetra 0.06 mg/L)
1168	NO GROWTH		NO GROWTH									mBHI (Chlortetra 0.06 mg/L)
1171	NO GROWTH		NO GROWTH									mBHI (Chlortetra 0.06 mg/L)
1172	MALDI-ToF	2.294	Bacteria	Actinobacteria	Coriobacteria	Coriobacteriales	Coriobacteriaceae	Collinsella	aerofaciens			mBHI (Chlortetra 0.06 mg/L)	excess
1173	16S rRNA seq		Bacteria	Firmicutes	Clostridia	Clostridiales	Lachnospiraceae	Agathobacter	rectalis			mBHI (Chlortetra 0.06 mg/L)	99.89	CP001107	TGCAGTCGAACGAAGCACTTTATTTGATTTCCTTCGGGACTGATTATTTTGTGACTGAGTGGCGGACGGGTGAGTAACGCGTGGGTAACCTGCCTTGTACAGGGGGATAACAGTTGGAAACGGCTGCTAATACCGCATAAGCGCACAGCATCGCATGATGCAGTGTGAAAAACTCCGGTGGTATAAGATGGACCCGCGTTGGATTAGCTAGTTGGTGAGGTAACGGCCCACCAAGGCGACGATCCATAGCCGACCTGAGAGGGTGACCGGCCACATTGGGACTGAGACACGGCCCAAACTCCTACGGGAGGCAGCAGTGGGGAATATTGCACAATGGGCGAAAGCCTGATGCAGCGACGCCGCGTGAGCGAAGAAGTATTTCGGTATGTAAAGCTCTAT…
1174	MALDI-ToF	2.165	Bacteria	Bacteroidetes	Bacteroidia	Bacteroidales	Prevotellaceae	Prevotella	copri			mBHI (Chlortetra 0.06 mg/L)	excess
1175	16S rRNA seq		Bacteria	Firmicutes	Erysipelotrichia	Erysipelotrichales	Erysipelotrichaceae	Catenibacterium	mitsuokai			mBHI (Chlortetra 0.06 mg/L)	97.67	AB030224	TGCAAGTCGAACGAATCTCTTTTAGAGATGAGTGGCGAACGGGTGAGTAATACATAGGTAACCTGCCCCTGTGCGGGGGATAACAGGAGGAAACTCCTGCTAATACCGCATAGCCATGAGCACCGCATGGAGCTCATGCCAAATATCCTTTATGGGATAGCGCAGGGATGGACCTATGGCGCATTAGCTGGTTGGCGGGGCAACGGCCCACCAAGGCAACGATGCGTAGCCGGCCTGAGAGGGCGGACGGCCACATTGGGACTGAGACACGGCCCAGACTCCTACGGGAGGCAGCAGTAGGGAATTTTCGGCAATGGGGGAAACCCTGACCGAGCAACGCCGCGTGAGCGAAGAAGGCCTTCGGGTCGTAAAGCTCTGTTGTAAAGGAAGAACGGCGCA…
1176	NO GROWTH		NO GROWTH									mBHI (Chlortetra 0.06 mg/L)	excess
1177	MALDI-ToF	2.214	Bacteria	Actinobacteria	Actinobacteria	Bifidobacteriales	Bifidobacteriaceae	Bifidobacterium	catenulatum			mBHI (Chlortetra 0.06 mg/L)
1178	MALDI-ToF	2.119	Bacteria	Actinobacteria	Actinobacteria	Bifidobacteriales	Bifidobacteriaceae	Bifidobacterium	adolescentis			mBHI (Chlortetra 0.06 mg/L)
1179	NO GROWTH		NO GROWTH									mBHI (Chlortetra 0.06 mg/L)	excess
1180	MALDI-ToF	2.074	Bacteria	Actinobacteria	Actinobacteria	Bifidobacteriales	Bifidobacteriaceae	Bifidobacterium	pseudocatenulatum			mBHI (Chlortetra 0.06 mg/L)
1181	NO GROWTH		NO GROWTH									mBHI (Chlortetra 0.06 mg/L)
1182	NO GROWTH		NO GROWTH									mBHI (Chlortetra 0.06 mg/L)
1183	16S rRNA seq		Bacteria	Firmicutes	Clostridia	Clostridiales	unclassified clostridiales	Intestinimonas	butyriciproducens			mBHI (Chlortetra 0.06 mg/L)	99.84	KC311367	GTCGAACGGAGCACCCCTGACGGAGTTTTCGGACAACGAAAGGGAATGCTTAGTGGCGGACGGGTGAGTAACGCGTGAGTAACCTGCCTTGGAGTGGGGAATAACAGCCGGAAACGGCTGCTAATACCGCATGATGTATCTGGATCGCATGGTTCTGGATACCAAAGATTTATCGCTCTGAGATGGACTCGCGTCTGATTAGCTAGTTGGTGAGGTAATGGCTCACCAAGGCGACGATCAGTAGCCGGACTGAGAGGTTGGCCGGCCACATTGGGACTGAGACACGGCCCAGACTCCTACGGGAGGCAGCAGTGGGGAATATTGGGCAATGGGCGAAAGCCTGACCCAGCAACGCCGCGTGAAGGAAGAAGGCCCTCGGGTTGTAAACTTCTTTTGTCA…
1184	NO GROWTH		NO GROWTH									mBHI (Chlortetra 0.06 mg/L)
1185	NO GROWTH		NO GROWTH									mBHI (Chlortetra 0.06 mg/L)
1186	NO GROWTH		NO GROWTH									mBHI (Chlortetra 0.06 mg/L)
1187	NO GROWTH		NO GROWTH									mBHI (Chlortetra 0.06 mg/L)
1188	NO GROWTH		NO GROWTH									mBHI (Chlortetra 0.06 mg/L)
1189	MALDI-ToF	2.101	Bacteria	Bacteroidetes	Bacteroidia	Bacteroidales	Porphyromonadaceae	Parabacteroides	merdae			mBHI (Chlortetra 0.06 mg/L)	excess
1190	16S rRNA seq		Bacteria	Firmicutes	Clostridia	Clostridiales	Lachnospiraceae	Blautia	luti			mBHI (Chlortetra 0.06 mg/L)	99.3	AB691576	ACTTCGGTGGATTTGATCTATTTCTAGTGGCGGACGGGTGAGTAACGCGTGGGTAACCTGCCTTATACAGGGGGATAACAGTCAGAAATGGCTGCTAATACCGCATAAGCGCACAGAGCTGCATGGCTCAGTGTGAAAAACTCCGGTGGTATAAGATGGACCCGCGTTGGATTAGCTTGTTGGTGGGGTAACGGCCCACCAAGGCGACGATCCATAGCCGGCCTGAGAGGGTGAACGGCCACATTGGGACTGAGACACGGCCCAGACTCCTACGGGAGGCAGCAGTGGGGAATATTGCACAATGGGGGAAACCCTGATGCAGCGACGCCGCGTGAAGGAAGAAGTATCTCGGTATGTAAACTTCTATCAGCAGGGAAGATAGTGACGGTACCTGACTAA…
1191	16S rRNA seq		Bacteria	Actinobacteria	Coriobacteria	Coriobacteriales	Atopobiaceae	Olsenella	umbonata			mBHI (Chlortetra 0.06 mg/L)	99.8	LT629759	TCGAACGGCTAAAGCACCTTCGGGTGTGTATAAAGTGGCGAACGGCTGAGTAACACGTGGGCAACCTGCCCCTCGCACCGGGATAGCCTCGGGAAACCGTGGTTAATACCGGATACTCCGGGACCCCCGCATGGGGGTGCCGGGAAAGCCCTGACGGCGAGGGATGGGCCCGCGGCCTGTTAGCTTGTTGGCGGGGTAACGGCCCACCAAGGCGATTATGGGTAGCCGGGTTGAGAGACCGACCGGCCAGATTGGGACTGAGACACGGCCCAGACTCCTACGGGAGGCAGCAGTGGGGAATCTTGCACAATGGGCGAAAGCCTGATGCAGCGACGCCGCGTGCGGGACGAAGGCCTTCGGGTTGTAAACCGCTTTCAGCAGGGACGAGGCCGCAAGGTG…
1192	NO GROWTH		NO GROWTH									mBHI (Chlortetra 0.06 mg/L)
1193	NO GROWTH		NO GROWTH									mBHI (Chlortetra 0.06 mg/L)
1194	NO GROWTH		NO GROWTH									mBHI (Chlortetra 0.06 mg/L)
1195	MALDI-ToF	1.88	Bacteria	Actinobacteria	Actinobacteria	Bifidobacteriales	Bifidobacteriaceae	Bifidobacterium	adolescentis			mBHI (Chlortetra 0.06 mg/L)	excess
1196	16S rRNA seq		Bacteria	Actinobacteria	Coriobacteria	Coriobacteriales	Atopobiaceae	Olsenella	umbonata			mBHI (Chlortetra 0.06 mg/L)	99.89	LT629759	TGCAGTCGAACGGCTAAAGCACCTTCGGGTGTGTATAAAGTGGCGAACGGCTGAGTAACACGTGGGCAACCTGCCCCTCGCACCGGGATAGCCTCGGGAAACCGTGGTTAATACCGGATACTCCGGGACCCCCGCATGGGGGTGCCGGGAAAGCCCTGACGGCGAGGGATGGGCCCGCGGCCTGTTAGCTTGTTGGCGGGGTAACGGCCCACCAAGGCGATTATGGGTAGCCGGGTTGAGAGACCGACCGGCCAGATTGGGACTGAGACACGGCCCAGACTCCTACGGGAGGCAGCAGTGGGGAATCTTGCACAATGGGCGAAAGCCTGATGCAGCGACGCCGCGTGCGGGACGAAGGCCTTCGGGTTGTAAACCGCTTTCAGCAGGGACGAGGCCGCA…
1197	MALDI-ToF	2.176	Bacteria	Actinobacteria	Coriobacteria	Coriobacteriales	Coriobacteriaceae	Collinsella	aerofaciens			mBHI (Chlortetra 0.06 mg/L)	excess
1199	MALDI-ToF	2.245	Bacteria	Actinobacteria	Actinobacteria	Bifidobacteriales	Bifidobacteriaceae	Bifidobacterium	catenulatum			mBHI (Chlortetra 0.06 mg/L)
1200	NO GROWTH		NO GROWTH									mBHI (Chlortetra 0.06 mg/L)
1201	MALDI-ToF	2.253	Bacteria	Actinobacteria	Actinobacteria	Bifidobacteriales	Bifidobacteriaceae	Bifidobacterium	adolescentis			mBHI (cipro + Ery)	excess
1202	16S rRNA seq		Bacteria	Firmicutes	Clostridia	Clostridiales	Lachnospiraceae	Blautia	luti			mBHI (cipro + Ery)	99.22	AB691576	TGCAGTCGAACGGGAAATATTTCATTGAGACTTCGGTGGATTTGATCTATTTCTAGTGGCGGACGGGTGAGTAACGCGTGGGTAACCTGCCTTATACAGGGGGATAACAGTCAGAAATGGCTGCTAATACCGCATAAGCGCACAGAGCTGCATGGCTCAGTGTGAAAAACTCCGGTGGTATAAGATGGACCCGCGTTGGATTAGCTTGTTGGTGGGGTAACGGCCCACCAAGGCGACGATCCATAGCCGGCCTGAGAGGGTGAACGGCCACATTGGGACTGAGACACGGCCCAGACTCCTACGGGAGGCAGCAGTGGGGAATATTGCACAATGGGGGAAACCCTGATGCAGCGACGCCGCGTGAAGGAAGAAGTATCTCGGTATGTAAACTTCTATCAG…
1203	MALDI-ToF	2.039	Bacteria	Bacteroidetes	Bacteroidia	Bacteroidales	Rikenellaceae	Alistipes	shahii			mBHI (cipro + Ery)
1204	MALDI-ToF	1.967	Bacteria	Bacteroidetes	Bacteroidia	Bacteroidales	Porphyromonadaceae	Parabacteroides	merdae			mBHI (cipro + Ery)	excess
1205	NO GROWTH		NO GROWTH									mBHI (cipro + Ery)
1206	NO GROWTH		NO GROWTH									mBHI (cipro + Ery)
1207	NO GROWTH		NO GROWTH									mBHI (cipro + Ery)
1208	NO GROWTH		NO GROWTH									mBHI (cipro + Ery)
1209	MALDI-ToF	1.781	Bacteria	Bacteroidetes	Bacteroidia	Bacteroidales	Porphyromonadaceae	Parabacteroides	merdae			mBHI (cipro + Ery)	excess
1210	MALDI-ToF	2.319	Bacteria	Bacteroidetes	Bacteroidia	Bacteroidales	Bacteroidaceae	Bacteroides	uniformis			mBHI (cipro + Ery)	excess
1211	NO GROWTH		NO GROWTH									mBHI (cipro + Ery)
1213	16S rRNA seq		Bacteria	Firmicutes	Clostridia	Clostridiales	Lachnospiraceae	Eubacterium	eligens			mBHI (cipro + Ery)	99.65	CP001104	TTATGACTGAGTGGCGGACGGGTGAGTAACGCGTGGGTAACCTGCCTTGTACTGGGGGATAGCAGCTGGAAACGGCTGGTAATACCGCATAAGCGCACAATGTTGCATGACATGGTGTGAAAAACTCCGGTGGTATAAGATGGACCCGCGTCTGATTAGCTAGTTGGTGAGATAACAGCCCACCAAGGCGACGATCAGTAGCCGACCTGAGAGGGTGACCGGCCACATTGGGACTGAGACACGGCCCAGACTCCTACGGGAGGCAGCAGTGGGGAATATTGCACAATGGAGGAAACTCTGATGCAGCGACGCCGCGTGAGTGAAGAAGTATTTCGGTATGTAAAGCTCTATCAGCAGGGAAGATAGTGACGGTACCTGACTAAGAAGCTCCGGCTAAAT…
1214	NO GROWTH		NO GROWTH									mBHI (cipro + Ery)
1215	MALDI-ToF	2.468	Bacteria	Bacteroidetes	Bacteroidia	Bacteroidales	Bacteroidaceae	Bacteroides	uniformis			mBHI (cipro + Ery)	excess
1216	NO GROWTH		NO GROWTH									mBHI (cipro + Ery)
1217	MALDI-ToF	1.831	Bacteria	Bacteroidetes	Bacteroidia	Bacteroidales	Porphyromonadaceae	Parabacteroides	merdae			mBHI (cipro + Ery)	excess
1218	16S rRNA seq		Bacteria	Firmicutes	Clostridia	Clostridiales	unclassified clostridiales	Intestinimonas	butyriciproducens			mBHI (cipro + Ery)	99.84	KC311367	TGCAGTCGAACGGAGCACCCCTGACGGAGTTTTCGGACAACGAAAGGGAATGCTTAGTGGCGGACGGGTGAGTAACGCGTGAGTAACCTGCCTTGGAGTGGGGAATAACAGCCGGAAACGGCTGCTAATACCGCATGATGTATCTGGATCGCATGGTTCTGGATACCAAAGATTTATCGCTCTGAGATGGACTCGCGTCTGATTAGCTAGTTGGTGAGGTAATGGCTCACCAAGGCGACGATCAGTAGCCGGACTGAGAGGTTGGCCGGCCACATTGGGACTGAGACACGGCCCAGACTCCTACGGGAGGCAGCAGTGGGGAATATTGGGCAATGGGCGAAAGCCTGACCCAGCAACGCCGCGTGAAGGAAGAAGGCCCTCGGGTTGTAAACTTCTTTT…
1219	16S rRNA seq		Bacteria	Actinobacteria	Coriobacteria	Coriobacteriales	Atopobiaceae	Olsenella	umbonata			mBHI (cipro + Ery)	99.83	LT629759	TGCAAGTCGAACGGCTAAAGCACCTTCGGGTGTGTATAAAGTGGCGAACGGCTGAGTAACACGTGGGCAACCTGCCCCTCGCACCGGGATAGCCTCGGGAAACCGTGGTTAATACCGGATACTCCGGGACCCCCGCATGGGGGTGCCGGGAAAGCCCTGACGGCGAGGGATGGGCCCGCGGCCTGTTAGCTTGTTGGCGGGGTAACGGCCCACCAAGGCGATTATGGGTAGCCGGGTTGAGAGACCGACCGGCCAGATTGGGACTGAGACACGGCCCAGACTCCTACGGGAGGCAGCAGTGGGGAATCTTGCACAATGGGCGAAAGCCTGATGCAGCGACGCCGCGTGCGGGACGAAGGCCTTCGGGTTGTAAACCGCTTTCAGCAGGGACGAGGCCGC…
1220	MALDI-ToF/16S rRNA (805R)	2.343	Bacteria	Proteobacteria	Betaproteobacteria	Burkholderiales	Sutterellaceae	Sutterella	wadsworthensis			mBHI (cipro + Ery)	99.85	L37785	GAGGGCTGCCTTCGCCATCGGTGTTCTTCCACATATCTACGCATTTCACTGCTACACGTGGAATTCCACCCTCCTCTGACAAACTCAAGTCCTGCAGTCATATATGCAATTCCCAGGTTGAGCCCGGGGATTTCACATCTATCTTACAGAACCGCCTGCGCACGCTTTACGCCCAGTAATTCCGATTAACGCTTGCACCCTACGTATTACCGCGGCTGCTGGCACGTAGTTAGCCGGTGCTTATTCTTCAGGTACCGTCAGCGGAATGCGGTGTTATCGCATCCCTTTTCGTCCCTGACAAAAGCAGTTTACAATCCGAAGACCTTCATCCTGCACGCGGCATGGCTGGATCAGGGTTGCCCCCATTGTCCAAAATTCCCCACTGCTGCCTCCCGTAGG…
1221	NO GROWTH		NO GROWTH									mBHI (cipro + Ery)
1223	MALDI-ToF	1.816	Bacteria	Bacteroidetes	Bacteroidia	Bacteroidales	Porphyromonadaceae	Parabacteroides	merdae			mBHI (cipro + Ery)
1224	16S rRNA seq		Bacteria	Firmicutes	Clostridia	Clostridiales	Lachnospiraceae	Eisenbergiella	tayi			mBHI (cipro + Ery)	95.41	KE992700	AAATTGCCGGCGGTTCCTTACACATGCAGTCGAACGGAGTTATGCAGAGGAGTTTTCGGATGGAATCGGCGTAACTTAGTGGCGGACGGGTGAGTAACGCGTGGGAAACCTGCCCTGTACCGGGGGATAACACTTAGAAATAGGTGCTAATACCGCATAAGCGCACAGCTTCACATGAGGCAGTGTGAAAAACTCCGGTGGTACAGGATGGTCCCGCGTCTGATTAGCCAGTTGGCAGGGTAACGGCCTACCAAAGCGACGATCAGTAGCCGGCCTGAGAGGGTGAACGGCCACATTGGGACTGAGACACGGCCCAAACTCCTACGGGAGGCAGCAGTGGGGAATATTGCACAATGGGGGAAACCCTGATGCAGCGATGCCGCGTGAGTGAAGAAGTAT…
1225	NO GROWTH		NO GROWTH									mBHI (cipro + Ery)
1226	MALDI-ToF	2.301	Bacteria	Bacteroidetes	Bacteroidia	Bacteroidales	Bacteroidaceae	Bacteroides	vulgatus			mBHI (cipro + Ery)	excess
1227	16S rRNA seq		Bacteria	Actinobacteria	Coriobacteria	Coriobacteriales	Atopobiaceae	Olsenella	umbonata			mBHI (cipro + Ery)	99.69	LT629759	TCGAACGGCTAAAGCACCTTCGGGTGTGTATAAAGTGGCGAACGGCTGAGTAACACGTGGGCAACCTGCCCCTCGCACCGGGATAGCCTCGGGAAACCGTGGTTAATACCGGATACTCCGGGACCCCCGCATGGGGGTGCCGGGAAAGCCCTGACGGCGAGGGATGGGCCCGCGGCCTGTTAGCTTGTTGGCGGGGTAACGGCCCACCAAGGCGATTATGGGTAGCCGGGTTGAGAGACCGACCGGCCAGATTGGGACTGAGACACGGCCCAGACTCCTACGGGAGGCAGCAGTGGGGAATCTTGCACAATGGGCGAAAGCCTGATGCAGCGACGCCGCGTGCGGGACGAAGGCCTTCGGGTTGTAAACCGCTTTCAGCAGGGACGAGGCCGCAAGGTG…
1228	MALDI-ToF	2.313	Bacteria	Bacteroidetes	Bacteroidia	Bacteroidales	Bacteroidaceae	Bacteroides	vulgatus			mBHI (cipro + Ery)	excess
1229	16S rRNA seq		Bacteria	Firmicutes	Clostridia	Clostridiales	Lachnospiraceae	Agathobacter	rectalis			mBHI (cipro + Ery)	99.89	CP001107	TGCAGTCGAACGAAGCACTTTATTTGATTTCCTTCGGGACTGATTATTTTGTGACTGAGTGGCGGACGGGTGAGTAACGCGTGGGTAACCTGCCTTGTACAGGGGGATAACAGTTGGAAACGGCTGCTAATACCGCATAAGCGCACAGCATCGCATGATGCAGTGTGAAAAACTCCGGTGGTATAAGATGGACCCGCGTTGGATTAGCTAGTTGGTGAGGTAACGGCCCACCAAGGCGACGATCCATAGCCGACCTGAGAGGGTGACCGGCCACATTGGGACTGAGACACGGCCCAAACTCCTACGGGAGGCAGCAGTGGGGAATATTGCACAATGGGCGAAAGCCTGATGCAGCGACGCCGCGTGAGCGAAGAAGTATTTCGGTATGTAAAGCTCTAT…
1230	16S rRNA seq		Bacteria	Actinobacteria	Coriobacteria	Coriobacteriales	Atopobiaceae	Olsenella	umbonata			mBHI (cipro + Ery)	99.87	LT629759	TGCAGTCGAACGGCTAAAGCACCTTCGGGTGTGTATAAAGTGGCGAACGGCTGAGTAACACGTGGGCAACCTGCCCCTCGCACCGGGATAGCCTCGGGAAACCGTGGTTAATACCGGATACTCCGGGACCCCCGCATGGGGGTGCCGGGAAAGCCCTGACGGCGAGGGATGGGCCCGCGGCCTGTTAGCTTGTTGGCGGGGTAACGGCCCACCAAGGCGATTATGGGTAGCCGGGTTGAGAGACCGACCGGCCAGATTGGGACTGAGACACGGCCCAGACTCCTACGGGAGGCAGCAGTGGGGAATCTTGCACAATGGGCGAAAGCCTGATGCAGCGACGCCGCGTGCGGGACGAAGGCCTTCGGGTTGTAAACCGCTTTCAGCAGGGACGAGGCCGCA…
1231	MALDI-ToF	2.183	Bacteria	Bacteroidetes	Bacteroidia	Bacteroidales	Bacteroidaceae	Bacteroides	massiliensis			mBHI (cipro + Ery)
1232	NO GROWTH		NO GROWTH									mBHI (cipro + Ery)
1233	NO GROWTH		NO GROWTH									mBHI (cipro + Ery)
1234	MALDI-ToF	2.056	Bacteria	Bacteroidetes	Bacteroidia	Bacteroidales	Porphyromonadaceae	Parabacteroides	merdae			mBHI (cipro + Ery)	excess
1235	MALDI-ToF	2.369	Bacteria	Bacteroidetes	Bacteroidia	Bacteroidales	Bacteroidaceae	Bacteroides	uniformis			mBHI (cipro + Ery)	excess
1236	MALDI-ToF	2.183	Bacteria	Bacteroidetes	Bacteroidia	Bacteroidales	Bacteroidaceae	Bacteroides	vulgatus			mBHI (cipro + Ery)	excess
1237	MALDI-ToF	2.155	Bacteria	Proteobacteria	Gammaproteobacteria	Enterobacteriales	Enterobacteriaceae	Escherichia	coli			mBHI (cipro + Ery)
1238	NO GROWTH		NO GROWTH									mBHI (cipro + Ery)
1239	MALDI-ToF	1.816	Bacteria	Bacteroidetes	Bacteroidia	Bacteroidales	Rikenellaceae	Alistipes	onderdonkii			mBHI (cipro + Ery)
1240	NO GROWTH		NO GROWTH									mBHI (cipro + Ery)
1241	NO GROWTH		NO GROWTH									mBHI (cipro + Ery)
1242	NO GROWTH		NO GROWTH									mBHI (cipro + Ery)
1243	NO GROWTH		NO GROWTH									mBHI (cipro + Ery)
1244	16S rRNA seq		Bacteria	Firmicutes	Clostridia	Clostridiales	unclassified clostridiales	Intestinimonas	butyriciproducens			mBHI (cipro + Ery)	99.89	KC311367	CGGAGCACCCCTGACGGAGTTTTCGGACAACGAAAGGGAATGCTTAGTGGCGGACGGGTGAGTAACGCGTGAGTAACCTGCCTTGGAGTGGGGAATAACAGCCGGAAACGGCTGCTAATACCGCATGATGTATCTGGATCGCATGGTTCTGGATACCAAAGATTTATCGCTCTGAGATGGACTCGCGTCTGATTAGCTAGTTGGTGAGGTAATGGCTCACCAAGGCGACGATCAGTAGCCGGACTGAGAGGTTGGCCGGCCACATTGGGACTGAGACACGGCCCAGACTCCTACGGGAGGCAGCAGTGGGGAATATTGGGCAATGGGCGAAAGCCTGACCCAGCAACGCCGCGTGAAGGAAGAAGGCCCTCGGGTTGTAAACTTCTTTTGTCAGGGACG…
1246	MALDI-ToF	2.042	Bacteria	Actinobacteria	Actinobacteria	Bifidobacteriales	Bifidobacteriaceae	Bifidobacterium	adolescentis			mBHI (cipro + Ery)	excess
1247	MALDI-ToF	1.914	Bacteria	Bacteroidetes	Bacteroidia	Bacteroidales	Porphyromonadaceae	Parabacteroides	merdae			mBHI (cipro + Ery)	excess
1248	MALDI-ToF	2.254	Bacteria	Proteobacteria	Gammaproteobacteria	Enterobacteriales	Enterobacteriaceae	Escherichia	coli			mBHI (cipro + Ery)
1249	MALDI-ToF	2.183	Bacteria	Bacteroidetes	Bacteroidia	Bacteroidales	Porphyromonadaceae	Parabacteroides	distasonis			mBHI (cipro + Ery)
1250	16S rRNA seq		Bacteria	Firmicutes	Clostridia	Clostridiales	Lachnospiraceae	Blautia	luti			mBHI (cipro + Ery)	99.44	AB691576	ATTGAGACTTCGGTGGATTTGATTCTATTTCTAGTGGCGGACGGGTGAGTAACGCGTGGGTAACCTGCCTTATACAGGGGGATAACAGTCAGAAATGGCTGCTAATACCGCATAAGCGCACAGAGCTGCATGGCTCAGTGTGAAAAACTCCGGTGGTATAAGATGGACCCGCGTTGGATTAGCTTGTTGGTGGGGTAACGGCCCACCAAGGCGACGATCCATAGCCGGCCTGAGAGGGTGAACGGCCACATTGGGACTGAGACACGGCCCAGACTCCTACGGGAGGCAGCAGTGGGGAATATTGCACAATGGGGGAAACCCTGATGCAGCGACGCCGCGTGAAGGAAGAAGTATCTCGGTATGTAAACTTCTATCAGCAGGGAAGATAGTGACGGTACC…
1301	MALDI-ToF	1.916	Bacteria	Actinobacteria	Actinobacteria	Bifidobacteriales	Bifidobacteriaceae	Bifidobacterium	longum			mBHI ( Imepenem 0.5 mg/L)	excess
1302	MALDI-ToF	2.396	Bacteria	Bacteroidetes	Bacteroidia	Bacteroidales	Bacteroidaceae	Bacteroides	uniformis			mBHI ( Imepenem 0.5 mg/L)	excess
1303	MALDI-ToF	2.301	Bacteria	Bacteroidetes	Bacteroidia	Bacteroidales	Bacteroidaceae	Bacteroides	uniformis			mBHI ( Imepenem 0.5 mg/L)	excess
1304	MALDI-ToF	1.875	Bacteria	Actinobacteria	Actinobacteria	Bifidobacteriales	Bifidobacteriaceae	Bifidobacterium	longum			mBHI ( Imepenem 0.5 mg/L)	excess
1305	MALDI-ToF	2.42	Bacteria	Bacteroidetes	Bacteroidia	Bacteroidales	Bacteroidaceae	Bacteroides	uniformis			mBHI ( Imepenem 0.5 mg/L)	excess
1306	NO GROWTH		NO GROWTH									mBHI ( Imepenem 0.5 mg/L)
1307	MALDI-ToF	2.461	Bacteria	Bacteroidetes	Bacteroidia	Bacteroidales	Bacteroidaceae	Bacteroides	uniformis			mBHI ( Imepenem 0.5 mg/L)	excess
1308	MALDI-ToF	2.123	Bacteria	Bacteroidetes	Bacteroidia	Bacteroidales	Bacteroidaceae	Bacteroides	vulgatus			mBHI ( Imepenem 0.5 mg/L)	excess
1309	MALDI-ToF	2.358	Bacteria	Bacteroidetes	Bacteroidia	Bacteroidales	Bacteroidaceae	Bacteroides	uniformis			mBHI ( Imepenem 0.5 mg/L)	excess
1311	MALDI-ToF	2.164	Bacteria	Bacteroidetes	Bacteroidia	Bacteroidales	Prevotellaceae	Prevotella	copri			mBHI ( Imepenem 0.5 mg/L)	excess
1312	NO GROWTH		NO GROWTH									mBHI ( Imepenem 0.5 mg/L)
1313	MALDI-ToF	1.928	Bacteria	Actinobacteria	Actinobacteria	Bifidobacteriales	Bifidobacteriaceae	Bifidobacterium	longum			mBHI ( Imepenem 0.5 mg/L)	excess
1314	MALDI-ToF	2.186	Bacteria	Bacteroidetes	Bacteroidia	Bacteroidales	Prevotellaceae	Prevotella	copri			mBHI ( Imepenem 0.5 mg/L)	excess
1315	NO GROWTH		NO GROWTH									mBHI ( Imepenem 0.5 mg/L)
1316	MALDI-ToF	2.337	Bacteria	Bacteroidetes	Bacteroidia	Bacteroidales	Bacteroidaceae	Bacteroides	uniformis			mBHI ( Imepenem 0.5 mg/L)	excess
1317	MALDI-ToF	1.868	Bacteria	Actinobacteria	Actinobacteria	Bifidobacteriales	Bifidobacteriaceae	Bifidobacterium	longum			mBHI ( Imepenem 0.5 mg/L)	excess
1318	MALDI-ToF	1.937	Bacteria	Bacteroidetes	Bacteroidia	Bacteroidales	Bacteroidaceae	Bacteroides	massiliensis			mBHI ( Imepenem 0.5 mg/L)
1319	16S rRNA seq		Bacteria	Firmicutes	Clostridia	Clostridiales	Lachnospiraceae	Fecalibacterium	prausnitzii			mBHI ( Imepenem 0.5 mg/L)	99.32	AJ413954	TGCAGTCGAACGAGCGAGAGAGAGCTTGCTTTCTCGAGCGAGTGGCGAACGGGTGAGTAACGCGTGAGGAACCTGCCTCAAAGAGGGGGACAACAGTTGGAAACGACTGCTAATACCGCATAAGCCCACGACCCGGCATCGGGTAGAGGGAAAAGGAGCAATCCGCTTTGAGATGGCCTCGCGTCCGATTAGCTAGTTGGTGAGGTAACGGCCCACCAAGGCGACGATCGGTAGCCGGACTGAGAGGTTGAACGGCCACATTGGGACTGAGACACGGCCCAGACTCCTACGGGAGGCAGCAGTGGGGAATATTGCACAATGGGGGAAACCCTGATGCAGCGACGCCGCGTGGAGGAAGAAGGTCTTCGGATTGTAAACTCCTGTTGTTGAGGAAGATAA…
1320	16S rRNA seq		Bacteria	Firmicutes	Clostridia	Clostridiales	Lachnospiraceae	Fecalibacterium	prausnitzii			mBHI ( Imepenem 0.5 mg/L)	98.8	AJ413954	TGCAGTCGAACGAGCGAGAGAGAGCTTGCTTTCTCAAGCGAGTGGCGAACGGGTGAGTAACGCGTGAGGAACCTACCTCAAAGAGGGGGACAACAGTTGGAAACGACTGCTAATACCGCATAAGCCCACGACCCGGCATCGGGTTGAGGGAAAAGGAGCAATCCGCTTTGAGATGGCCTCGCGTCCGATTAGCTAGTTGGTGAGGTAACGGCCCACCAAGGCAACGATCGGTAGCCGGACTGAGAGGTTGAACGGCCACATTGGGACTGAGACACGGCCCAGACTCCTACGGGAGGCAGCAGTGGGGAATATTGCACAATGGGGGAAACCCTGATGCAGCGACGCCGCGTGGAGGAAGAAGGTCTTCGGATTGTAAACTCCTGTTGTTGAGGAAGATAA…
1322	16S rRNA seq		Bacteria	Firmicutes	Clostridia	Clostridiales	Lachnospiraceae	Fecalibacterium	prausnitzii			mBHI ( Imepenem 0.5 mg/L)	99.84	AJ413954	TGAGGAACCTGCCTCAAAGAGGGGGACAACAGTTGGAAACGACTGCTAATACCGCATAAGCCCACGACCCGGCATCGGGTAGAGGGAAAAGGAGCAATCCGCTTTGAGATGGCCTCGCGTCCGATTAGCTAGTTGGTGAGGTAACGGCCCACCAAGGCGACGATCGGTAGCCGGACTGAGAGGTTGAACGGCCACATTGGGACTGAGACACGGCCCAGACTCCTACGGGAGGCAGCAGTGGGGAATATTGCACAATGGGGGAAACCCTGATGCAGCGACGCCGCGTGGAGGAAGAAGGTCTTCGGATTGTAAACTCCTGTTGTTGAGGAAGATAATGACGGTACTCAACAAGGAAGTGACGGCTAACTACGTGCCAGCAGCCGCGGTAAAACGTAGGTC…
1323	NO GROWTH		NO GROWTH									mBHI ( Imepenem 0.5 mg/L)
1324	NO GROWTH		NO GROWTH									mBHI ( Imepenem 0.5 mg/L)
1325	MALDI-ToF	2.431	Bacteria	Bacteroidetes	Bacteroidia	Bacteroidales	Bacteroidaceae	Bacteroides	uniformis			mBHI ( Imepenem 0.5 mg/L)	excess
1326	16S rRNA seq		Bacteria	Firmicutes	Clostridia	Clostridiales	Lachnospiraceae	Fecalibacterium	prausnitzii			mBHI ( Imepenem 0.5 mg/L)	99.2	AJ413954	AGCGAGAGAGAGCTTGCTTTCTCGAGCGAGTGGCGAACGGGTGAGTAACGCGTGAGGAACCTGCCTCAAAGAGGGGGACAACAGTTGGAAACGACTGCTAATACCGCATAAGCCCACGGCCCGGCATCGGGTAGAGGGAAAAGGAGCAATCCGCTTTGAGATGGCCTCGCGTCCGATTAGCTAGTTGGTGAGGTAACGGCCCACCAAGGCGACGATCGGTAGCCGGACTGAGAGGTTGAACGGCCACATTGGGACTGAGACACGGCCCAGACTCCTACGGGAGGCAGCAGTGGGGAATATTGCACAATGGGGGAAACCCTGATGCAGCGACGCCGCGTGGAGGAAGAAGGTCTTCGGATTGTAAACTCCTGTTGTTGAGGAAGATAATGACGGTACTCA…
1327												mBHI ( Imepenem 0.5 mg/L)
1328	16S rRNA seq		Bacteria	Firmicutes	Clostridia	Clostridiales	Lachnospiraceae	Fecalibacterium	prausnitzii			mBHI ( Imepenem 0.5 mg/L)	97.9	AJ413954	TGCAGTCGAACGAGAGAGAGGGAGCTTGCTTCCTCAATCGAGTGGCGAACGGGTGAGTAACGCGTGAGGAACCTGCCTCAAAGAGGGGGACAACAGTTGGAAACGACTGCTAATACCGCATAAGCCCACAGCTCGGCATCGAGCAGAGGGAAAAGGAGCAATCCGCTTTGAGATGGCCTCGCGTCCGATTAGCTAGTTGGTGAGGTAATGGCCCACCAAGGCAACGATCGGTAGCCGGACTGAGAGGTTGAACGGCCACATTGGGACTGAGACACGGCCCAGACTCCTACGGGAGGCAGCAGTGGGGAATATTGCACAATGGGGGAAACCCTGATGCAGCGACGCCGCGTGGAGGAAGAAGGTCTTCGGATTGTAAACTCCTGTTGTTGAGGAAGATAA…
1329	NO GROWTH		NO GROWTH									mBHI ( Imepenem 0.5 mg/L)
1330	MALDI-ToF	2.177	Bacteria	Proteobacteria	Betaproteobacteria	Burkholderiales	Sutterellaceae	Sutterella	wadsworthensis			mBHI ( Imepenem 0.5 mg/L)
1331	16S rRNA seq		Bacteria	Firmicutes	Clostridia	Clostridiales	Lachnospiraceae	Fecalibacterium	prausnitzii			mBHI ( Imepenem 0.5 mg/L)	99.64	AJ413954	TTGCTTTCTCGAGCGAGTGGCGAACGGGTGAGTAACGCGTGAGGAACCTGCCTCAAAGAGGGGGACAACAGTTGGAAACGACTGCTAATACCGCATAAGCCCACGACCCGGCATCGGGTAGAGGGAAAAGGAGCAATCCGCTTTGAGATGGCCTCGCGTCCGATTAGCTAGTTGGTGAGGTAACGGCCCACCAAGGCGACGATCGGTAGCCGGACTGAGAGGTTGAACGGCCACATTGGGACTGAGACACGGCCCAGACTCCTACGGGAGGCAGCAGTGGGGAATATTGCACAATGGGGGAAACCCTGATGCAGCGACGCCGCGTGGAGGAAGAAGGTCTTCGGATTGTAAACTCCTGTTGTTGAGGAAGATAATGACGGTACTCAACAAGGAAGTGAC…
1332	16S rRNA seq		Bacteria	Firmicutes	Clostridia	Clostridiales	Lachnospiraceae	Fecalibacterium	prausnitzii			mBHI ( Imepenem 0.5 mg/L)	99.88	NMTZ01000006	TAACGCGTGAGGAACCTGCCTCAAAGAGGGGGACAACAGTTGGAAACGACTGCTAATACCGCATAAGCCCACGACCCGGCATCGGGTAGAGGGAAAAGGAGCAATCCGCTTTGAGATGGCCTCGCGTCCGATTAGCTAGTTGGTGAGGTAACGGCCCACCAAGGCGACGATCGGTAGCCGGACTGAGAGGTTGAACGGCCACATTGGGACTGAGACACGGCCCAGACTCCTACGGGAGGCAGCAGTGGGGAATATTGCACAATGGGGGAAACCCTGATGCAGCGACGCCGCGTGGAGGAAGAAGGTCTTCGGATTGTAAACTCCTGTTGTTGAGGAAGATAATGACGGTACTCAACAAGGAAGTGACGGCTAACTACGTGCCAGCAGCCGCGGTAAAAC…
1333	NO GROWTH		NO GROWTH									mBHI ( Imepenem 0.5 mg/L)
1334	MALDI-ToF	1.735	Bacteria	Actinobacteria	Coriobacteria	Eggerthellales	Eggerthellaceae	Eggerthella	lenta			mBHI ( Imepenem 0.5 mg/L)
1335	MALDI-ToF	2.105	Bacteria	Bacteroidetes	Bacteroidia	Bacteroidales	Bacteroidaceae	Bacteroides	uniformis			mBHI ( Imepenem 0.5 mg/L)	excess
1336	MALDI-ToF	2.275	Bacteria	Proteobacteria	Betaproteobacteria	Burkholderiales	Sutterellaceae	Sutterella	wadsworthensis			mBHI ( Imepenem 0.5 mg/L)
1337	16S rRNA seq		Bacteria	Firmicutes	Clostridia	Clostridiales	Lachnospiraceae	Fecalibacterium	prausnitzii			mBHI ( Imepenem 0.5 mg/L)	98.69	AJ413954	TTTTTCGAGCGAGTGGCGAACGGGTGAGTAACGCGTGAGGAACCTGCCTCAAAGAGGGGGACAACAGTTGGAAACGACTGCTAATACCGCATAAGCCCACGGCTCGGCATCGAGCAGAGGGAAAAGGAGCAATCCGCTTTGAGATGGCCTCGCGTCCGATTAGCTAGTTGGTGAGGTAACGGCCCACCAAGGCGACGATCGGTAGCCGGACTGAGAGGTTGAACGGCCACATTGGGACTGAGACACGGCCCAGACTCCTACGGGAGGCAGCAGTGGGGAATATTGCACAATGGGGGAAACCCTGATGCAGCGACGCCGCGTGGAGGAAGAAGGTCTTCGGATTGTAAACTCCTGTTGTTGAGGAAGATAATGACGGTACTCAACAAGGAAGTGACGGCT…
1338	MALDI-ToF	2.267	Bacteria	Bacteroidetes	Bacteroidia	Bacteroidales	Prevotellaceae	Prevotella	copri			mBHI ( Imepenem 0.5 mg/L)	excess
1339	16S rRNA seq		Bacteria	Firmicutes	Clostridia	Clostridiales	Lachnospiraceae	Fecalibacterium	prausnitzii			mBHI ( Imepenem 0.5 mg/L)	99.56	AJ413954	TGCAGTCGAACGAGCGAGAGAGAGCTTGCTTTCTCGAGCGAGTGGCGAACGGGTGAGTAACGCGTGAGGAACCTGCCTCAAAGAGGGGGACAACAGTTGGAAACGACTGCTAATACCGCATAAGCCCACGACCCGGCATCGGGTAGAGGGAAAAGGAGCAATCCGCTTTGAGATGGCCTCGCGTCCGATTAGCTAGTTGGTGAGGTAACGGCCCACCAAGGCGACGATCGGTAGCCGGACTGAGAGGTTGAACGGCCACATTGGGACTGAGACACGGCCCAGACTCCTACGGGAGGCAGCAGTGGGGAATATTGCACAATGGGGGAAACCCTGATGCAGCGACGCCGCGTGGAGGAAGAAGGTCTTCGGATTGTAAACTCCTGTTGTTGAGGAAGATAA…
1340	MALDI-ToF	2.27	Bacteria	Proteobacteria	Betaproteobacteria	Burkholderiales	Sutterellaceae	Sutterella	wadsworthensis			mBHI ( Imepenem 0.5 mg/L)
1341	MALDI-ToF	2.232	Bacteria	Bacteroidetes	Bacteroidia	Bacteroidales	Prevotellaceae	Prevotella	copri			mBHI ( Imepenem 0.5 mg/L)	excess
1342	NO GROWTH		NO GROWTH									mBHI ( Imepenem 0.5 mg/L)
1343	NO GROWTH		NO GROWTH									mBHI ( Imepenem 0.5 mg/L)
1344	16S rRNA seq		Bacteria	Firmicutes	Clostridia	Clostridiales	Lachnospiraceae	Fecalibacterium	prausnitzii			mBHI ( Imepenem 0.5 mg/L)	99.62	AJ413954	GCTTTCTCGAGCGAGTGGCGAACGGGTGAGTAACGCGTGAGGAACCTGCCTCAAAGAGGGGGACAACAGTTGGAAACGACTGCTAATACCGCATAAGCCCACGACCCGGCATCGGGTAGAGGGAAAAGGAGCAATCCGCTTTGAGATGGCCTCGCGTCCGATTAGCTAGTTGGTGAGGTAACGGCCCACCAAGGCGACGATCGGTAGCCGGACTGAGAGGTTGAACGGCCACATTGGGACTGAGACACGGCCCAGACTCCTACGGGAGGCAGCAGTGGGGAATATTGCACAATGGGGGAAACCCTGATGCAGCGACGCCGCGTGGAGGAAGAAGGTCTTCGGATTGTAAACTCCTGTTGTTGAGGAAGATAATGACGGTACTCAACAAGGAAGTGACGG…
1345	NO GROWTH		NO GROWTH									mBHI ( Imepenem 0.5 mg/L)
1346	16S rRNA seq		Bacteria	Firmicutes	Clostridia	Clostridiales	Lachnospiraceae	Fecalibacterium	prausnitzii			mBHI ( Imepenem 0.5 mg/L)	99.88	NMTZ01000006	TAACGCGTGAGGAACCTGCCTCAAAGAGGGGGACAACAGTTGGAAACGACTGCTAATACCGCATAAGCCCACGACCCGGCATCGGGTAGAGGGAAAAGGAGCAATCCGCTTTGAGATGGCCTCGCGTCCGATTAGCTAGTTGGTGAGGTAACGGCCCACCAAGGCGACGATCGGTAGCCGGACTGAGAGGTTGAACGGCCACATTGGGACTGAGACACGGCCCAGACTCCTACGGGAGGCAGCAGTGGGGAATATTGCACAATGGGGGAAACCCTGATGCAGCGACGCCGCGTGGAGGAAGAAGGTCTTCGGATTGTAAACTCCTGTTGTTGAGGAAGATAATGACGGTACTCAACAAGGAAGTGACGGCTAACTACGTGCCAGCAGCCGCGGTAAAAC…
1347	MALDI-ToF	2.123	Bacteria	Bacteroidetes	Bacteroidia	Bacteroidales	Porphyromonadaceae	Parabacteroides	distasonis			mBHI ( Imepenem 0.5 mg/L)	excess
1348	MALDI-ToF	1.783	Bacteria	Actinobacteria	Actinobacteria	Bifidobacteriales	Bifidobacteriaceae	Bifidobacterium	longum			mBHI ( Imepenem 0.5 mg/L)	excess
1349	MALDI-ToF	2.3	Bacteria	Proteobacteria	Betaproteobacteria	Burkholderiales	Sutterellaceae	Sutterella	wadsworthensis			mBHI ( Imepenem 0.5 mg/L)	excess
1350	MALDI-ToF	2.002	Bacteria	Actinobacteria	Coriobacteria	Coriobacteriales	Coriobacteriaceae	Collinsella	aerofaciens			mBHI ( Imepenem 0.5 mg/L)	excess
1351	MALDI-ToF	2.156	Bacteria	Bacteroidetes	Bacteroidia	Bacteroidales	Bacteroidaceae	Bacteroides	uniformis			mBHI ( Imepenem 0.5 mg/L)	excess
1352	MALDI-ToF	2.095	Bacteria	Proteobacteria	Gammaproteobacteria	Enterobacteriales	Enterobacteriaceae	Escherichia	coli			mBHI ( Imepenem 0.5 mg/L)
1353	NO GROWTH		NO GROWTH									mBHI ( Imepenem 0.5 mg/L)
1354	MALDI-ToF	1.87	Bacteria	Actinobacteria	Actinobacteria	Bifidobacteriales	Bifidobacteriaceae	Bifidobacterium	longum			mBHI ( Imepenem 0.5 mg/L)	excess
1355	MALDI-ToF	2.14	Bacteria	Proteobacteria	Gammaproteobacteria	Enterobacteriales	Enterobacteriaceae	Escherichia	coli			mBHI ( Imepenem 0.5 mg/L)
1356	MALDI-ToF	2.199	Bacteria	Bacteroidetes	Bacteroidia	Bacteroidales	Porphyromonadaceae	Parabacteroides	merdae			mBHI ( Imepenem 0.5 mg/L)	excess
1358	MALDI-ToF	2.506	Bacteria	Bacteroidetes	Bacteroidia	Bacteroidales	Bacteroidaceae	Bacteroides	vulgatus			mBHI ( Imepenem 0.5 mg/L)	excess
1359	MALDI-ToF	2.343	Bacteria	Bacteroidetes	Bacteroidia	Bacteroidales	Bacteroidaceae	Bacteroides	vulgatus			mBHI ( Imepenem 0.5 mg/L)	excess
1360	NO GROWTH		NO GROWTH									mBHI ( Imepenem 0.5 mg/L)
1361	MALDI-ToF	2.092	Bacteria	Proteobacteria	Gammaproteobacteria	Enterobacteriales	Enterobacteriaceae	Escherichia	coli			mBHI ( Imepenem 0.5 mg/L)
1362	16S rRNA seq		Bacteria	Firmicutes	Clostridia	Clostridiales	unclassified clostridiales	Intestinimonas	butyriciproducens			mBHI ( Imepenem 0.5 mg/L)	99.86	KC311367	TGCAAGTCGAACGGAGCACCCCTGACGGAGTTTTCGGACAACGAAAGGGAATGCTTAGTGGCGGACGGGTGAGTAACGCGTGAGTAACCTGCCTTGGAGTGGGGAATAACAGCCGGAAACGGCTGCTAATACCGCATGATGTATCTGGATCGCATGGTTCTGGATACCAAAGATTTATCGCTCTGAGATGGACTCGCGTCTGATTAGCTAGTTGGTGAGGTAATGGCTCACCAAGGCGACGATCAGTAGCCGGACTGAGAGGTTGGCCGGCCACATTGGGACTGAGACACGGCCCAGACTCCTACGGGAGGCAGCAGTGGGGAATATTGGGCAATGGGCGAAAGCCTGACCCAGCAACGCCGCGTGAAGGAAGAAGGCCCTCGGGTTGTAAACTTCTTT…
1363	16S rRNA seq		Bacteria	Firmicutes	Clostridia	Clostridiales	Ruminococcaceae	Flavonifractor	plautii			mBHI ( Imepenem 0.5 mg/L)	99.78	JH417629	TGCAGTCGAACGGGGTGCTCATGACGGAGGATTCGTCCAACGGATTGAGTTACCTAGTGGCGGACGGGTGAGTAACGCGTGAGGAACCTGCCTTGGAGAGGGGAATAACACTCCGAAAGGAGTGCTAATACCGCATGATGCAGTTGGGTCGCATGGCTCTGACTGCCAAAGATTTATCGCTCTGAGATGGCCTCGCGTCTGATTAGCTAGTAGGCGGGGTAACGGCCCACCTAGGCGACGATCAGTAGCCGGACTGAGAGGTTGACCGGCCACATTGGGACTGAGACACGGCCCAGACTCCTACGGGAGGCAGCAGTGGGGAATATTGGGCAATGGGCGCAAGCCTGACCCAGCAACGCCGCGTGAAGGAAGAAGGCTTTCGGGTTGTAAACTTCTTTT…
1364	MALDI-ToF	2.087	Bacteria	Proteobacteria	Gammaproteobacteria	Enterobacteriales	Enterobacteriaceae	Escherichia	coli			mBHI ( Imepenem 0.5 mg/L)
1365	NO GROWTH		NO GROWTH									mBHI ( Imepenem 0.5 mg/L)
1366	16S rRNA seq		Bacteria	Firmicutes	Clostridia	Clostridiales	Lachnospiraceae	Fecalibacterium	prausnitzii			mBHI ( Imepenem 0.5 mg/L)	99.4	AJ413954	GCGTGAGGAACCTGCCTCAAAGAGGGGGACAACAGTTGGAAACGACTGCTAATACCGCATAAGCCCACGACCCGGCATCGGGTAGAGGGAAAAGGAGCAATCCGCTTTGAGATGGCCTCGCGTCCGATTAGCTAGTTGGTGAGGTAACGGCCCACCAAGGCGACGATCGGTAGCCGGACTGAGAGGTTGAACGGCCACATTGGGACTGAGACACGGCCCAGACTCCTACGGGAGGCAGCAGTGGGGAATATTGCACAATGGGGGAAACCCTGATGCAGCGACGCCGCGTGGAGGAAGAAGGTCTTCGGATTGTAAACTCCTGTTGTTGAGGAAGATAATGACGGTACTCAACAAGGAAGTGACGGCTAACTACGTGCCAGCAGCCGCGGTAAAACGTAG…
1367	MALDI-ToF	2.106	Bacteria	Proteobacteria	Gammaproteobacteria	Enterobacteriales	Enterobacteriaceae	Escherichia	coli			mBHI ( Imepenem 0.5 mg/L)
1368	MALDI-ToF	2.193	Bacteria	Proteobacteria	Gammaproteobacteria	Enterobacteriales	Enterobacteriaceae	Escherichia	coli			mBHI ( Imepenem 0.5 mg/L)
1369	MALDI-ToF	1.944	Bacteria	Bacteroidetes	Bacteroidia	Bacteroidales	Porphyromonadaceae	Parabacteroides	merdae			mBHI ( Imepenem 0.5 mg/L)	excess
1370	MALDI-ToF	2.14	Bacteria	Proteobacteria	Gammaproteobacteria	Enterobacteriales	Enterobacteriaceae	Escherichia	coli			mBHI ( Imepenem 0.5 mg/L)
1371	NO GROWTH		NO GROWTH									mBHI ( Imepenem 0.5 mg/L)
1372	16S rRNA seq		Bacteria	Proteobacteria	Gammaproteobacteria	Enterobacteriales	Enterobacteriaceae	Escherichia	coli			mBHI ( Imepenem 0.5 mg/L)	99.54	CU928158	GCAGCTTGCTGCTTTGCTGACGAGTGGCGGACGGGTGAGTAATGTCTGGGAAACTGCCCGATGGAGGGGGATAACTACTGGAAACGGTAGCTAATACCGCATAACGTCGCAAGACCAAAGAGGGGGACCTTAGGGCCTCTTGCCATCGGATGTGCCCAGATGGGATTAGCTAGTAGGTGGGGTAAAGGCTCACCTAGGCGACGATCCCTAGCTGGTCTGAGAGGATGACCAGCCACACTGGAACTGAGACACGGTCCAGACTCCTACGGGAGGCAGCAGTGGGGAATATTGCACAATGGGCGCAAGCCTGATGCAGCCATGCCGCGTGTATGAAGAAGGCCTTCGGGTTGTAAAGTACTTTCAGCGGGGAGGAAGGGAGTAAAGTTAATACCTTTGCTC…
1373	16S rRNA seq		Bacteria	Firmicutes	Clostridia	Clostridiales	Lachnospiraceae	Fecalibacterium	prausnitzii			mBHI ( Imepenem 0.5 mg/L)	98.18	AJ413954	AGTGGCGAACGGGTGAGTAACGCGTGAGGAACCTGCCTCAAAGAGGGGGACAACAGTTGGAAACGACTGCTAATACCGCATAAGCCCACAGGTCGGCATCGACCAGAGGGAAAAGGAGCAATCCGCTTTGAGATGGCCTCGCGTCCGATTAGCTAGTTGGTGAGGTAACGGCCCACCAAGGCAACGATCGGTAGCCGGACTGAGAGGTTGAACGGCCACATTGGGACTGAGACACGGCCCAGACTCCTACGGGAGGCAGCAGTGGGGAATATTGCACAATGGGGGAAACCCTGATGCAGCGACGCCGCGTGGAGGAAGAAGGTCTTCGGATTGTAAACTCCTGTTGTTGAGGAAGATAATGACGGTACTCAACAAGGAAGTGACGGCTAACTACGTGCC…
1374	NO GROWTH		NO GROWTH									mBHI ( Imepenem 0.5 mg/L)
1375	MALDI-ToF	2.142	Bacteria	Bacteroidetes	Bacteroidia	Bacteroidales	Bacteroidaceae	Bacteroides	salyersiaae			mBHI ( Imepenem 0.5 mg/L)
1376	NO GROWTH		NO GROWTH									mBHI ( Imepenem 0.5 mg/L)
1378	16S rRNA seq		Bacteria	Firmicutes	Clostridia	Clostridiales	Lachnospiraceae	Sellimonas	intestinalis			mBHI ( Imepenem 0.5 mg/L)	99.89	LGAJ01000018	TGCAGTCGAGCGAAGCGCTGTTTTCAGAATCTTCGGAGGAAGAGGACAGTGACTGAGCGGCGGACGGGTGAGTAACGCGTGGGCAACCTGCCTCATACAGGGGGATAACAGTTAGAAATGACTGCTAATACCGCATAAGCGCACAGGACCGCATGGTGTAGTGTGAAAAACTCCGGTGGTATGAGATGGACCCGCGTCTGATTAGGTAGTTGGTGGGGTAAAGGCCTACCAAGCCGACGATCAGTAGCCGACCTGAGAGGGTGACCGGCCACATTGGGACTGAGACACGGCCCAAACTCCTACGGGAGGCAGCAGTGGGGAATATTGCACAATGGGGGAAACCCTGATGCAGCGACGCCGCGTGAAGGAAGAAGTATTTCGGTATGTAAACTTCTATCA…
1379	MALDI-ToF	1.82	Bacteria	Actinobacteria	Actinobacteria	Bifidobacteriales	Bifidobacteriaceae	Bifidobacterium	longum			mBHI ( Imepenem 0.5 mg/L)	excess
1381	MALDI-ToF	2.215	Bacteria	Bacteroidetes	Bacteroidia	Bacteroidales	Bacteroidaceae	Bacteroides	salyersiaae			mBHI ( Imepenem 0.5 mg/L)
1382	MALDI-ToF	2.184	Bacteria	Proteobacteria	Gammaproteobacteria	Enterobacteriales	Enterobacteriaceae	Escherichia	coli			mBHI ( Imepenem 0.5 mg/L)	excess
1383	NO GROWTH		NO GROWTH									mBHI ( Imepenem 0.5 mg/L)
1384	MALDI-ToF	2.257	Bacteria	Proteobacteria	Gammaproteobacteria	Enterobacteriales	Enterobacteriaceae	Escherichia	coli			mBHI ( Imepenem 0.5 mg/L)	excess
1385	MALDI-ToF	2.252	Bacteria	Bacteroidetes	Bacteroidia	Bacteroidales	Bacteroidaceae	Bacteroides	uniformis			mBHI ( Imepenem 0.5 mg/L)	excess
1386	MALDI-ToF	2.197	Bacteria	Proteobacteria	Gammaproteobacteria	Enterobacteriales	Enterobacteriaceae	Escherichia	coli			mBHI ( Imepenem 0.5 mg/L)	excess
1388	MALDI-ToF	2.298	Bacteria	Bacteroidetes	Bacteroidia	Bacteroidales	Bacteroidaceae	Bacteroides	uniformis			mBHI ( Imepenem 0.5 mg/L)	excess
1389	NO GROWTH		NO GROWTH									mBHI ( Imepenem 0.5 mg/L)
1392	NO GROWTH		NO GROWTH									mBHI ( Imepenem 0.5 mg/L)
1393	MALDI-ToF	2.024	Bacteria	Actinobacteria	Coriobacteria	Eggerthellales	Eggerthellaceae	Eggerthella	lenta			mBHI ( Imepenem 0.5 mg/L)	excess
1394	NO GROWTH		NO GROWTH									mBHI ( Imepenem 0.5 mg/L)
1395	MALDI-ToF	1.737	Bacteria	Bacteroidetes	Bacteroidia	Bacteroidales	Porphyromonadaceae	Parabacteroides	merdae			mBHI ( Imepenem 0.5 mg/L)	excess
1396	16S rRNA seq		Bacteria	Firmicutes	Clostridia	Clostridiales	Lachnospiraceae	Fecalibacterium	prausnitzii			mBHI ( Imepenem 0.5 mg/L)	99.23	AJ413954	TGCAGTCGAACGAGCGAGAGAGAGCTTGCTTTCTCGAGCGAGTGGCGAACGGGTGAGTAACGCGTGAGGAACCTGCCTCAAAGAGGGGGACAACAGTTGGAAACGACTGCTAATACCGCATAAGCCCACGGCCCGGCATCGGGTAGAGGGAAAAGGAGCAATCCGCTTTGAGATGGCCTCGCGTCCGATTAGCTAGTTGGTGAGGTAACGGCCCACCAAGGCGACGATCGGTAGCCGGACTGAGAGGTTGAACGGCCACATTGGGACTGAGACACGGCCCAGACTCCTACGGGAGGCAGCAGTGGGGAATATTGCACAATGGGGGAAACCCTGATGCAGCGACGCCGCGTGGAGGAAGAAGGTCTTCGGATTGTAAACTCCTGTTGTTGAGGAAGATAA…
1397	MALDI-ToF	2.073	Bacteria	Proteobacteria	Gammaproteobacteria	Enterobacteriales	Enterobacteriaceae	Escherichia	coli			mBHI ( Imepenem 0.5 mg/L)	excess
1398	NO GROWTH		NO GROWTH									mBHI ( Imepenem 0.5 mg/L)
1399	NO GROWTH		NO GROWTH									mBHI ( Imepenem 0.5 mg/L)
1400	MALDI-ToF	2.012	Bacteria	Bacteroidetes	Bacteroidia	Bacteroidales	Bacteroidaceae	Bacteroides	uniformis			mBHI ( Imepenem 0.5 mg/L)	excess
1404	MALDI-ToF	2.067	Bacteria	Bacteroidetes	Bacteroidia	Bacteroidales	Bacteroidaceae	Bacteroides	salyersiae			Modified mBHI
1405	MALDI-ToF	2.548	Bacteria	Bacteroidetes	Bacteroidia	Bacteroidales	Bacteroidaceae	Bacteroides	vulgatus			Modified mBHI	excess
1406	16S rRNA seq		Bacteria	Firmicutes	Clostridia	Clostridiales	Peptostreptococcaceae	Clostridioides	difficile			Modified mBHI	99.78	CP011968	TGCAGTTGAGCGATTTACTTCGGTAAAGAGCGGCGGACGGGTGAGTAACGCGTGGGTAACCTACCCTGTACACACGGATAACATACCGAAAGGTATGCTAATACGGGATAACATATTTGAGAGGCATCTCTTGAATATCAAAGGTGAGCCAGTACAGGATGGACCCGCGTCTGATTAGCTAGTTGGTAAGGTAACGGCTTACCAAGGCGACGATCAGTAGCCGACCTGAGAGGGTGATCGGCCACATTGGAACTGAGACACGGTCCAAACTCCTACGGGAGGCAGCAGTGGGGAATATTGCACAATGGGCGAAAGCCTGATGCAGCAACGCCGCGTGAGTGATGAAGGCCTTCGGGTCGTAAAACTCTGTCCTCAAGGAAGATAATGACGGTACTTGAG…
1407	MALDI-ToF	2.277	Bacteria	Bacteroidetes	Bacteroidia	Bacteroidales	Bacteroidaceae	Bacteroides	thetaiotaomicron			Modified mBHI
1409	MALDI-ToF	2.508	Bacteria	Bacteroidetes	Bacteroidia	Bacteroidales	Bacteroidaceae	Bacteroides	vulgatus			Modified mBHI	excess
1410	MALDI-ToF	2.31	Bacteria	Bacteroidetes	Bacteroidia	Bacteroidales	Bacteroidaceae	Bacteroides	vulgatus			Modified mBHI	excess
1411	MALDI-ToF	2.265	Bacteria	Bacteroidetes	Bacteroidia	Bacteroidales	Bacteroidaceae	Bacteroides	vulgatus			Modified mBHI	excess
1413	MALDI-ToF	2.408	Bacteria	Bacteroidetes	Bacteroidia	Bacteroidales	Bacteroidaceae	Bacteroides	salyersiae			Modified mBHI
1414	MALDI-ToF	2.48	Bacteria	Bacteroidetes	Bacteroidia	Bacteroidales	Bacteroidaceae	Bacteroides	vulgatus			Modified mBHI	excess
1415	MALDI-ToF	2.398	Bacteria	Bacteroidetes	Bacteroidia	Bacteroidales	Bacteroidaceae	Bacteroides	thetaiotaomicron			Modified mBHI
1416	MALDI-ToF	2.455	Bacteria	Bacteroidetes	Bacteroidia	Bacteroidales	Bacteroidaceae	Bacteroides	salyersiae			Modified mBHI
1417	MALDI-ToF	2.547	Bacteria	Bacteroidetes	Bacteroidia	Bacteroidales	Bacteroidaceae	Bacteroides	vulgatus			Modified mBHI	excess
1418	16S rRNA seq		Bacteria	Firmicutes	Clostridia	Clostridiales	Peptostreptococcaceae	Clostridioides	difficile			Modified mBHI	99.79	CP011968	GTTGAGCGATTTACTTCGGTAAAGAGCGGCGGACGGGTGAGTAACGCGTGGGTAACCTACCCTGTACACACGGATAACATACCGAAAGGTATGCTAATACGGGATAACATATTTGAGAGGCATCTCTTGAATATCAAAGGTGAGCCAGTACAGGATGGACCCGCGTCTGATTAGCTAGTTGGTAAGGTAACGGCTTACCAAGGCGACGATCAGTAGCCGACCTGAGAGGGTGATCGGCCACATTGGAACTGAGACACGGTCCAAACTCCTACGGGAGGCAGCAGTGGGGAATATTGCACAATGGGCGAAAGCCTGATGCAGCAACGCCGCGTGAGTGATGAAGGCCTTCGGGTCGTAAAACTCTGTCCTCAAGGAAGATAATGACGGTACTTGAGGAGG…
1419	NO GROWTH		NO GROWTH									Modified mBHI
1420	MALDI-ToF	2.453	Bacteria	Bacteroidetes	Bacteroidia	Bacteroidales	Bacteroidaceae	Bacteroides	vulgatus			Modified mBHI	excess
1421	MALDI-ToF	2.429	Bacteria	Bacteroidetes	Bacteroidia	Bacteroidales	Bacteroidaceae	Bacteroides	thetaiotaomicron			Modified mBHI
1422	MALDI-ToF	2.435	Bacteria	Bacteroidetes	Bacteroidia	Bacteroidales	Bacteroidaceae	Bacteroides	vulgatus			Modified mBHI	excess
1423	16S rRNA seq		Bacteria	Firmicutes	Clostridia	Clostridiales	Peptostreptococcaceae	Clostridioides	difficile			Modified mBHI	100	CP011968	TGCAGTTGAGCGATTTACTTCGGTAAAGAGCGGCGGACGGGTGAGTAACGCGTGGGTAACCTACCCTGTACACACGGATAACATACCGAAAGGTATGCTAATACGGGATAACATATTTGAGAGGCATCTCTTAAATATCAAAGGTGAGCCAGTACAGGATGGACCCGCGTCTGATTAGCTAGTTGGTAAGGTAACGGCTTACCAAGGCGACGATCAGTAGCCGACCTGAGAGGGTGATCGGCCACATTGGAACTGAGACACGGTCCAAACTCCTACGGGAGGCAGCAGTGGGGAATATTGCACAATGGGCGAAAGCCTGATGCAGCAACGCCGCGTGAGTGATGAAGGCCTTCGGGTCGTAAAACTCTGTCCTCAAGGAAGATAATGACGGTACTTGAG…
1424	MALDI-ToF	2.25	Bacteria	Bacteroidetes	Bacteroidia	Bacteroidales	Bacteroidaceae	Bacteroides	vulgatus			Modified mBHI	excess
1426	MALDI-ToF	2.109	Bacteria	Bacteroidetes	Bacteroidia	Bacteroidales	Porphyromonadaceae	Parabacteroides	distasonis			Modified mBHI	excess
1427	MALDI-ToF	2.364	Bacteria	Bacteroidetes	Bacteroidia	Bacteroidales	Bacteroidaceae	Bacteroides	vulgatus			Modified mBHI	excess
1428	MALDI-ToF	2.263	Bacteria	Bacteroidetes	Bacteroidia	Bacteroidales	Bacteroidaceae	Bacteroides	thetaiotaomicron			Modified mBHI
1429	MALDI-ToF	2.363	Bacteria	Bacteroidetes	Bacteroidia	Bacteroidales	Bacteroidaceae	Bacteroides	vulgatus			Modified mBHI	excess
1430	MALDI-ToF	2.416	Bacteria	Bacteroidetes	Bacteroidia	Bacteroidales	Bacteroidaceae	Bacteroides	vulgatus			Modified mBHI	excess
1431	MALDI-ToF	2.248	Bacteria	Bacteroidetes	Bacteroidia	Bacteroidales	Bacteroidaceae	Bacteroides	ovatus			Modified mBHI	excess
1432	MALDI-ToF	2.143	Bacteria	Bacteroidetes	Bacteroidia	Bacteroidales	Bacteroidaceae	Bacteroides	ovatus			Modified mBHI	excess
1433	MALDI-ToF	2.49	Bacteria	Bacteroidetes	Bacteroidia	Bacteroidales	Bacteroidaceae	Bacteroides	vulgatus			Modified mBHI	excess
1434	MALDI-ToF	2.584	Bacteria	Bacteroidetes	Bacteroidia	Bacteroidales	Bacteroidaceae	Bacteroides	vulgatus			Modified mBHI	excess
1435	16S rRNA seq		Bacteria	Firmicutes	Clostridia	Clostridiales	Peptostreptococcaceae	Clostridioides	difficile			Modified mBHI	99.77	CP011968	TTGAGCGATTTACTTCGGTAAAGAGCGGCGGACGGGTGAGTAACGCGTGGGTAACCTACCCTGTACACACGGATAACATACCGAAAGGTATGCTAATACGGGATAACATATTTGAGAGGCATCTCTTGAATATCAAAGGTGAGCCAGTACAGGATGGACCCGCGTCTGATTAGCTAGTTGGTAAGGTAACGGCTTACCAAGGCGACGATCAGTAGCCGACCTGAGAGGGTGATCGGCCACATTGGAACTGAGACACGGTCCAAACTCCTACGGGAGGCAGCAGTGGGGAATATTGCACAATGGGCGAAAGCCTGATGCAGCAACGCCGCGTGAGTGATGAAGGCCTTCGGGTCGTAAAACTCTGTCCTCAAGGAAGATAATGACGGTACTTGAGGAGGA…
1436	MALDI-ToF	2.308	Bacteria	Bacteroidetes	Bacteroidia	Bacteroidales	Bacteroidaceae	Bacteroides	vulgatus			Modified mBHI	excess
1437	MALDI-ToF	2.307	Bacteria	Bacteroidetes	Bacteroidia	Bacteroidales	Bacteroidaceae	Bacteroides	vulgatus			Modified mBHI	excess
1438	MALDI-ToF	2.026	Bacteria	Bacteroidetes	Bacteroidia	Bacteroidales	Bacteroidaceae	Bacteroides	vulgatus			Modified mBHI	excess
1439	MALDI-ToF	2.393	Bacteria	Bacteroidetes	Bacteroidia	Bacteroidales	Bacteroidaceae	Bacteroides	salyersiae			Modified mBHI
1440	16S rRNA seq		Bacteria	Firmicutes	Erysipelotrichia	Erysipelotrichales	Erysipelotrichaceae	Massiliomicrobiota	timonensis			Modified mBHI	95	NR_144738.1	AAGTGGGGGGGTTCCTAATACATGCAAGTCGGACGCAATGCTTCGGCATTGAGTGGCGAACGGGTGAGTAATACATAAGCAACCTGCCCCTGTGAGGGGGATAACTGCTGGAAACGGCAGCTAAGACCGCATAGGCATACATGACGCATGTCGAGTATGTTAAATATCCTACGGGATAGCACAGGGATGGGCTTATGACGCATTAGCTAGCTGGTGAGGTAGAGGCTCACCAGGGCGACGATGCGTAGCCGGCCTGAGAGGGTGGACGGCCACACTGGGACTGAGACACGGCCCAGACTCCTACGGGAGGCAGCAGTAGGGAATTTTCGGCAATGGGCGAAAGCCTGACCGAGCAACGCCGCGTGAAGGAAGAAGTCATTCGTGATGTAAACTTCTGTT…
1441	MALDI-ToF	2.478	Bacteria	Bacteroidetes	Bacteroidia	Bacteroidales	Bacteroidaceae	Bacteroides	salyersiae			Modified mBHI
1442	16S rRNA seq		Bacteria	Firmicutes	Clostridia	Clostridiales	Peptostreptococcaceae	Clostridioides	difficile			Modified mBHI	99.78	CP011968	GTTGAGCGATTTACTTCGGTAAAGAGCGGCGGACGGGTGAGTAACGCGTGGGTAACCTACCCTGTACACACGGATAACATACCGAAAGGTATGCTAATACGGGATAACATATTTGAGAGGCATCTCTTGAATATCAAAGGTGAGCCAGTACAGGATGGACCCGCGTCTGATTAGCTAGTTGGTAAGGTAACGGCTTACCAAGGCGACGATCAGTAGCCGACCTGAGAGGGTGATCGGCCACATTGGAACTGAGACACGGTCCAAACTCCTACGGGAGGCAGCAGTGGGGAATATTGCACAATGGGCGAAAGCCTGATGCAGCAACGCCGCGTGAGTGATGAAGGCCTTCGGGTCGTAAAACTCTGTCCTCAAGGAAGATAATGACGGTACTTGAGGAGG…
1443	MALDI-ToF	2.442	Bacteria	Bacteroidetes	Bacteroidia	Bacteroidales	Bacteroidaceae	Bacteroides	vulgatus			Modified mBHI	excess
1444	MALDI-ToF	2.369	Bacteria	Bacteroidetes	Bacteroidia	Bacteroidales	Bacteroidaceae	Bacteroides	salyersiae			Modified mBHI	excess
1446	MALDI-ToF	2.37	Bacteria	Bacteroidetes	Bacteroidia	Bacteroidales	Bacteroidaceae	Bacteroides	salyersiae			Modified mBHI	excess
1447	16S rRNA seq		Bacteria	Firmicutes	Clostridia	Clostridiales	Peptostreptococcaceae	Clostridioides	difficile			Modified mBHI	99.72	CP011968	TGCAGTTGAGCGATTTACTTCGGTAAAGAGCGGCGGACGGGTGAGTAACGCGTGGGTAACCTACCCTGTACACACGGATAACATACCGAAAGGTATGCTAATACGGGATAACATATTTGAGAGGCATCTCTTGAATATCAAAGGTGAGCCAGTACAGGATGGACCCGCGTCTGATTAGCTAGTTGGTAAGGTAACGGCTTACCAAGGCGACGATCAGTAGCCGACCTGAGAGGGTGATCGGCCACATTGGAACTGAGACACGGTCCAAACTCCTACGGGAGGCAGCAGTGGGGAATATTGCACAATGGGCGAAAGCCTGATGCAGCAACGCCGCGTGAGTGATGAAGGCCTTCGGGTCGTAAAACTCTGTCCTCAAGGAAGATAATGACGGTACTTGAG…
1448	NO GROWTH		NO GROWTH									Modified mBHI
1449	16S rRNA seq		Bacteria	Firmicutes	Clostridia	Clostridiales	Peptostreptococcaceae	Clostridioides	difficile			Modified mBHI	99.66	CP011968	TTGAGCGATTTACTTCGGTAAAGAGCGGCGGACGGGTGAGTAACGCGTGGGTAACCTACCCTGTACACACGGATAACATACCGAAAGGTATGCTAATACGGGATAACATATTTGAGAGGCATCTCTTGAATATCAAAGGTGAGCCAGTACAGGATGGACCCGCGTCTGATTAGCTAGTTGGTAAGGTAACGGCTTACCAAGGCGACGATCAGTAGCCGACCTGAGAGGGTGATCGGCCACATTGGAACTGAGACACGGTCCAAACTCCTACGGGAGGCAGCAGTGGGGAATATTGCACAATGGGCGAAAGCCTGATGCAGCAACGCCGCGTGAGTGATGAAGGCCTTCGGGTCGTAAAACTCTGTCCTCAAGGAAGATAATGACGGTACTTGAGGAGGA…
1450	MALDI-ToF	2.588	Bacteria	Bacteroidetes	Bacteroidia	Bacteroidales	Bacteroidaceae	Bacteroides	vulgatus			Modified mBHI	excess
1451	MALDI-ToF	1.805	Bacteria	Actinobacteria	Actinobacteria	Bifidobacteriales	Bifidobacteriaceae	Bifidobacterium	longum			mBHI ( Imepenem 0.5 mg/L)	excess
1452	MALDI-ToF	2.029	Bacteria	Bacteroidetes	Bacteroidia	Bacteroidales	Prevotellaceae	Prevotella	copri			mBHI ( Imepenem 0.5 mg/L)	excess
1454	NO GROWTH		NO GROWTH									mBHI ( Imepenem 0.5 mg/L)
1455	16S rRNA seq		Bacteria	Firmicutes	Clostridia	Clostridiales	Lachnospiraceae	Fecalibacterium	prausnitzii			mBHI ( Imepenem 0.5 mg/L)	97.12	AJ413954	AGCGAGAGAGAGCTTGCTTTCTCGAGCGAGTGGCGAACGGGTGAGTAACGCGTGAGGAACCTGCCTCAAAGAGGGGGACAACAGTTGGAAACGACTGCTAATACCGCATAAGCCCACGGGGCGGCATGGACCAGGGGGAAAAGGAGTGATCCGCTTTGAGATGGCCTCGCGTCCGATTAGCTAGTTGGTGAGGTAACGGCCCACCAAGGCAACGATCGGTAGCCGGACTGAGAGGTTGAACGGCCACATTGGGACTGAGACACGGCCCAGACTCCTACGGGAGGCAGCAGTGGGGAATATTGCACAATGGGGGAAACCCTGATGCAGCGACGCCGCGTGGAGGAAGAAGGTCTTCGGATTGTAAACTCCTGTTGTTGGGGAAGATAATGACGGTACCCA…
1456	NO GROWTH		NO GROWTH									mBHI ( Imepenem 0.5 mg/L)
1457	NO GROWTH		NO GROWTH									mBHI ( Imepenem 0.5 mg/L)
1458	NO GROWTH		NO GROWTH									mBHI ( Imepenem 0.5 mg/L)
1459	NO GROWTH		NO GROWTH									mBHI ( Imepenem 0.5 mg/L)
1460	NO GROWTH		NO GROWTH									mBHI ( Imepenem 0.5 mg/L)
1461	MALDI-ToF	2.144	Bacteria	Actinobacteria	Coriobacteria	Coriobacteriales	Coriobacteriaceae	Collinsella	aerofaciens			mBHI ( Imepenem 0.5 mg/L)	excess
1462	MALDI-ToF	1.805	Bacteria	Proteobacteria	Betaproteobacteria	Burkholderiales	Sutterellaceae	Sutterella	wadsworthensis			mBHI ( Imepenem 0.5 mg/L)
1463	MALDI-ToF	2.026	Bacteria	Bacteroidetes	Bacteroidia	Bacteroidales	Rikenellaceae	Alistipes	onderdonkii			mBHI ( Imepenem 0.5 mg/L)
1464	NO GROWTH		NO GROWTH									mBHI ( Imepenem 0.5 mg/L)
1465	MALDI-ToF	1.828	Bacteria	Bacteroidetes	Bacteroidia	Bacteroidales	Rikenellaceae	Alistipes	onderdonkii			mBHI ( Imepenem 0.5 mg/L)
1466	16S rRNA seq		Bacteria	Firmicutes	Clostridia	Clostridiales	Lachnospiraceae	Fecalibacterium	prausnitzii			mBHI ( Imepenem 0.5 mg/L)	99.06	AJ413954	CGAGCGAGAGAGAGCTTGCTTTCTCGAGCGAGTGGCGAACGGGTGAGTAACGCGTGAGGAACCTGCCTCAAAGAGGGGGACAACAGTTGGAAACGACTGCTAATACCGCATAAGCCCACGGCCCGGCATCGGGTAGAGGGAAAAGGAGCAATCCGCTTTGAGATGGCCTCGCGTCCGATTAGCTAGTTGGTGAGGTAACGGCCCACCAAGGCGACGATCGGTAGCCGGACTGAGAGGTTGAACGGCCACATTGGGACTGAGACACGGCCCAGACTCCTACGGGAGGCAGCAGTGGGGAATATTGCACAATGGGGGAAACCCTGATGCAGCGACGCCGCGTGGAGGAAGAAGGTCTTCGGATTGTAAACTCCTGTTGTTGAGGAAGATAATGACGGTACT…
1467	NO GROWTH		NO GROWTH									mBHI ( Imepenem 0.5 mg/L)
1468	MALDI-ToF	1.848	Bacteria	Bacteroidetes	Bacteroidia	Bacteroidales	Porphyromonadaceae	Parabacteroides	merdae			mBHI ( Imepenem 0.5 mg/L)	excess
1469	16S rRNA seq		Bacteria	Firmicutes	Clostridia	Clostridiales	Lachnospiraceae	Eubacterium	eligens			mBHI ( Imepenem 0.5 mg/L)	99.06	CP001104	TGCAGTCGAACGAAGCATTTAGAACAGATTATTTCGGTATGAAGTTCTTTATGACTGAGTGGCGGACGGGTGAGTAACGCGTGGGTAACCTGCCTTGTACTGGGGGATAGCAGCTGGAAACGGCTGGTAATACCGCATAAGCGCACAATGTTGCATGACATGGTGTGAAAAACTCCGGTGGTATAAGATGGACCCGCGTCTGATTAGCTAGTTGGTGAGATAACAGCCCACCAAGGCGACGATCAGTAGCCGACCTGAGAGGGTGACCGGCCACATTGGGACTGAGACACGGCCCAGACTCCTACGGGAGGCAGCAGTGGGGAATATTGCACAATGGAGGAAACTCTGATGCAGCGACGCCGCGTGAGTGAAGAAGTAATTCGTTATGTAAAGCTCTAT…
1470	MALDI-ToF	2.101	Bacteria	Bacteroidetes	Bacteroidia	Bacteroidales	Bacteroidaceae	Bacteroides	uniformis			mBHI ( Imepenem 0.5 mg/L)	excess
1471	MALDI-ToF	1.919	Bacteria	Actinobacteria	Actinobacteria	Bifidobacteriales	Bifidobacteriaceae	Bifidobacterium	longum			mBHI ( Imepenem 0.5 mg/L)	excess
1472	MALDI-ToF	2.244	Bacteria	Proteobacteria	Gammaproteobacteria	Enterobacteriales	Enterobacteriaceae	Escherichia	coli			mBHI ( Imepenem 0.5 mg/L)	excess
1473	16S rRNA seq		Bacteria	Firmicutes	Clostridia	Clostridiales	Lachnospiraceae	Fecalibacterium	prausnitzii			mBHI ( Imepenem 0.5 mg/L)	97.44	AJ413954	TGCAGTCGAACGAGCGAGAGAGAGCTTGCTTTCTCGAGCGAGTGGCGAACGGGTGAGTAACGCGTGAGGAACCTGCCTCAAAGAGGGGGACAACAGTTGGAAACGACTGCTAATACCGCATAAGCCCACGGGTCGGCATCGACCAGGGGGAAAAGGAGCAATCCGCTTTGAGATGGCCTCGCGTCCGATTAGCTAGTTGGTGAGGTAACGGCCCACCAAGGCAACGATCGGTAGCCGGACTGAGAGGTTGAACGGCCACATTGGGACTGAGACACGGCCCAGACTCCTACGGGAGGCAGCAGTGGGGAATATTGCACAATGGGGGAAACCCTGATGCAGCGACGCCGCGTGGAGGAAGAAGGTCTTCGGATTGTAAACTCCTGTTGTTGGGGAAGATAA…
1474	NO GROWTH		NO GROWTH									mBHI ( Imepenem 0.5 mg/L)
1475	MALDI-ToF	1.747	Bacteria	Bacteroidetes	Bacteroidia	Bacteroidales	Porphyromonadaceae	Parabacteroides	merdae			mBHI ( Imepenem 0.5 mg/L)	excess
1476	MALDI-ToF	2.067	Bacteria	Bacteroidetes	Bacteroidia	Bacteroidales	Bacteroidaceae	Bacteroides	vulgatus			mBHI ( Imepenem 0.5 mg/L)	excess
1477	MALDI-ToF	2.291	Bacteria	Proteobacteria	Gammaproteobacteria	Enterobacteriales	Enterobacteriaceae	Escherichia	coli			mBHI ( Imepenem 0.5 mg/L)	excess
1478	MALDI-ToF	1.784	Bacteria	Bacteroidetes	Bacteroidia	Bacteroidales	Porphyromonadaceae	Parabacteroides	merdae			mBHI ( Imepenem 0.5 mg/L)	excess
1479	MALDI-ToF	1.863	Bacteria	Bacteroidetes	Bacteroidia	Bacteroidales	Porphyromonadaceae	Parabacteroides	merdae			mBHI ( Imepenem 0.5 mg/L)	excess
1480	MALDI-ToF	2.178	Bacteria	Bacteroidetes	Bacteroidia	Bacteroidales	Bacteroidaceae	Bacteroides	uniformis			mBHI ( Imepenem 0.5 mg/L)	excess
1481	NO GROWTH		NO GROWTH									mBHI ( Imepenem 0.5 mg/L)
1482	NO GROWTH		NO GROWTH									mBHI ( Imepenem 0.5 mg/L)
1483	MALDI-ToF	2.245	Bacteria	Bacteroidetes	Bacteroidia	Bacteroidales	Bacteroidaceae	Bacteroides	vulgatus			mBHI ( Imepenem 0.5 mg/L)	excess
1484	MALDI-ToF	1.874	Bacteria	Actinobacteria	Actinobacteria	Bifidobacteriales	Bifidobacteriaceae	Bifidobacterium	longum			mBHI ( Imepenem 0.5 mg/L)	excess
1485	MALDI-ToF	2.185	Bacteria	Bacteroidetes	Bacteroidia	Bacteroidales	Bacteroidaceae	Bacteroides	vulgatus			mBHI ( Imepenem 0.5 mg/L)	excess
1486	MALDI-ToF	2.212	Bacteria	Bacteroidetes	Bacteroidia	Bacteroidales	Bacteroidaceae	Bacteroides	uniformis			mBHI ( Imepenem 0.5 mg/L)	excess
1487	16S rRNA seq		Bacteria	Firmicutes	Clostridia	Clostridiales	Lachnospiraceae	Fecalibacterium	prausnitzii			mBHI ( Imepenem 0.5 mg/L)	99.26	AJ413954	TGCAGTCGAACGAGCGAGAGAGAGCTTGCTTTCTCGAGCGAGTGGCGAACGGGTGAGTAACGCGTGAGGAACCTGCCTCAAAGAGGGGGACAACAGTTGGAAACGACTGCTAATACCGCATAAGCCCACGACCCGGCATCGGGTAGAGGGAAAAGGAGCAATCCGCTTTGAGATGGCCTCGCGTCCGATTAGCTAGTTGGTGAGGTAACGGCCCACCAAGGCGACGATCGGTAGCCGGACTGAGAGGTTGAACGGCCACATTGGGACTGAGACACGGCCCAGACTCCTACGGGAGGCAGCAGTGGGGAATATTGCACAATGGGGGAAACCCTGATGCAGCGACGCCGCGTGGAGGAAGAAGGTCTTCGGATTGTAAACTCCTGTTGTTGAGGAAGATAA…
1488	NO GROWTH		NO GROWTH									mBHI ( Imepenem 0.5 mg/L)
1489	NO GROWTH		NO GROWTH									mBHI ( Imepenem 0.5 mg/L)
1490	NO GROWTH											mBHI ( Imepenem 0.5 mg/L)	excess
1491												mBHI ( Imepenem 0.5 mg/L)
1492	MALDI-ToF	2.357	Bacteria	Bacteroidetes	Bacteroidia	Bacteroidales	Bacteroidaceae	Bacteroides	uniformis			mBHI ( Imepenem 0.5 mg/L)	excess
1493	NO GROWTH		NO GROWTH									mBHI ( Imepenem 0.5 mg/L)
1494	MALDI-ToF	1.952	Bacteria	Bacteroidetes	Bacteroidia	Bacteroidales	Bacteroidaceae	Bacteroides	stercoris			mBHI ( Imepenem 0.5 mg/L)
1495	MALDI-ToF	2.051	Bacteria	Proteobacteria	Gammaproteobacteria	Enterobacteriales	Enterobacteriaceae	Escherichia	coli			mBHI ( Imepenem 0.5 mg/L)	excess
1496	MALDI-ToF	2.026	Bacteria	Bacteroidetes	Bacteroidia	Bacteroidales	Porphyromonadaceae	Parabacteroides	merdae			mBHI ( Imepenem 0.5 mg/L)	excess
1497	NO GROWTH		NO GROWTH									mBHI ( Imepenem 0.5 mg/L)
1498	NO GROWTH		NO GROWTH									mBHI ( Imepenem 0.5 mg/L)
1499	16S rRNA seq		Bacteria	Firmicutes	Clostridia	Clostridiales	Lachnospiraceae	Fecalibacterium	prausnitzii			mBHI ( Imepenem 0.5 mg/L)	97.71	AJ413954	GAGTGGCGAACGGGTGAGTAACGCGTGAGGAACCTGCCTCAAAGAGGGGGACAACAGTTGGAAACGACTGCTAATACCGCATAAGCCCACAGGTCGGCATCGACCAGAGGGAAAAGGAGCAATCCGCTTTGAGATGGCCTCGCGTCCGATTAGCTAGTTGGTGAGGTAACGGCCCACCAAGGCAACGATCGGTAGCCGGACTGAGAGGTTGAACGGCCACATTGGGACTGAGACACGGCCCAGACTCCTACGGGAGGCAGCAGTGGGGAATATTGCACAATGGGGGAAACCCTGATGCAGCGACGCCGCGTGGAGGAAGAAGGTCTTCGGATTGTAAACTCCTGTTGTTGAGGAAGATAATGACGGTACTCAACAAGGAAGTGACGGCTAACTACGTGC…
1500	MALDI-ToF	1.965	Bacteria	Actinobacteria	Actinobacteria	Bifidobacteriales	Bifidobacteriaceae	Bifidobacterium	longum			mBHI ( Imepenem 0.5 mg/L)	excess
1501	MALDI-ToF	2.457	Bacteria	Bacteroidetes	Bacteroidia	Bacteroidales	Bacteroidaceae	Bacteroides	vulgatus			Modified mBHI	excess
1502	MALDI-ToF	2.516	Bacteria	Bacteroidetes	Bacteroidia	Bacteroidales	Bacteroidaceae	Bacteroides	vulgatus			Modified mBHI	excess
1503	NO GROWTH		NO GROWTH									Modified mBHI
1504	NO GROWTH		NO GROWTH									Modified mBHI
1506	MALDI-ToF	2.237	Bacteria	Bacteroidetes	Bacteroidia	Bacteroidales	Bacteroidaceae	Bacteroides	thetaiotaomicron			Modified mBHI
1507	MALDI-ToF	2.253	Bacteria	Bacteroidetes	Bacteroidia	Bacteroidales	Bacteroidaceae	Bacteroides	vulgatus			Modified mBHI	excess
1508	MALDI-ToF	2.169	Bacteria	Bacteroidetes	Bacteroidia	Bacteroidales	Porphyromonadaceae	Parabacteroides	distasonis			Modified mBHI	excess
1509	NO GROWTH		NO GROWTH									Modified mBHI
1510	MALDI-ToF	2.338	Bacteria	Bacteroidetes	Bacteroidia	Bacteroidales	Bacteroidaceae	Bacteroides	salyersiae			Modified mBHI	excess
1511	MALDI-ToF	2.339	Bacteria	Bacteroidetes	Bacteroidia	Bacteroidales	Bacteroidaceae	Bacteroides	vulgatus			Modified mBHI	excess
1512	MALDI-ToF	2.421	Bacteria	Bacteroidetes	Bacteroidia	Bacteroidales	Bacteroidaceae	Bacteroides	salyersiae			Modified mBHI	excess
1513	MALDI-ToF	2.018	Bacteria	Bacteroidetes	Bacteroidia	Bacteroidales	Rikenellaceae	Alistipes	onderdonkii			Modified mBHI
1514	16S rRNA seq		Bacteria	Firmicutes	Erysipelotrichia	Erysipelotrichales	Erysipelotrichaceae	Clostridium	innocuum			Modified mBHI	98.91	M23732	TGCAGTCGAACGAAGTTTCGAGGAAGCTTGCTTCCAAAGAGACTTAGTGGCGAACGGGTGAGTAACACGTAGGTAACCTGCCCATGTGTCCGGGATAACTGCTGGAAACGGTAGCTAAAACCGGATAGGTATACAGAGCGCATGCTCAGTATATTAAAGCGCCCATCAAGGCGTGAACATGGATGGACCTGCGGCGCATTAGCTAGTTGGTGAGGTAACGGCCCACCAAGGCGATGATGCGTAGCCGGCCTGAGAGGGTAAACGGCCACATTGGGACTGAGACACGGCCCAAACTCCTACGGGAGGCAGCAGTAGGGAATTTTCGTCAATGGGGGAAACCCTGAACGAGCAATGCCGCGTGAGTGAAGAAGGTCTTCGGATCGTAAAGCTCTGTTGTAA…
1515	16S rRNA seq		Bacteria	Bacteroidetes	Bacteroidia	Bacteroidales	Rikenellaceae	Alistipes	indistinctus			Modified mBHI	100	ADLD01000012	TGCAGTCGAGGGGCAGCGGGTGGAGTATTTCGGTACTCCTGCCGGCGACCGGCGCACGGGTGCGTAACGCGTATGCAACCTACCTTTAACAGGGGGATAATCCGAAGAAATTTGGTCTAATACCCCATAATATCATTTAAGGCATCTTAGATGGTTGAAAATTCCGATGGTTAGAGATGGGCATGCGTTGTATTAGCTAGTTGGTGAGGTAACGGCTCACCAAGGCTACGATACATAGGGGGACTGAGAGGTTTTCCCCCCACACTGGTACTGAGACACGGACCAGACTCCTACGGGAGGCAGCAGTGAGGAATATTGGTCAATGGACGCAAGTCTGAACCAGCCATGCCGCGTGCAGGATGAAGGTGCTATGCATTGTAAACTGCTTTTGTACGAGGG…
1517	MALDI-ToF	2.26	Bacteria	Bacteroidetes	Bacteroidia	Bacteroidales	Bacteroidaceae	Bacteroides	salyersiae			Modified mBHI	excess
1518	MALDI-ToF	2.158	Bacteria	Bacteroidetes	Bacteroidia	Bacteroidales	Bacteroidaceae	Bacteroides	ovatus			Modified mBHI	excess
1519	NO GROWTH		NO GROWTH									Modified mBHI
1520	16S rRNA seq		Bacteria	Bacteroidetes	Bacteroidia	Bacteroidales	Rikenellaceae	Alistipes	indistinctus			Modified mBHI	100	ADLD01000012	TGCAGTCGAGGGGCAGCGGGTGGAGTATTTCGGTACTCCTGCCGGCGACCGGCGCACGGGTGCGTAACGCGTATGCAACCTACCTTTAACAGGGGGATAATCCGAAGAAATTTGGTCTAATACCCCATAATATCATTTAAGGCATCTTAGATGGTTGAAAATTCCGATGGTTAGAGATGGGCATGCGTTGTATTAGCTAGTTGGTGAGGTAACGGCTCACCAAGGCTACGATACATAGGGGGACTGAGAGGTTTTCCCCCCACACTGGTACTGAGACACGGACCAGACTCCTACGGGAGGCAGCAGTGAGGAATATTGGTCAATGGACGCAAGTCTGAACCAGCCATGCCGCGTGCAGGATGAAGGTGCTATGCATTGTAAACTGCTTTTGTACGAGGG…
1521	MALDI-ToF	2.321	Bacteria	Bacteroidetes	Bacteroidia	Bacteroidales	Bacteroidaceae	Bacteroides	salyersiae			Modified mBHI	excess
1522	MALDI-ToF	2.406	Bacteria	Bacteroidetes	Bacteroidia	Bacteroidales	Bacteroidaceae	Bacteroides	ovatus			Modified mBHI	excess
1523	MALDI-ToF	2.404	Bacteria	Bacteroidetes	Bacteroidia	Bacteroidales	Bacteroidaceae	Bacteroides	vulgatus			Modified mBHI	excess
1524	MALDI-ToF	2.404	Bacteria	Bacteroidetes	Bacteroidia	Bacteroidales	Bacteroidaceae	Bacteroides	salyersiae			Modified mBHI	excess
1526	16S rRNA seq		Bacteria	Bacteroidetes	Bacteroidia	Bacteroidales	Rikenellaceae	Alistipes	indistinctus			Modified mBHI	100	ADLD01000012	GTCGAGGGGCAGCGGGTGGAGTATTTCGGTACTCCTGCCGGCGACCGGCGCACGGGTGCGTAACGCGTATGCAACCTACCTTTAACAGGGGGATAATCCGAAGAAATTTGGTCTAATACCCCATAATATCATTTAAGGCATCTTAGATGGTTGAAAATTCCGATGGTTAGAGATGGGCATGCGTTGTATTAGCTAGTTGGTGAGGTAACGGCTCACCAAGGCTACGATACATAGGGGGACTGAGAGGTTTTCCCCCCACACTGGTACTGAGACACGGACCAGACTCCTACGGGAGGCAGCAGTGAGGAATATTGGTCAATGGACGCAAGTCTGAACCAGCCATGCCGCGTGCAGGATGAAGGTGCTATGCATTGTAAACTGCTTTTGTACGAGGGTAAA…
1527	MALDI-ToF	2.331	Bacteria	Bacteroidetes	Bacteroidia	Bacteroidales	Bacteroidaceae	Bacteroides	vulgatus			Modified mBHI	excess
1528	MALDI-ToF	2.165	Bacteria	Bacteroidetes	Bacteroidia	Bacteroidales	Bacteroidaceae	Bacteroides	ovatus			Modified mBHI	excess
1529	MALDI-ToF	1.769	Bacteria	Bacteroidetes	Bacteroidia	Bacteroidales	Rikenellaceae	Alistipes	onderdonkii			Modified mBHI
1530	16S rRNA seq		Bacteria	Bacteroidetes	Bacteroidia	Bacteroidales	Rikenellaceae	Alistipes	shahii			Modified mBHI	99.8	FP929032	ATGCAGTCGAGGGGCAGCACGGTGTAGCAATACACTGGTGGCGACCGGCGCACGGGTGCGTAACGCGTATGCAACCTACCCATAACAGGGGGATAACACTGAGAAATTGGTACTAATACCCCATAACATCAGGACCGGCATCGGTTCTGGTTGAAAACTCCGGTGGTTATGGATGGGCATGCGTTGTATTAGCTGGTTGGTGAGGTAACGGCTCACCAAGGCAACGATACATAGGGGGACTGAGAGGTTAACCCCCCACATTGGTACTGAGACACGGACCAAACTCCTACGGGAGGCAGCAGTGAGGAATATTGGTCAATGGACGCAAGTCTGAACCAGCCATGCCGCGTGCAGGAAGACGGCTCTATGAGTTGTAAACTGCTTTTGTACGAGGGTAAA…
1531	NO GROWTH		NO GROWTH									Modified mBHI
1532	NO GROWTH		NO GROWTH									Modified mBHI
1533	MALDI-ToF	2.462	Bacteria	Bacteroidetes	Bacteroidia	Bacteroidales	Bacteroidaceae	Bacteroides	thetaiotaomicron			Modified mBHI
1534	MALDI-ToF	2.067	Bacteria	Bacteroidetes	Bacteroidia	Bacteroidales	Rikenellaceae	Alistipes	onderdonkii			Modified mBHI	excess
1535	MALDI-ToF	2.136	Bacteria	Bacteroidetes	Bacteroidia	Bacteroidales	Bacteroidaceae	Bacteroides	vulgatus			Modified mBHI	excess
1536	NO GROWTH		NO GROWTH									Modified mBHI
1537	MALDI-ToF	2.151	Bacteria	Bacteroidetes	Bacteroidia	Bacteroidales	Rikenellaceae	Alistipes	onderdonkii			Modified mBHI	excess
1538	MALDI-ToF	1.975	Bacteria	Bacteroidetes	Bacteroidia	Bacteroidales	Rikenellaceae	Alistipes	onderdonkii			Modified mBHI	excess
1539	MALDI-ToF	2.306	Bacteria	Bacteroidetes	Bacteroidia	Bacteroidales	Bacteroidaceae	Bacteroides	salyersiae			Modified mBHI	excess
1540	MALDI-ToF	1.965	Bacteria	Bacteroidetes	Bacteroidia	Bacteroidales	Rikenellaceae	Alistipes	shahii			Modified mBHI
1541	MALDI-ToF	1.848	Bacteria	Bacteroidetes	Bacteroidia	Bacteroidales	Rikenellaceae	Alistipes	shahii			Modified mBHI
1542	NO GROWTH		NO GROWTH									Modified mBHI
1543	MALDI-ToF	2.171	Bacteria	Bacteroidetes	Bacteroidia	Bacteroidales	Bacteroidaceae	Bacteroides	ovatus			Modified mBHI	excess
1544	MALDI-ToF	2.089	Bacteria	Bacteroidetes	Bacteroidia	Bacteroidales	Bacteroidaceae	Bacteroides	ovatus			Modified mBHI	excess
1545	MALDI-ToF	2.118	Bacteria	Bacteroidetes	Bacteroidia	Bacteroidales	Rikenellaceae	Alistipes	onderdonkii			Modified mBHI	excess
1546	MALDI-ToF	2.467	Bacteria	Bacteroidetes	Bacteroidia	Bacteroidales	Bacteroidaceae	Bacteroides	salyersiae			Modified mBHI	excess
1547	MALDI-ToF	1.814	Bacteria	Bacteroidetes	Bacteroidia	Bacteroidales	Rikenellaceae	Alistipes	onderdonkii			Modified mBHI	excess
1548	MALDI-ToF	1.878	Bacteria	Bacteroidetes	Bacteroidia	Bacteroidales	Rikenellaceae	Alistipes	onderdonkii			Modified mBHI	excess
1549	MALDI-ToF	1.796	Bacteria	Bacteroidetes	Bacteroidia	Bacteroidales	Rikenellaceae	Alistipes	onderdonkii			Modified mBHI	excess
1550	MALDI-ToF	1.841	Bacteria	Bacteroidetes	Bacteroidia	Bacteroidales	Rikenellaceae	Alistipes	onderdonkii			Modified mBHI	excess
1551	NO GROWTH		NO GROWTH									Modified mBHI
1552	MALDI-ToF	2.098	Bacteria	Bacteroidetes	Bacteroidia	Bacteroidales	Bacteroidaceae	Bacteroides	thetaiotaomicron			Modified mBHI	excess
1553	16S rRNA seq		Bacteria	Bacteroidetes	Bacteroidia	Bacteroidales	Bacteroidaceae	Bacteroides	thetaiotaomicron			Modified mBHI	99.43	AE015928	TGCAGTCGAGGGGCAGCATTTCAGTTTGCTTGCAAACTGGAGATGGCGACCGGCGCACGGGTGAGTAACACGTATCCAACCTGCCGATAACTCGGGGATAGCCTTTCGAAAGAAAGATTAATACCCGATAGTATAATGAAACCGCATGGTCTTATTATTAAAGAATTTCGGTTATCGATGGGGATGCGTTCCATTAGGCAGTTGGTGAGGTAACGGCTCACCAAACCTTCGATGGATAGGGGTTCTGAGAGGAAGGTCCCCCACATTGGAACTGAGACACGGTCCAAACTCCTACGGGAGGCAGCAGTGAGGAATATTGGTCAATGGGCGCAGGCCTGAACCAGCCAAGTAGCGTGAAGGATGACTGCCCTATGGGTTGTAAACTTCTTTTATATGGGA…
1554	MALDI-ToF	1.954	Bacteria	Bacteroidetes	Bacteroidia	Bacteroidales	Rikenellaceae	Alistipes	onderdonkii			Modified mBHI
1555	MALDI-ToF	2.066	Bacteria	Bacteroidetes	Bacteroidia	Bacteroidales	Rikenellaceae	Alistipes	onderdonkii			Modified mBHI	excess
1556	NO GROWTH		NO GROWTH									Modified mBHI
1557	MALDI-ToF	2.169	Bacteria	Bacteroidetes	Bacteroidia	Bacteroidales	Bacteroidaceae	Bacteroides	ovatus			Modified mBHI	excess
1558	NO GROWTH		NO GROWTH									Modified mBHI
1559	NO GROWTH		NO GROWTH									Modified mBHI
1560	NO GROWTH		NO GROWTH									Modified mBHI
1561	MALDI-ToF	2.116	Bacteria	Bacteroidetes	Bacteroidia	Bacteroidales	Rikenellaceae	Alistipes	onderdonkii			Modified mBHI	excess
1562	MALDI-ToF	2.426	Bacteria	Bacteroidetes	Bacteroidia	Bacteroidales	Bacteroidaceae	Bacteroides	salyersiae			Modified mBHI	excess
1563	MALDI-ToF	2.025	Bacteria	Bacteroidetes	Bacteroidia	Bacteroidales	Rikenellaceae	Alistipes	onderdonkii			Modified mBHI	excess
1564	NO GROWTH		NO GROWTH									Modified mBHI
1565	MALDI-ToF	1.96	Bacteria	Bacteroidetes	Bacteroidia	Bacteroidales	Rikenellaceae	Alistipes	onderdonkii			Modified mBHI	excess
1566	NO GROWTH		NO GROWTH									Modified mBHI
1567	NO GROWTH		NO GROWTH									Modified mBHI
1568	MALDI-ToF	1.962	Bacteria	Bacteroidetes	Bacteroidia	Bacteroidales	Rikenellaceae	Alistipes	onderdonkii			Modified mBHI	excess
1569	MALDI-ToF	2.158	Bacteria	Bacteroidetes	Bacteroidia	Bacteroidales	Rikenellaceae	Alistipes	onderdonkii			Modified mBHI	excess
1570	MALDI-ToF	2.211	Bacteria	Bacteroidetes	Bacteroidia	Bacteroidales	Rikenellaceae	Alistipes	onderdonkii			Modified mBHI	excess
1571	MALDI-ToF	2.278	Bacteria	Bacteroidetes	Bacteroidia	Bacteroidales	Bacteroidaceae	Bacteroides	thetaiotaomicron			Modified mBHI	excess
1572	NO GROWTH		NO GROWTH									Modified mBHI
1573	MALDI-ToF	2.012	Bacteria	Bacteroidetes	Bacteroidia	Bacteroidales	Rikenellaceae	Alistipes	onderdonkii			Modified mBHI	excess
1574	NO GROWTH		NO GROWTH									Modified mBHI
1575	NO GROWTH		NO GROWTH									Modified mBHI
1576	NO GROWTH		NO GROWTH									Modified mBHI
1577	16S rRNA seq		Bacteria	Bacteroidetes	Bacteroidia	Bacteroidales	Rikenellaceae	Alistipes	senegalensis			Modified mBHI	99.89	CAHI01000040	CGGGATTGAAGCTTGCTTCAATTGCCGGCGACCGGCGCACGGGTGCGTAACGCGTATGCAACCTACCCATAACAGGGGGATAACACTGAGAAATTGGTACTAATATCCCATAACATCATGAGGGGCATCCCTTATGGTTGAAAACTCCGGTGGTTATGGATGGGCATGCGTTGTATTAGCTGGTTGGTGAGGTAACGGCTCACCAAGGCGACGATACATAGGGGGACTGAGAGGTTAACCCCCCACATTGGTACTGAGACACGGACCAAACTCCTACGGGAGGCAGCAGTGAGGAATATTGGTCAATGGACGCAAGTCTGAACCAGCCATGCCGCGTGCAGGATGACGGCTCTATGAGTTGTAAACTGCTTTTGTACGAGGGTAAACCCGGATACGTGT…
1578	MALDI-ToF	1.949	Bacteria	Bacteroidetes	Bacteroidia	Bacteroidales	Rikenellaceae	Alistipes	onderdonkii			Modified mBHI	excess
1580	MALDI-ToF	2.169	Bacteria	Bacteroidetes	Bacteroidia	Bacteroidales	Bacteroidaceae	Bacteroides	ovatus			Modified mBHI	excess
1581	MALDI-ToF	2.036	Bacteria	Bacteroidetes	Bacteroidia	Bacteroidales	Rikenellaceae	Alistipes	onderdonkii			Modified mBHI	excess
1582	NO GROWTH		NO GROWTH									Modified mBHI
1583	NO GROWTH		NO GROWTH									Modified mBHI
1584	NO GROWTH		NO GROWTH									Modified mBHI
1586	MALDI-ToF	2.032	Bacteria	Bacteroidetes	Bacteroidia	Bacteroidales	Rikenellaceae	Alistipes	onderdonkii			Modified mBHI	excess
1587	MALDI-ToF	2.035	Bacteria	Bacteroidetes	Bacteroidia	Bacteroidales	Rikenellaceae	Alistipes	onderdonkii			Modified mBHI	excess
1588	MALDI-ToF	2.106	Bacteria	Bacteroidetes	Bacteroidia	Bacteroidales	Rikenellaceae	Alistipes	onderdonkii			Modified mBHI	excess
1589	MALDI-ToF	1.993	Bacteria	Bacteroidetes	Bacteroidia	Bacteroidales	Rikenellaceae	Alistipes	onderdonkii			Modified mBHI	excess
1590	16S rRNA seq		Bacteria	Bacteroidetes	Bacteroidia	Bacteroidales	Bacteroidaceae	Bacteroides	dorei			Modified mBHI	99.89	ABWZ01000093	GTCGAGGGGCAGCATGGTCTTAGCTTGCTAAGGCTGATGGCGACCGGCGCACGGGTGAGTAACACGTATCCAACCTGCCGTCTACTCTTGGCCAGCCTTCTGAAAGGAAGATTAATCCAGGATGGCATCATGAGTTCACATGTCCGCATGATTAAAGGTATTTTCCGGTAGACGATGGGGATGCGTTCCATTAGATAGTAGGCGGGGTAACGGCCCACCTAGTCAACGATGGATAGGGGTTCTGAGAGGAAGGTCCCCCACATTGGAACTGAGACACGGTCCAAACTCCTACGGGAGGCAGCAGTGAGGAATATTGGTCAATGGGCGATGGCCTGAACCAGCCAAGTAGCGTGAAGGATGACTGCCCTATGGGTTGTAAACTTCTTTTATAAAGGAATA…
1591	MALDI-ToF	2.473	Bacteria	Bacteroidetes	Bacteroidia	Bacteroidales	Bacteroidaceae	Bacteroides	salyersiae			Modified mBHI	excess
1592	NO GROWTH		NO GROWTH									Modified mBHI
1593	MALDI-ToF	2.32	Bacteria	Bacteroidetes	Bacteroidia	Bacteroidales	Bacteroidaceae	Bacteroides	salyersiae			Modified mBHI	excess
1594	NO GROWTH		NO GROWTH									Modified mBHI
1595	MALDI-ToF	2.289	Bacteria	Bacteroidetes	Bacteroidia	Bacteroidales	Bacteroidaceae	Bacteroides	vulgatus			Modified mBHI	excess
1596	NO GROWTH		NO GROWTH									Modified mBHI
1597	NO GROWTH		NO GROWTH									Modified mBHI
1598	NO GROWTH		NO GROWTH									Modified mBHI
1599	16S rRNA seq		Bacteria	Bacteroidetes	Bacteroidia	Bacteroidales	Bacteroidaceae	Bacteroides	dorei			Modified mBHI	99.88	ABWZ01000093	TCGAGGGGCAGCATGGTCTTAGCTTGCTAAGGCTGATGGCGACCGGCGCACGGGTGAGTAACACGTATCCAACCTGCCGTCTACTCTTGGCCAGCCTTCTGAAAGGAAGATTAATCCAGGATGGCATCATGAGTTCACATGTCCGCATGATTAAAGGTATTTTCCGGTAGACGATGGGGATGCGTTCCATTAGATAGTAGGCGGGGTAACGGCCCACCTAGTCAACGATGGATAGGGGTTCTGAGAGGAAGGTCCCCCACATTGGAACTGAGACACGGTCCAAACTCCTACGGGAGGCAGCAGTGAGGAATATTGGTCAATGGGCGATGGCCTGAACCAGCCAAGTAGCGTGAAGGATGACTGCCCTATGGGTTGTAAACTTCTTTTATAAAGGAATAA…
1600	16S rRNA seq		Bacteria	Bacteroidetes	Bacteroidia	Bacteroidales	Rikenellaceae	Alistipes	indistinctus			Modified mBHI	100	ADLD01000012	TGCAGTCGAGGGGCAGCGGGTGGAGTATTTCGGTACTCCTGCCGGCGACCGGCGCACGGGTGCGTAACGCGTATGCAACCTACCTTTAACAGGGGGATAATCCGAAGAAATTTGGTCTAATACCCCATAATATCATTTAAGGCATCTTAGATGGTTGAAAATTCCGATGGTTAGAGATGGGCATGCGTTGTATTAGCTAGTTGGTGAGGTAACGGCTCACCAAGGCTACGATACATAGGGGGACTGAGAGGTTTTCCCCCCACACTGGTACTGAGACACGGACCAGACTCCTACGGGAGGCAGCAGTGAGGAATATTGGTCAATGGACGCAAGTCTGAACCAGCCATGCCGCGTGCAGGATGAAGGTGCTATGCATTGTAAACTGCTTTTGTACGAGGG…
1601	MALDI-ToF	2.412	Bacteria	Firmicutes	Clostridia	Clostridiales	Clostridiaceae	Clostridium	perfringens			mBHI (Heat shocked)
1602	MALDI-ToF	2.502	Bacteria	Firmicutes	Clostridia	Clostridiales	Clostridiaceae	Clostridium	perfringens			mBHI (Heat shocked)
1604	16S rRNA seq		Bacteria	Firmicutes	Clostridia	Clostridiales	Lachnospiraceae	Anaerostipes	hadrus			mBHI (Heat shocked)	100	FR749932	TGCAGTCGAACGAAACACCTTATTTGATTTTCTTCGGAACTGAAGATTTGGTGATTGAGTGGCGGACGGGTGAGTAACGCGTGGGTAACCTGCCCTGTACAGGGGGATAACAGTCAGAAATGACTGCTAATACCGCATAAGACCACAGCACCGCATGGTGCAGGGGTAAAAACTCCGGTGGTACAGGATGGACCCGCGTCTGATTAGCTGGTTGGTGAGGTAACGGCTCACCAAGGCGACGATCAGTAGCCGGCTTGAGAGAGTGAACGGCCACATTGGGACTGAGACACGGCCCAAACTCCTACGGGAGGCAGCAGTGGGGAATATTGCACAATGGGGGAAACCCTGATGCAGCGACGCCGCGTGAGTGAAGAAGTATCTCGGTATGTAAAGCTCTAT…
1605	16S rRNA seq		Bacteria	Firmicutes	Clostridia	Clostridiales	Lachnospiraceae	Anaerostipes	hadrus			mBHI (Heat shocked)	99.89	FR749932	TGCAGTCGAACGAAACACCTTATTTGATTTTCTTCGGAACTGAAGATTTGGTGATTGAGTGGCGGACGGGTGAGTAACGCGTGGGTAACCTGCCCTGTACAGGGGGATAACAGTCAGAAATGACTGCTAATACCGCATAAGACCACAGCACCGCATGGTGCAGGGGTAAAAACTCCGGTGGTACAGGATGGACCCGCGTCTGATTAGCTGGTTGGTGAGGTAACGGCTCACCAAGGCGACGATCAGTAGCCGGCTTGAGAGAGTGAACGGCCACATTGGGACTGAGACACGGCCCAAACTCCTACGGGAGGCAGCAGTGGGGAATATTGCACAATGGGGGAAACCCTGATGCAGCGACGCCGCGTGAGTGAAGAAGTATCTCGGTATGTAAAGCTCTAT…
1606	16S rRNA seq		Bacteria	Firmicutes	Clostridia	Clostridiales	Lachnospiraceae	Anaerostipes	hadrus			mBHI (Heat shocked)	99.89	FR749932	TGCAGTCGAACGAAACACCTTATTTGATTTTCTTCGGAACTGAAGATTTGGTGATTGAGTGGCGGACGGGTGAGTAACGCGTGGGTAACCTGCCCTGTACAGGGGGATAACAGTCAGAAATGACTGCTAATACCGCATAAGACCACAGCACCGCATGGTGCAGGGGTAAAAACTCCGGTGGTACAGGATGGACCCGCGTCTGATTAGCTGGTTGGTGAGGTAACGGCTCACCAAGGCGACGATCAGTAGCCGGCTTGAGAGAGTGAACGGCCACATTGGGACTGAGACACGGCCCAAACTCCTACGGGAGGCAGCAGTGGGGAATATTGCACAATGGGGGAAACCCTGATGCAGCGACGCCGCGTGAGTGAAGAAGTATCTCGGTATGTAAAGCTCTAT…
1607	16S rRNA seq		Bacteria	Firmicutes	Clostridia	Clostridiales	Clostridiaceae	Clostridium	perfringens			mBHI (Heat shocked)	99.89	CP000246	TGCAGTCGAGCGATGAAGTTTCCTTCGGGAAACGGATTAGCGGCGGACGGGTGAGTAACACGTGGGTAACCTGCCTCATAGAGTGGAATAGCCTTCCGAAAGGAAGATTAATACCGCATAATGTTGAAAGATGGCATCATCATTCAACCAAAGGAGCAATCCGCTATGAGATGGACCCGCGGCGCATTAGCTAGTTGGTGGGGTAACGGCCTACCAAGGCGACGATGCGTAGCCGACCTGAGAGGGTGATCGGCCACATTGGGACTGAGACACGGCCCAGACTCCTACGGGAGGCAGCAGTGGGGAATATTGCACAATGGGGGAAACCCTGATGCAGCAACGCCGCGTGAGTGATGAAGGTTTTCGGATCGTAAAGCTCTGTCTTTGGGGAAGATAATG…
1608	16S rRNA seq		Bacteria	Firmicutes	Clostridia	Clostridiales	Lachnospiraceae	Blautia	luti			mBHI (Heat shocked)	99.22	AB691576	TGCAGTCGAACGGGAATATTTCATTGAGACTTCGGTGGATTTGATCTATTTCTAGTGGCGGACGGGTGAGTAACGCGTGGGTAACCTGCCTTATACAGGGGGATAACAGTCAGAAATGGCTGCTAATACCGCATAAGCGCACAGAGCTGCATGGCTCAGTGTGAAAAACTCCGGTGGTATAAGATGGACCCGCGTTGGATTAGCTTGTTGGTGGGGTAACGGCCCACCAAGGCGACGATCCATAGCCGGCCTGAGAGGGTGAACGGCCACATTGGGACTGAGACACGGCCCAGACTCCTACGGGAGGCAGCAGTGGGGAATATTGCACAATGGGGGAAACCCTGATGCAGCGACGCCGCGTGAAGGAAGAAGTATCTCGGTATGTAAACTTCTATCAGC…
1610	NO GROWTH		NO GROWTH									mBHI (Heat shocked)
1611	16S rRNA seq (805R)		Bacteria	Firmicutes	Bacilli	Bacillales	Staphylococcaceae	Staphylococcus	saprophyticus			mBHI (Heat shocked)	100	AP008934	CTGGTGTTCCTCCATATCTCTGCGCATTTCACCGCTACACATGGAATTCCACTTTCCTCTTCTGCACTCAAGTTTCCCAGTTTCCAATGACCCTCCACGGTTGAGCCGTGGGCTTTCACATCAGACTTAAGAAACCGCCTACGCGCGCTTTACGCCCAATAATTCCGGATAACGCTTGCCACCTACGTATTACCGCGGCTGCTGGCACGTAGTTAGCCGTGGCTTTCTGATTAGGTACCGTCAAGACGTGCACAGTTACTTACACATTTGTTCTTCCCTAATAACAGAGTTTTACGAGCCGAAACCCTTCATCACTCACGCGGCGTTGCTCCGTCAGGCTTTCGCCCATTGCGGAAGATTCCCTACTGCTGCCTCCCGTAGGAGTCTGGACCGTGTCTC…
1612	MALDI-ToF	2.122	Bacteria	Firmicutes	Clostridia	Clostridiales	Ruminococcaceae	Flavonifractor	plautii			mBHI (Heat shocked)
1613	16S rRNA seq		Bacteria	Firmicutes	Clostridia	Clostridiales	Lachnospiraceae	Ruminococcus				mBHI (Heat shocked)	95	CP002403	TGCAGTCGAACGAGAGAAGAGAAGCTTGCTTTTCTGATCTAGTGGCGGACGGGTGAGTAACACGTGAGCAATCTGCCTTTCAGAGGGGGATACCGATTGGAAACGATCGTTAATACCGCATAACATAATTGAACCGCATGATTTGATTATCAAAGATTTATCGCTGAAAGATGAGCTCGCGTCTGATTAGCTAGTTGGTAAGGTAACGGCTTACCAAGGCGACGATCAGTAGCCGGACTGAGAGGTTGATCGGCCACATTGGGACTGAGACACGGCCCAGACTCCTACGGGAGGCAGCAGTGGGGAATATTGCACAATGGAGGAAACTCTGATGCAGCGATGCCGCGTGAGGGAAGAAGGTTTTAGGATTGTAAACCTCTGTCTTCAGGGACGAAAAAT…
1614	16S rRNA seq		Bacteria	Firmicutes	Clostridia	Clostridiales	Lachnospiraceae	Blautia	luti			mBHI (Heat shocked)	99.33	AB691576	TTGAGACTTCGGTGGATTTGATCTATTTCTAGTGGCGGACGGGTGAGTAACGCGTGGGTAACCTGCCTTATACAGGGGGATAACAGTCAGAAATGGCTGCTAATACCGCATAAGCGCACAGAGCTGCATGGCTCAGTGTGAAAAACTCCGGTGGTATAAGATGGACCCGCGTTGGATTAGCTTGTTGGTGGGGTAACGGCCCACCAAGGCGACGATCCATAGCCGGCCTGAGAGGGTGAACGGCCACATTGGGACTGAGACACGGCCCAGACTCCTACGGGAGGCAGCAGTGGGGAATATTGCACAATGGGGGAAACCCTGATGCAGCGACGCCGCGTGAAGGAAGAAGTATCTCGGTATGTAAACTTCTATCAGCAGGGAAGATAGTGACGGTACCTG…
1615	NO GROWTH		NO GROWTH									mBHI (Heat shocked)
1617	16S rRNA seq		Bacteria	Firmicutes	Clostridia	Clostridiales	unclassified clostridiales	Intestinimonas	butyriciproducens			mBHI (Heat shocked)	99.87	KC311367	CGGAGCACCCCTGACGGAGTTTTCGGACAACGAAAGGGAATGCTTAGTGGCGGACGGGTGAGTAACGCGTGAGTAACCTGCCTTGGAGTGGGGAATAACAGCCGGAAACGGCTGCTAATACCGCATGATGTATCTGGATCGCATGGTTCTGGATACCAAAGATTTATCGCTCTGAGATGGACTCGCGTCTGATTAGCTAGTTGGTGAGGTAATGGCTCACCAAGGCGACGATCAGTAGCCGGACTGAGAGGTTGGCCGGCCACATTGGGACTGAGACACGGCCCAGACTCCTACGGGAGGCAGCAGTGGGGAATATTGGGCAATGGGCGAAAGCCTGACCCAGCAACGCCGCGTGAAGGAAGAAGGCCCTCGGGTTGTAAACTTCTTTTGTCAGGGACG…
1618	16S rRNA seq		Bacteria	Firmicutes	Clostridia	Clostridiales	Lachnospiraceae	Blautia	luti			mBHI (Heat shocked)	99.22	AB691576	TGCAGTCGAACGGGAATATTTCATTGAGACTTCGGTGGATTTGATCTATTTCTAGTGGCGGACGGGTGAGTAACGCGTGGGTAACCTGCCTTATACAGGGGGATAACAGTCAGAAATGGCTGCTAATACCGCATAAGCGCACAGAGCTGCATGGCTCAGTGTGAAAAACTCCGGTGGTATAAGATGGACCCGCGTTGGATTAGCTTGTTGGTGGGGTAACGGCCCACCAAGGCGACGATCCATAGCCGGCCTGAGAGGGTGAACGGCCACATTGGGACTGAGACACGGCCCAGACTCCTACGGGAGGCAGCAGTGGGGAATATTGCACAATGGGGGAAACCCTGATGCAGCGACGCCGCGTGAAGGAAGAAGTATCTCGGTATGTAAACTTCTATCAGC…
1619	16S rRNA seq		Bacteria	Firmicutes	Clostridia	Clostridiales	Lachnospiraceae	Blautia	luti			mBHI (Heat shocked)	99.22	AB691576	TGCAGTCGAACGGGAAATATTTCATTGAGACTTCGGTGGATTTGATCTATTTCTAGTGGCGGACGGGTGAGTAACGCGTGGGTAACCTGCCTTATACAGGGGGATAACAGTCAGAAATGGCTGCTAATACCGCATAAGCGCACAGAGCTGCATGGCTCAGTGTGAAAAACTCCGGTGGTATAAGATGGACCCGCGTTGGATTAGCTTGTTGGTGGGGTAACGGCCCACCAAGGCGACGATCCATAGCCGGCCTGAGAGGGTGAACGGCCACATTGGGACTGAGACACGGCCCAGACTCCTACGGGAGGCAGCAGTGGGGAATATTGCACAATGGGGGAAACCCTGATGCAGCGACGCCGCGTGAAGGAAGAAGTATCTCGGTATGTAAACTTCTATCAG…
1620	16S rRNA seq		Bacteria	Firmicutes	Clostridia	Clostridiales	Lachnospiraceae	Blautia	luti			mBHI (Heat shocked)	99.21	AB691576	ACGGGAAATATTTCATTGAGACTTCGGTGGATTTGATCTATTTCTAGTGGCGGACGGGTGAGTAACGCGTGGGTAACCTGCCTTATACAGGGGGATAACAGTCAGAAATGGCTGCTAATACCGCATAAGCGCACAGAGCTGCATGGCTCAGTGTGAAAAACTCCGGTGGTATAAGATGGACCCGCGTTGGATTAGCTTGTTGGTGGGGTAACGGCCCACCAAGGCGACGATCCATAGCCGGCCTGAGAGGGTGAACGGCCACATTGGGACTGAGACACGGCCCAGACTCCTACGGGAGGCAGCAGTGGGGAATATTGCACAATGGGGGAAACCCTGATGCAGCGACGCCGCGTGAAGGAAGAAGTATCTCGGTATGTAAACTTCTATCAGCAGGGAAGA…
1621	16S rRNA seq		Bacteria	Firmicutes	Clostridia	Clostridiales	Lachnospiraceae	Blautia	luti			mBHI (Heat shocked)	99.2	AB691576	TATTTCATTGAGACTTCGGTGGATTTGATCTATTTCTAGTGGCGGACGGGTGAGTAACGCGTGGGTAACCTGCCTTATACAGGGGGATAACAGTCAGAAATGGCTGCTAATACCGCATAAGCGCACAGAGCTGCATGGCTCAGTGTGAAAAACTCCGGTGGTATAAGATGGACCCGCGTTGGATTAGCTTGTTGGTGGGGTAACGGCCCACCAAGGCGACGATCCATAGCCGGCCTGAGAGGGTGAACGGCCACATTGGGACTGAGACACGGCCCAGACTCCTACGGGAGGCAGCAGTGGGGAATATTGCACAATGGGGGAAACCCTGATGCAGCGACGCCGCGTGAAGGAAGAAGTATCTCGGTATGTAAACTTCTATCAGCAGGGAAGATAGTGACG…
1622	16S rRNA seq		Bacteria	Firmicutes	Bacilli	Bacillales	Bacillaceae	Bacillus	licheniformis			mBHI (Heat shocked)	99.03	AYTN01000016	TGCAGTCGAGCGGACCGACGGGAGCTTGCTCCCTTAGGTCAGCGGCGGACGGGTGAGTAACACGTGGGTAACCTGCCTGTAAGACTGGGATAACTCCGGGAAACCGGGGCTAATACCGGATGCTTGTTTGAACCGCATGGTTCAAACATAAAAGGTGGCTTTTCGCTACCACTTACAGATGGACCCGCGGCGCATTAGCTAGTTGGTGGGGTAACGGCTCACCAAGGCGACGATGCGTAGCCGACCTGAGAGGGTGATCGGCCACACTGGGACTGAGACACGGCCCAGACTCCTACGGGAGGCAGCAGTAGGGAATCTTCCGCAATGGACGAAAGTCTGACGGAGCAACGCCGCGTGAGTGATGAAGGTTTTCGGATCGTAAAACTCTGTTGTTAGGGA…
1623	16S rRNA seq		Bacteria	Firmicutes	Clostridia	Clostridiales	Lachnospiraceae	Blautia	luti			mBHI (Heat shocked)	99.19	AB691576	TGCAGTCGAACGGGAAATATTTCATTGAGACTTCGGTGGATTTGATCTATTTCTAGTGGCGGACGGGTGAGTAACGCGTGGGTAACCTGCCTTATACAGGGGGATAACAGTCAGAAATGGCTGCTAATACCGCATAAGCGCACAGAGCTGCATGGCTCAGTGTGAAAAACTCCGGTGGTATAAGATGGACCCGCGTTGGATTAGCTTGTTGGTGGGGTAACGGCCCACCAAGGCGACGATCCATAGCCGGCCTGAGAGGGTGAACGGCCACATTGGGACTGAGACACGGCCCAGACTCCTACGGGAGGCAGCAGTGGGGAATATTGCACAATGGGGGAAACCCTGATGCAGCGACGCCGCGTGAAGGAAGAAGTATCTCGGTATGTAAACTTCTATCAG…
1624	16S rRNA seq		Bacteria	Firmicutes	Clostridia	Clostridiales	unclassified clostridiales	Intestinimonas	butyriciproducens			mBHI (Heat shocked)	99.4	KC311367	GAGCACCCCTGACGGAGTTTTCGGACAACGAAAGGGAATGCTTAGTGGCGGACGGGTGAGTAACGCGTGAGTAACCTGCCTTGGAGTGGGGAATAACAGCCGGAAACGGCTGCTAATACCGCATGATGTATCTGGATCGCATGGTTCTGGATACCAAAGATTTATCGCTCTGAGATGGACTCGCGTCTGATTAGCTAGTTGGTGAGGTAATGGCTCACCAAGGCGACGATCAGTAGCCGGACTGAGAGGTTGGCCGGCCACATTGGGACTGAGACACGGCCCAGACTCCTACGGGAGGCAGCAGTGGGGAATATTGGGCAATGGGCGAAAGCCTGACCCAGCAACGCCGCGTGAAGGAAGAAGGCCCTCGGGTTGTAAACTTCTTTTGTCAGGGACGAA…
1625	16S rRNA seq		Bacteria	Firmicutes	Clostridia	Clostridiales	Lachnospiraceae	Blautia	luti			mBHI (Heat shocked)	99.22	AB691576	TGCAGTCGAACGGGAAATATTTCATTGAGACTTCGGTGGATTTGATCTATTTCTAGTGGCGGACGGGTGAGTAACGCGTGGGTAACCTGCCTTATACAGGGGGATAACAGTCAGAAATGGCTGCTAATACCGCATAAGCGCACAGAGCTGCATGGCTCAGTGTGAAAAACTCCGGTGGTATAAGATGGACCCGCGTTGGATTAGCTTGTTGGTGGGGTAACGGCCCACCAAGGCGACGATCCATAGCCGGCCTGAGAGGGTGAACGGCCACATTGGGACTGAGACACGGCCCAGACTCCTACGGGAGGCAGCAGTGGGGAATATTGCACAATGGGGGAAACCCTGATGCAGCGACGCCGCGTGAAGGAAGAAGTATCTCGGTATGTAAACTTCTATCAG…
1626	16S rRNA seq		Bacteria	Firmicutes	Clostridia	Clostridiales	Lachnospiraceae	Blautia	luti			mBHI (Heat shocked)	99.21	AB691576	CGGGAAATATTTCATTGAGACTTCGGTGGATTTGATCTATTTCTAGTGGCGGACGGGTGAGTAACGCGTGGGTAACCTGCCTTATACAGGGGGATAACAGTCAGAAATGGCTGCTAATACCGCATAAGCGCACAGAGCTGCATGGCTCAGTGTGAAAAACTCCGGTGGTATAAGATGGACCCGCGTTGGATTAGCTTGTTGGTGGGGTAACGGCCCACCAAGGCGACGATCCATAGCCGGCCTGAGAGGGTGAACGGCCACATTGGGACTGAGACACGGCCCAGACTCCTACGGGAGGCAGCAGTGGGGAATATTGCACAATGGGGGAAACCCTGATGCAGCGACGCCGCGTGAAGGAAGAAGTATCTCGGTATGTAAACTTCTATCAGCAGGGAAGAT…
1627	16S rRNA seq		Bacteria	Firmicutes	Clostridia	Clostridiales	unclassified clostridiales	Intestinimonas	butyriciproducens			mBHI (Heat shocked)	99.9	KC311367	GCAAGTCGAACGGAGCACCCCTGACGGAGTTTTCGGACAACGAAAGGGAATGCTTAGTGGCGGACGGGTGAGTAACGCGTGAGTAACCTGCCTTGGAGTGGGGAATAACAGCCGGAAACGGCTGCTAATACCGCATGATGTATCTGGATCGCATGGTTCTGGATACCAAAGATTTATCGCTCTGAGATGGACTCGCGTCTGATTAGCTAGTTGGTGAGGTAATGGCTCACCAAGGCGACGATCAGTAGCCGGACTGAGAGGTTGGCCGGCCACATTGGGACTGAGACACGGCCCAGACTCCTACGGGAGGCAGCAGTGGGGAATATTGGGCAATGGGCGAAAGCCTGACCCAGCAACGCCGCGTGAAGGAAGAAGGCCCTCGGGTTGTAAACTTCTTTT…
1628	16S rRNA seq		Bacteria	Firmicutes	Clostridia	Clostridiales	Lachnospiraceae	Blautia	luti			mBHI (Heat shocked)	99.2	AB691576	TATTTCATTGAGACTTCGGTGGATTTGATCTATTTCTAGTGGCGGACGGGTGAGTAACGCGTGGGTAACCTGCCTTATACAGGGGGATAACAGTCAGAAATGGCTGCTAATACCGCATAAGCGCACAGAGCTGCATGGCTCAGTGTGAAAAACTCCGGTGGTATAAGATGGACCCGCGTTGGATTAGCTTGTTGGTGGGGTAACGGCCCACCAAGGCGACGATCCATAGCCGGCCTGAGAGGGTGAACGGCCACATTGGGACTGAGACACGGCCCAGACTCCTACGGGAGGCAGCAGTGGGGAATATTGCACAATGGGGGAAACCCTGATGCAGCGACGCCGCGTGAAGGAAGAAGTATCTCGGTATGTAAACTTCTATCAGCAGGGAAGATAGTGACG…
1629	16S rRNA seq		Bacteria	Firmicutes	Clostridia	Clostridiales	Lachnospiraceae	Anaerostipes	hadrus			mBHI (Heat shocked)	99.89	FR749932	TGCAGTCGAACGAAACACCTTATTTGATTTTCTTCGGAACTGAAGATTTGGTGATTGAGTGGCGGACGGGTGAGTAACGCGTGGGTAACCTGCCCTGTACAGGGGGATAACAGTCAGAAATGACTGCTAATACCGCATAAGACCACAGCACCGCATGGTGCAGGGGTAAAAACTCCGGTGGTACAGGATGGACCCGCGTCTGATTAGCTGGTTGGTGAGGTAACGGCTCACCAAGGCGACGATCAGTAGCCGGCTTGAGAGAGTGAACGGCCACATTGGGACTGAGACACGGCCCAAACTCCTACGGGAGGCAGCAGTGGGGAATATTGCACAATGGGGGAAACCCTGATGCAGCGACGCCGCGTGAGTGAAGAAGTATCTCGGTATGTAAAGCTCTAT…
1630	NO GROWTH		NO GROWTH									mBHI (Heat shocked)
1631	16S rRNA seq		Bacteria	Firmicutes	Clostridia	Clostridiales	unclassified clostridiales	Intestinimonas	butyriciproducens			mBHI (Heat shocked)	99.87	KC311367	TGCAGTCGAACGGAGCACCCCTGACGGAGTTTTCGGACAACGAAAGGGAATGCTTAGTGGCGGACGGGTGAGTAACGCGTGAGTAACCTGCCTTGGAGTGGGGAATAACAGCCGGAAACGGCTGCTAATACCGCATGATGTATCTGGATCGCATGGTTCTGGATACCAAAGATTTATCGCTCTGAGATGGACTCGCGTCTGATTAGCTAGTTGGTGAGGTAATGGCTCACCAAGGCGACGATCAGTAGCCGGACTGAGAGGTTGGCCGGCCACATTGGGACTGAGACACGGCCCAGACTCCTACGGGAGGCAGCAGTGGGGAATATTGGGCAATGGGCGAAAGCCTGACCCAGCAACGCCGCGTGAAGGAAGAAGGCCCTCGGGTTGTAAACTTCTTTT…
1632	MALDI-ToF	1.727	Bacteria	Firmicutes	Bacilli	Bacillales	Bacillaceae	Bacillus	licheniformis			mBHI (Heat shocked)
1633	16S rRNA seq		Bacteria	Firmicutes	Clostridia	Clostridiales	Lachnospiraceae	Blautia	luti			mBHI (Heat shocked)	99.33	AB691576	TTGAGACTTCGGTGGATTTGATCTATTTCTAGTGGCGGACGGGTGAGTAACGCGTGGGTAACCTGCCTTATACAGGGGGATAACAGTCAGAAATGGCTGCTAATACCGCATAAGCGCACAGAGCTGCATGGCTCAGTGTGAAAAACTCCGGTGGTATAAGATGGACCCGCGTTGGATTAGCTTGTTGGTGGGGTAACGGCCCACCAAGGCGACGATCCATAGCCGGCCTGAGAGGGTGAACGGCCACATTGGGACTGAGACACGGCCCAGACTCCTACGGGAGGCAGCAGTGGGGAATATTGCACAATGGGGGAAACCCTGATGCAGCGACGCCGCGTGAAGGAAGAAGTATCTCGGTATGTAAACTTCTATCAGCAGGGAAGATAGTGACGGTACCTG…
1634	NO GROWTH		NO GROWTH									mBHI (Heat shocked)
1635	16S rRNA seq		Bacteria	Firmicutes	Clostridia	Clostridiales	Lachnospiraceae	Blautia	luti			mBHI (Heat shocked)	99.44	AB691576	ACTTCGGTGGATTTGATTTATTTCTAGTGGCGGACGGGTGAGTAACGCGTGGGTAACCTGCCTTATACAGGGGGATAACAGTCAGAAATGGCTGCTAATACCGCATAAGCGCACAGAGCTGCATGGCTCGGTGTGAAAAACTCCGGTGGTATAAGATGGACCCGCGTTGGATTAGCTTGTTGGTGGGGTAACGGCCCACCAAGGCGACGATCCATAGCCGGCCTGAGAGGGTGAACGGCCACATTGGGACTGAGACACGGCCCAGACTCCTACGGGAGGCAGCAGTGGGGAATATTGCACAATGGGGGAAACCCTGATGCAGCGACGCCGCGTGAAGGAAGAAGTATCTCGGTATGTAAACTTCTATCAGCAGGGAAGATAGTGACGGTACCTGACTAA…
1636	16S rRNA seq		Bacteria	Firmicutes	Clostridia	Clostridiales	Clostridiaceae	Clostridium	perfringens			mBHI (Heat shocked)	99.89	CP000246	TGCAGTCGAGCGATGAAGTTTCCTTCGGGAAACGGATTAGCGGCGGACGGGTGAGTAACACGTGGGTAACCTGCCTCATAGAGTGGAATAGCCTTCCGAAAGGAAGATTAATACCGCATAATGTTGAAAGATGGCATCATCATTCAACCAAAGGAGCAATCCGCTATGAGATGGACCCGCGGCGCATTAGCTAGTTGGTGGGGTAACGGCCTACCAAGGCGACGATGCGTAGCCGACCTGAGAGGGTGATCGGCCACATTGGGACTGAGACACGGCCCAGACTCCTACGGGAGGCAGCAGTGGGGAATATTGCACAATGGGGGAAACCCTGATGCAGCAACGCCGCGTGAGTGATGAAGGTTTTCGGATCGTAAAGCTCTGTCTTTGGGGAAGATAATG…
1637	16S rRNA seq		Bacteria	Firmicutes	Clostridia	Clostridiales	unclassified clostridiales	Intestinimonas	butyriciproducens			mBHI (Heat shocked)	99.9	KC311367	GAACGGAGCACCCCTGACGGAGTTTTCGGACAACGAAAGGGAATGCTTAGTGGCGGACGGGTGAGTAACGCGTGAGTAACCTGCCTTGGAGTGGGGAATAACAGCCGGAAACGGCTGCTAATACCGCATGATGTATCTGGATCGCATGGTTCTGGATACCAAAGATTTATCGCTCTGAGATGGACTCGCGTCTGATTAGCTAGTTGGTGAGGTAATGGCTCACCAAGGCGACGATCAGTAGCCGGACTGAGAGGTTGGCCGGCCACATTGGGACTGAGACACGGCCCAGACTCCTACGGGAGGCAGCAGTGGGGAATATTGGGCAATGGGCGAAAGCCTGACCCAGCAACGCCGCGTGAAGGAAGAAGGCCCTCGGGTTGTAAACTTCTTTTGTCAGGG…
1638	NO GROWTH		NO GROWTH									mBHI (Heat shocked)
1639	16S rRNA seq		Bacteria	Firmicutes	Clostridia	Clostridiales	Lachnospiraceae	Blautia	luti			mBHI (Heat shocked)	99.07	AB691576	TGCAGTCGAACGGGAATATTTCATTGAGACTTCGGTGGATTTGATCTATTTCTAGTGGCGGACGGGTGAGTAACGCGTGGGTAACCTGCCTTATACAGGGGGATAACAGTCAGAAATGGCTGCTAATACCGCATAAGCGCACAGAGCTGCATGGCTCAGTGTGAAAAACTCCGGTGGTATAAGATGGACCCGCGTTGGATTAGCTTGTTGGTGGGGTAACGGCCCACCAAGGCGACGATCCATAGCCGGCCTGAGAGGGTGAACGGCCACATTGGGACTGAGACACGGCCCAGACTCCTACGGGAGGCAGCAGTGGGGAATATTGCACAATGGGGGAAACCCTGATGCAGCGACGCCGCGTGAAGGAAGAAGTATCTCGGTATGTAAACTTCTATCAGC…
1640	16S rRNA seq		Bacteria	Firmicutes	Clostridia	Clostridiales	Lachnospiraceae	Blautia	luti			mBHI (Heat shocked)	99.34	AB691576	TGCAGTCGAACGGGAAATATTTCATTGAGACTTCGGTGGATTTGATCTATTTCTAGTGGCGGACGGGTGAGTAACGCGTGGGTAACCTGCCTTATACAGGGGGATAACAGTCAGAAATGGCTGCTAATACCGCATAAGCGCACAGAGCTGCATGGCTCAGTGTGAAAAACTCCGGTGGTATAAGATGGACCCGCGTTGGATTAGCTTGTTGGTGGGGTAACGGCCCACCAAGGCGACGATCCATAGCCGGCCTGAGAGGGTGAACGGCCACATTGGGACTGAGACACGGCCCAGACTCCTACGGGAGGCAGCAGTGGGGAATATTGCACAATGGGGGAAACCCTGATGCAGCGACGCCGCGTGAAGGAAGAAGTATCTCGGTATGTAAACTTCTATCAG…
1651	NO GROWTH		NO GROWTH									mBHI (3% chloroform treated)
1653	16S rRNA seq		Bacteria	Firmicutes	Clostridia	Clostridiales	Clostridiaceae	Clostridium	perfringens			mBHI (3% chloroform treated)	99.89	CP000246	TGCAGTCGAGCGATGAAGTTTCCTTCGGGAAACGGATTAGCGGCGGACGGGTGAGTAACACGTGGGTAACCTGCCTCATAGAGTGGAATAGCCTTCCGAAAGGAAGATTAATACCGCATAATGTTGAAAGATGGCATCATCATTCAACCAAAGGAGCAATCCGCTATGAGATGGACCCGCGGCGCATTAGCTAGTTGGTGGGGTAACGGCCTACCAAGGCGACGATGCGTAGCCGACCTGAGAGGGTGATCGGCCACATTGGGACTGAGACACGGCCCAGACTCCTACGGGAGGCAGCAGTGGGGAATATTGCACAATGGGGGAAACCCTGATGCAGCAACGCCGCGTGAGTGATGAAGGTTTTCGGATCGTAAAGCTCTGTCTTTGGGGAAGATAATG…
1654	16S rRNA seq		Bacteria	Firmicutes	Bacilli	Bacillales	Bacillaceae	Bacillus	licheniformis			mBHI (3% chloroform treated)	99.95	AE017333	TGCAGTCGAGCGGACCGACGGGAGCTTGCTCCCTTAGGTCAGCGGCGGACGGGTGAGTAACACGTGGGTAACCTGCCTGTAAGACTGGGATAACTCCGGGAAACCGGGGCTAATACCGGATGCTTGTTTGAACCGCATGGTTCAAACATAAAAGGTGGCTTTTCGCTACCACTTACAGATGGACCCGCGGCGCATTAGCTAGTTGGTGGGGTAACGGCTCACCAAGGCGACGATGCGTAGCCGACCTGAGAGGGTGATCGGCCACACTGGGACTGAGACACGGCCCAGACTCCTACGGGAGGCAGCAGTAGGGAATCTTCCGCAATGGACGAAAGTCTGACGGAGCAACGCCGCGTGAGTGATGAAGGTTTTCGGATCGTAAAACTCTGTTGTTAGGGA…
1655	NO GROWTH		NO GROWTH									mBHI (3% chloroform treated)
1656	16S rRNA seq		Bacteria	Firmicutes	Clostridia	Clostridiales	Lachnospiraceae	Blautia	luti			mBHI (3% chloroform treated)	99.33	AB691576	TTGAGACTTCGGTGGATTTGATCTATTTCTAGTGGCGGACGGGTGAGTAACGCGTGGGTAACCTGCCTTATACAGGGGGATAACAGTCAGAAATGGCTGCTAATACCGCATAAGCGCACAGAGCTGCATGGCTCAGTGTGAAAAACTCCGGTGGTATAAGATGGACCCGCGTTGGATTAGCTTGTTGGTGGGGTAACGGCCCACCAAGGCGACGATCCATAGCCGGCCTGAGAGGGTGAACGGCCACATTGGGACTGAGACACGGCCCAGACTCCTACGGGAGGCAGCAGTGGGGAATATTGCACAATGGGGGAAACCCTGATGCAGCGACGCCGCGTGAAGGAAGAAGTATCTCGGTATGTAAACTTCTATCAGCAGGGAAGATAGTGACGGTACCTG…
1657	NO GROWTH		NO GROWTH									mBHI (3% chloroform treated)
1658	MALDI-ToF	2.355	Bacteria	Firmicutes	Clostridia	Clostridiales	Clostridiaceae	Clostridium	perfringens			mBHI (3% chloroform treated)
1659	16S rRNA seq		Bacteria	Firmicutes	Clostridia	Clostridiales	Lachnospiraceae	Blautia	luti			mBHI (3% chloroform treated)	99.22	AB691576	TGCAGTCGAACGGGAAATATTTCATTGAGACTTCGGTGGATTTGATCTATTTCTAGTGGCGGACGGGTGAGTAACGCGTGGGTAACCTGCCTTATACAGGGGGATAACAGTCAGAAATGGCTGCTAATACCGCATAAGCGCACAGAGCTGCATGGCTCAGTGTGAAAAACTCCGGTGGTATAAGATGGACCCGCGTTGGATTAGCTTGTTGGTGGGGTAACGGCCCACCAAGGCGACGATCCATAGCCGGCCTGAGAGGGTGAACGGCCACATTGGGACTGAGACACGGCCCAGACTCCTACGGGAGGCAGCAGTGGGGAATATTGCACAATGGGGGAAACCCTGATGCAGCGACGCCGCGTGAAGGAAGAAGTATCTCGGTATGTAAACTTCTATCAG…
1660	NO GROWTH		NO GROWTH									mBHI (3% chloroform treated)
1661	NO GROWTH		NO GROWTH									mBHI (3% chloroform treated)
1663	NO GROWTH		NO GROWTH									mBHI (3% chloroform treated)
1666	NO GROWTH		NO GROWTH									mBHI (3% chloroform treated)
1668	NO GROWTH		NO GROWTH									mBHI (3% chloroform treated)
1669	16S rRNA seq		Bacteria	Firmicutes	Clostridia	Clostridiales	Lachnospiraceae	Blautia	luti			mBHI (3% chloroform treated)	99.17	AB691576	TATTTCATTGAGACTTCGGTGGATTTGATCTATTTCTAGTGGCGGACGGGTGAGTAACGCGTGGGTAACCTGCCTTATACAGGGGGATAACAGTCAGAAATGGCTGCTAATACCGCATAAGCGCACAGAGCTGCATGGCTCAGTGTGAAAAACTCCGGTGGTATAAGATGGACCCGCGTTGGATTAGCTTGTTGGTGGGGTAACGGCCCACCAAGGCGACGATCCATAGCCGGCCTGAGAGGGTGAACGGCCACATTGGGACTGAGACACGGCCCAGACTCCTACGGGAGGCAGCAGTGGGGAATATTGCACAATGGGGGAAACCCTGATGCAGCGACGCCGCGTGAAGGAAGAAGTATCTCGGTATGTAAACTTCTATCAGCAGGGAAGATAGTGACG…
1670	NO GROWTH		NO GROWTH									mBHI (3% chloroform treated)
1671	16S rRNA seq		Bacteria	Firmicutes	Clostridia	Clostridiales	Lachnospiraceae	Blautia	luti			mBHI (3% chloroform treated)	99.2	AB691576	ATTTCATTGAGACTTCGGTGGATTTGATCTATTTCTAGTGGCGGACGGGTGAGTAACGCGTGGGTAACCTGCCTTATACAGGGGGATAACAGTCAGAAATGGCTGCTAATACCGCATAAGCGCACAGAGCTGCATGGCTCAGTGTGAAAAACTCCGGTGGTATAAGATGGACCCGCGTTGGATTAGCTTGTTGGTGGGGTAACGGCCCACCAAGGCGACGATCCATAGCCGGCCTGAGAGGGTGAACGGCCACATTGGGACTGAGACACGGCCCAGACTCCTACGGGAGGCAGCAGTGGGGAATATTGCACAATGGGGGAAACCCTGATGCAGCGACGCCGCGTGAAGGAAGAAGTATCTCGGTATGTAAACTTCTATCAGCAGGGAAGATAGTGACGG…
1672	16S rRNA seq		Bacteria	Firmicutes	Clostridia	Clostridiales	Lachnospiraceae	Blautia	luti			mBHI (3% chloroform treated)	99.43	AB691576	TTGAGACTTCGGTGGATTTGATCTATTTCTAGTGGCGGACGGGTGAGTAACGCGTGGGTAACCTGCCTTATACAGGGGGATAACAGTCAGAAATGGCTGCTAATACCGCATAAGCGCACAGAGCTGCATGGCTCAGTGTGAAAAACTCCGGTGGTATAAGATGGACCCGCGTTGGATTAGCTTGTTGGTGGGGTAACGGCCCACCAAGGCGACGATCCATAGCCGGCCTGAGAGGGTGAACGGCCACATTGGGACTGAGACACGGCCCAGACTCCTACGGGAGGCAGCAGTGGGGAATATTGCACAATGGGGGAAACCCTGATGCAGCGACGCCGCGTGAAGGAAGAAGTATCTCGGTATGTAAACTTCTATCAGCAGGGAAGATAGTGACGGTACCTG…
1673	NO GROWTH		NO GROWTH									mBHI (3% chloroform treated)
1674	16S rRNA seq		Bacteria	Firmicutes	Clostridia	Clostridiales	unclassified clostridiales	Intestinimonas	butyriciproducens			mBHI (3% chloroform treated)	99.8	KC311367	GTCGAACGGAGCACCCCTGACGGAGTTTTCGGACAACGAAAGGGAATGCTTAGTGGCGGACGGGTGAGTAACGCGTGAGTAACCTGCCTTGGAGTGGGGAATAACAGCCGGAAACGGCTGCTAATACCGCATGATGTATCTGGATCGCATGGTTCTGGATACCAAAGATTTATCGCTCTGAGATGGACTCGCGTCTGATTAGCTAGTTGGTGAGGTAATGGCTCACCAAGGCGACGATCAGTAGCCGGACTGAGAGGTTGGCCGGCCACATTGGGACTGAGACACGGCCCAGACTCCTACGGGAGGCAGCAGTGGGGAATATTGGGCAATGGGCGAAAGCCTGACCCAGCAACGCCGCGTGAAGGAAGAAGGCCCTCGGGTTGTAAACTTCTTTTGTCA…
1675	NO GROWTH		NO GROWTH									mBHI (3% chloroform treated)
1676	16S rRNA seq		Bacteria	Firmicutes	Clostridia	Clostridiales	Lachnospiraceae	Blautia	luti			mBHI (3% chloroform treated)	99.19	AB691576	TATTTCATTGAGACTTCGGTGGATTTGATCTATTTCTAGTGGCGGACGGGTGAGTAACGCGTGGGTAACCTGCCTTATACAGGGGGATAACAGTCAGAAATGGCTGCTAATACCGCATAAGCGCACAGAGCTGCATGGCTCAGTGTGAAAAACTCCGGTGGTATAAGATGGACCCGCGTTGGATTAGCTTGTTGGTGGGGTAACGGCCCACCAAGGCGACGATCCATAGCCGGCCTGAGAGGGTGAACGGCCACATTGGGACTGAGACACGGCCCAGACTCCTACGGGAGGCAGCAGTGGGGAATATTGCACAATGGGGGAAACCCTGATGCAGCGACGCCGCGTGAAGGAAGAAGTATCTCGGTATGTAAACTTCTATCAGCAGGGAAGATAGTGACG…
1677	NO GROWTH		NO GROWTH									mBHI (3% chloroform treated)
1678	NO GROWTH		NO GROWTH									mBHI (3% chloroform treated)
1679	MALDI-ToF	2.289	Bacteria	Firmicutes	Bacilli	Bacillales	Staphylococcaceae	Staphylococcus	hominis			mBHI (3% chloroform treated)
1681	16S rRNA seq		Bacteria	Firmicutes	Clostridia	Clostridiales	Lachnospiraceae	Blautia	luti			mBHI (3% chloroform treated)	99.33	AB691576	TTGAGACTTCGGTGGATTTGATCTATTTCTAGTGGCGGACGGGTGAGTAACGCGTGGGTAACCTGCCTTATACAGGGGGATAACAGTCAGAAATGGCTGCTAATACCGCATAAGCGCACAGAGCTGCATGGCTCAGTGTGAAAAACTCCGGTGGTATAAGATGGACCCGCGTTGGATTAGCTTGTTGGTGGGGTAACGGCCCACCAAGGCGACGATCCATAGCCGGCCTGAGAGGGTGAACGGCCACATTGGGACTGAGACACGGCCCAGACTCCTACGGGAGGCAGCAGTGGGGAATATTGCACAATGGGGGAAACCCTGATGCAGCGACGCCGCGTGAAGGAAGAAGTATCTCGGTATGTAAACTTCTATCAGCAGGGAAGATAGTGACGGTACCTG…
1682	16S rRNA seq		Bacteria	Firmicutes	Clostridia	Clostridiales	Lachnospiraceae	Blautia	luti			mBHI (3% chloroform treated)	99.2	AB691576	TGCAGTCGAACGGGAATATTTCATTGAGACTTCGGTGGATTTGATCTATTTCTAGTGGCGGACGGGTGAGTAACGCGTGGGTAACCTGCCTTATACAGGGGGATAACAGTCAGAAATGGCTGCTAATACCGCATAAGCGCACAGAGCTGCATGGCTCAGTGTGAAAAACTCCGGTGGTATAAGATGGACCCGCGTTGGATTAGCTTGTTGGTGGGGTAACGGCCCACCAAGGCGACGATCCATAGCCGGCCTGAGAGGGTGAACGGCCACATTGGGACTGAGACACGGCCCAGACTCCTACGGGAGGCAGCAGTGGGGAATATTGCACAATGGGGGAAACCCTGATGCAGCGACGCCGCGTGAAGGAAGAAGTATCTCGGTATGTAAACTTCTATCAGC…
1683	16S rRNA seq		Bacteria	Firmicutes	Clostridia	Clostridiales	unclassified clostridiales	Intestinimonas	butyriciproducens			mBHI (3% chloroform treated)	99.87	KC311367	TGCAGTCGAACGGAGCACCCCTGACGGAGTTTTCGGACAACGAAAGGGAATGCTTAGTGGCGGACGGGTGAGTAACGCGTGAGTAACCTGCCTTGGAGTGGGGAATAACAGCCGGAAACGGCTGCTAATACCGCATGATGTATCTGGATCGCATGGTTCTGGATACCAAAGATTTATCGCTCTGAGATGGACTCGCGTCTGATTAGCTAGTTGGTGAGGTAATGGCTCACCAAGGCGACGATCAGTAGCCGGACTGAGAGGTTGGCCGGCCACATTGGGACTGAGACACGGCCCAGACTCCTACGGGAGGCAGCAGTGGGGAATATTGGGCAATGGGCGAAAGCCTGACCCAGCAACGCCGCGTGAAGGAAGAAGGCCCTCGGGTTGTAAACTTCTTTT…
1684	NO GROWTH		NO GROWTH									mBHI (3% chloroform treated)
1685	NO GROWTH		NO GROWTH									mBHI (3% chloroform treated)
1686	NO GROWTH		NO GROWTH									mBHI (3% chloroform treated)
1687	16S rRNA seq		Bacteria	Firmicutes	Clostridia	Clostridiales	Lachnospiraceae	Blautia	luti			mBHI (3% chloroform treated)	99.46	AB691576	TTGAGACTTCGGTGGATTTGATTTATTTCTAGTGGCGGACGGGTGAGTAACGCGTGGGTAACCTGCCTTATACAGGGGGATAACAGTCAGAAATGGCTGCTAATACCGCATAAGCGCACAGAGCTGCATGGCTCAGTGTGAAAAACTCCGGTGGTATAAGATGGACCCGCGTTGGATTAGCTTGTTGGTGGGGTAACGGCCCACCAAGGCGACGATCCATAGCCGGCCTGAGAGGGTGAACGGCCACATTGGGACTGAGACACGGCCCAGACTCCTACGGGAGGCAGCAGTGGGGAATATTGCACAATGGGGGAAACCCTGATGCAGCGACGCCGCGTGAAGGAAGAAGTATCTCGGTATGTAAACTTCTATCAGCAGGGAAGATAGTGACGGTACCTG…
1688	NO GROWTH		NO GROWTH									mBHI (3% chloroform treated)
1689	MALDI-ToF	2.232	Bacteria	Firmicutes	Clostridia	Clostridiales	Ruminococcaceae	Flavonifractor	plautii			mBHI (3% chloroform treated)	excess
1690	16S rRNA seq		Bacteria	Firmicutes	Clostridia	Clostridiales	Lachnospiraceae	Blautia	luti			mBHI (3% chloroform treated)	99.2	AB691576	TGCAGTCGAACGGGAATATTTCATTGAGACTTCGGTGGATTTGATCTATTTCTAGTGGCGGACGGGTGAGTAACGCGTGGGTAACCTGCCTTATACAGGGGGATAACAGTCAGAAATGGCTGCTAATACCGCATAAGCGCACAGAGCTGCATGGCTCAGTGTGAAAAACTCCGGTGGTATAAGATGGACCCGCGTTGGATTAGCTTGTTGGTGGGGTAACGGCCCACCAAGGCGACGATCCATAGCCGGCCTGAGAGGGTGAACGGCCACATTGGGACTGAGACACGGCCCAGACTCCTACGGGAGGCAGCAGTGGGGAATATTGCACAATGGGGGAAACCCTGATGCAGCGACGCCGCGTGAAGGAAGAAGTATCTCGGTATGTAAACTTCTATCAGC…
1691	NO GROWTH		NO GROWTH									mBHI (3% chloroform treated)
1692	NO GROWTH		NO GROWTH									mBHI (3% chloroform treated)
1693	NO GROWTH		NO GROWTH									mBHI (3% chloroform treated)
1694	NO GROWTH		NO GROWTH									mBHI (3% chloroform treated)
1695	16S rRNA seq		Bacteria	Firmicutes	Clostridia	Clostridiales	Lachnospiraceae	Blautia	luti			mBHI (3% chloroform treated)	99.22	AB691576	TGCAGTCGAACGGGAAATATTTCATTGAGACTTCGGTGGATTTGATCTATTTCTAGTGGCGGACGGGTGAGTAACGCGTGGGTAACCTGCCTTATACAGGGGGATAACAGTCAGAAATGGCTGCTAATACCGCATAAGCGCACAGAGCTGCATGGCTCAGTGTGAAAAACTCCGGTGGTATAAGATGGACCCGCGTTGGATTAGCTTGTTGGTGGGGTAACGGCCCACCAAGGCGACGATCCATAGCCGGCCTGAGAGGGTGAACGGCCACATTGGGACTGAGACACGGCCCAGACTCCTACGGGAGGCAGCAGTGGGGAATATTGCACAATGGGGGAAACCCTGATGCAGCGACGCCGCGTGAAGGAAGAAGTATCTCGGTATGTAAACTTCTATCAG…
1696	NO GROWTH		NO GROWTH									mBHI (3% chloroform treated)
1697	16S rRNA seq		Bacteria	Firmicutes	Clostridia	Clostridiales	Lachnospiraceae	Blautia	luti			mBHI (3% chloroform treated)	99.2	AB691576	TGCAGTCGAACGGGAAATATTTCATTGAGACTTCGGTGGATTTGATCTATTTCTAGTGGCGGACGGGTGAGTAACGCGTGGGTAACCTGCCTTATACAGGGGGATAACAGTCAGAAATGGCTGCTAATACCGCATAAGCGCACAGAGCTGCATGGCTCAGTGTGAAAAACTCCGGTGGTATAAGATGGACCCGCGTTGGATTAGCTTGTTGGTGGGGTAACGGCCCACCAAGGCGACGATCCATAGCCGGCCTGAGAGGGTGAACGGCCACATTGGGACTGAGACACGGCCCAGACTCCTACGGGAGGCAGCAGTGGGGAATATTGCACAATGGGGGAAACCCTGATGCAGCGACGCCGCGTGAAGGAAGAAGTATCTCGGTATGTAAACTTCTATCAG…
1698	16S rRNA seq		Bacteria	Firmicutes	Clostridia	Clostridiales	unclassified clostridiales	Intestinimonas	butyriciproducens			mBHI (3% chloroform treated)	99.87	KC311367	TGCAGTCGAACGGAGCACCCCTGACGGAGTTTTCGGACAACGAAAGGGAATGCTTAGTGGCGGACGGGTGAGTAACGCGTGAGTAACCTGCCTTGGAGTGGGGAATAACAGCCGGAAACGGCTGCTAATACCGCATGATGTATCTGGATCGCATGGTTCTGGATACCAAAGATTTATCGCTCTGAGATGGACTCGCGTCTGATTAGCTAGTTGGTGAGGTAATGGCTCACCAAGGCGACGATCAGTAGCCGGACTGAGAGGTTGGCCGGCCACATTGGGACTGAGACACGGCCCAGACTCCTACGGGAGGCAGCAGTGGGGAATATTGGGCAATGGGCGAAAGCCTGACCCAGCAACGCCGCGTGAAGGAAGAAGGCCCTCGGGTTGTAAACTTCTTTT…
1699	NO GROWTH		NO GROWTH									mBHI (3% chloroform treated)
1700	16S rRNA seq		Bacteria	Firmicutes	Clostridia	Clostridiales	Lachnospiraceae	Blautia	wexlerae			mBHI (3% chloroform treated)	99.44	ACII02000003	TTGATTTATTTCTAGTGGCGGACGGGTGAGTAACGCGTGGGTAACCTGCCTTATACAGGGGGATAACAGTCAGAAATGGCTGCTAATACCGCATAAGCGCACAGAGCTGCATGGCTCGGTGTGAAAAACTCCGGTGGTATAAGATGGACCCGCGTTGGATTAGCTGGTTGGTGGGGTAACGGCCCACCAAGGCGACGATCCATAGCCGGCCTGAGAGGGTGAACGGCCACATTGGGACTGAGACACGGCCCAGACTCCTACGGGAGGCAGCAGTGGGGAATATTGCACAATGGGGGAAACCCTGATGCAGCGACGCCGCGTGAAGGAAGAAGTATCTCGGTATGTAAACTTCTATCAGCAGGGAAGATAGTGACGGTACCTGACTAAGAAGCCCCGGCT…
1701	16S rRNA seq		Bacteria	Bacteroidetes	Bacteroidia	Bacteroidales	Porphyromonadaceae	Parabacteroides	merdae			mBHI ( Gentamycin 1 mg/L)	100	AAXE02000112	TGCAGTCGAGGGGCAGCATGATTTGTAGCAATACAGATTGATGGCGACCGGCGCACGGGTGAGTAACGCGTATGCAACTTACCTATCAGAGGGGGATAGCCCGGCGAAAGTCGGATTAATACCCCATAAAACAGGGGTCCCGCATGGGAATATTTGTTAAAGATTCATCGCTGATAGATAGGCATGCGTTCCATTAGGCAGTTGGCGGGGTAACGGCCCACCAAACCGACGATGGATAGGGGTTCTGAGAGGAAGGTCCCCCACATTGGTACTGAGACACGGACCAAACTCCTACGGGAGGCAGCAGTGAGGAATATTGGTCAATGGCCGAGAGGCTGAACCAGCCAAGTCGCGTGAAGGAAGAAGGATCTATGGTTTGTAAACTTCTTTTATAGGGGA…
1702	16S rRNA seq		Bacteria	Firmicutes	Clostridia	Clostridiales	Lachnospiraceae	Fecalibacterium	prausnitzii			mBHI ( Gentamycin 1 mg/L)	99.33	AJ413954	TGCAGTCGAACGAGCGAGAGAGAGCTTGCTTTCTCGAGCGAGTGGCGAACGGGTGAGTAACGCGTGAGGAACCTGCCTCAAAGAGGGGGACAACAGTTGGAAACGACTGCTAATACCGCATAAGCCCACGACCCGGCATCGGGTAGAGGGAAAAGGAGCAATCCGCTTTGAGATGGCCTCGCGTCCGATTAGCTAGTTGGTGAGGTAACGGCCCACCAAGGCGACGATCGGTAGCCGGACTGAGAGGTTGAACGGCCACATTGGGACTGAGACACGGCCCAGACTCCTACGGGAGGCAGCAGTGGGGAATATTGCACAATGGGGGAAACCCTGATGCAGCGACGCCGCGTGGAGGAAGAAGGTCTTCGGATTGTAAACTCCTGTTGTTGAGGAAGATAA…
1703	16S rRNA seq		Bacteria	Firmicutes	Clostridia	Clostridiales	Lachnospiraceae	Ruminococcus	faecis			mBHI ( Gentamycin 1 mg/L)	99	NR_116747.1	GTAAGCCGCCTTCGCCACTGGTGTTCCTCCTAATATCTACGCATTTCACCGCTACACTAGGAATTCCGCTTACCTCTCCGGTACTCCAGATTGACAGTTTCCAATGCAGTCCCGGGGTTGAGCCCCGGGTTTTCACATCAGACTTGCCACTCCGTCTACGCTCCCTTTACACCCAGTAAATCCGGATAACGCTTGCACCATACGTATTACCGCGGCTGCTGGCACGTATTTAGCCGGTGCTTCTTAGTCAGGTACCGTCATTTTCTTCCCTGCTGATAGAGCTTTACATACCGAAATACTTCATCGCTCACGCGGCGTCGCTGCATCAGGGTTTCCCCCATTGTGCAATATTCCCCACTGCTGCCTCCCGTAGGAGTTTGGGCCGTGTCTCAGTCCCAA…
1704	NO GROWTH		NO GROWTH									mBHI ( Gentamycin 1 mg/L)
1705	NO GROWTH		NO GROWTH									mBHI ( Gentamycin 1 mg/L)
1706	16S rRNA seq		Bacteria	Bacteroidetes	Bacteroidia	Bacteroidales	Odoribacteraceae	Odoribacter	splanchnicus			mBHI ( Gentamycin 1 mg/L)	99.68	CP002544	TGAGGTAGCAATACCTTGATGGCGACCGGCGCACGGGTGAGTAACGCGTATGCAACCTGCCCGATACCGGGGTATAGCCCATGGAAACGTGGATTAACACCCCATAGTACTTTTATCCTGCATGGGATGTGAGTTAAATGTTCAAGGTATCGGATGGGCATGCGTCCTATTAGTTAGTTGGCGGGGTAACAGCCCACCAAGACGATGATAGGTAGGGGTTCTGAGAGGAAGGTCCCCCACATTGGAACTGAGACACGGTCCAAACTCCTACGGGAGGCAGCAGTGAGGAATATTGGTCAATGGACGTAAGTCTGAACCAGCCAAGTCGCGTGAGGGAAGACTGCCCTATGGGTTGTAAACCTCTTTTATAAGGGAAGAATAAGTTCTACGTGTAGAATG…
1707	NO GROWTH		NO GROWTH									mBHI ( Gentamycin 1 mg/L)
1708	16S rRNA seq		Bacteria	Firmicutes	Clostridia	Clostridiales	Lachnospiraceae	Blautia	luti			mBHI ( Gentamycin 1 mg/L)	97.01	AB691576	CTAGTGGCGGACGGGTGAGTAACGCGTGGGTAACCTGCCTTATACAGGGGGATAACAGTCAGAAATGACTGCTAATACCGCATAAGCGCACAGAGCCGCATGGCTCGGTGTGAAAAACTCCGGTGGTATAAGATGGACCCGCGTTGGATTAGCTAGTTGGTGAGGTAACGGCCCACCAAGGCGACGATCCATAGCCGGCCTGAGAGGGTGAACGGCCACATTGGGACTGAGACACGGCCCAGACTCCTACGGGAGGCAGCAGTGGGGAATATTGCACAATGGGGGAAACCCTGATGCAGCGACGCCGCGTGAAGGAAGAAGTATCTCGGTATGTAAACTTCTATCAGCAGGGAAGAAAATGACGGTACCTGACTAAGAAGCCCCGGCTAACTACGTGCC…
1709	NO GROWTH		NO GROWTH									mBHI ( Gentamycin 1 mg/L)
1710	16S rRNA seq		Bacteria	Firmicutes	Clostridia	Clostridiales	Lachnospiraceae	Blautia	luti			mBHI ( Gentamycin 1 mg/L)	99.22	AB691576	TGCAAGTCGAACGGGAAATATTTCATTGAGACTTCGGTGGATTTGATCTATTTCTAGTGGCGGACGGGTGAGTAACGCGTGGGTAACCTGCCTTATACAGGGGGATAACAGTCAGAAATGGCTGCTAATACCGCATAAGCGCACAGAGCTGCATGGCTCAGTGTGAAAAACTCCGGTGGTATAAGATGGACCCGCGTTGGATTAGCTTGTTGGTGGGGTAACGGCCCACCAAGGCGACGATCCATAGCCGGCCTGAGAGGGTGAACGGCCACATTGGGACTGAGACACGGCCCAGACTCCTACGGGAGGCAGCAGTGGGGAATATTGCACAATGGGGGAAACCCTGATGCAGCGACGCCGCGTGAAGGAAGAAGTATCTCGGTATGTAAACTTCTATCA…
1711	NO GROWTH		NO GROWTH									mBHI ( Gentamycin 1 mg/L)
1712	NO GROWTH		NO GROWTH									mBHI ( Gentamycin 1 mg/L)
1713	NO GROWTH		NO GROWTH									mBHI ( Gentamycin 1 mg/L)
1714	NO GROWTH		NO GROWTH									mBHI ( Gentamycin 1 mg/L)
1715	NO GROWTH		NO GROWTH									mBHI ( Gentamycin 1 mg/L)
1716	NO GROWTH		NO GROWTH									mBHI ( Gentamycin 1 mg/L)
1717	MALDI-ToF	1.861	Bacteria	Actinobacteria	Actinobacteria	Bifidobacteriales	Bifidobacteriaceae	Bifidobacterium	catenulatum			mBHI ( Gentamycin 1 mg/L)
1718	MALDI-ToF	2.037	Bacteria	Bacteroidetes	Bacteroidia	Bacteroidales	Rikenellaceae	Alistipes	shahii			mBHI ( Gentamycin 1 mg/L)
1719	MALDI-ToF	2.175	Bacteria	Actinobacteria	Actinobacteria	Bifidobacteriales	Bifidobacteriaceae	Bifidobacterium	adolescentis			mBHI ( Gentamycin 1 mg/L)
1720	NO GROWTH		NO GROWTH									mBHI ( Gentamycin 1 mg/L)
1721	NO GROWTH		NO GROWTH									mBHI ( Gentamycin 1 mg/L)
1722	MALDI-ToF	2.109	Bacteria	Bacteroidetes	Bacteroidia	Bacteroidales	Rikenellaceae	Alistipes	shahii			mBHI ( Gentamycin 1 mg/L)	excess
1723	MALDI-ToF	2.247	Bacteria	Bacteroidetes	Bacteroidia	Bacteroidales	Bacteroidaceae	Bacteroides	uniformis			mBHI ( Gentamycin 1 mg/L)
1725	16S rRNA seq (805R)		Bacteria	Firmicutes	Negativicutes	Selenomonadales	Veillonellaceae	Meghasphaera	indica			mBHI ( Gentamycin 1 mg/L)	100	HM990965	CTGGTGTTCCTCCTAATATCTACGCATTTCACCGCTACACTAGGAATTCCGCTTTCCTCTCCGATACTCTAGCATCGCAGTTTCGGTCCCCTCACGGGGTTAAGCCCCGCACTTTTAAGACCGACTTACGACGCCGCCTGCGCGCCCTTTACGCCCAATAATTCCGGACAACGCTTGCCACCTACGTATTACCGCGGCTGCTGGCACGTAGTTAGCCGTGGCTTTCTCTTACGGTACCGTCACTTACGACGGGTATTGGCCGTCGTACCATTCGTCCCGTATAACAGAACTTTACAACCCGAAGGCCGTCATCGTTCACGCGGCGTTGCTCCGTCAGACTTTCGTCCATTGCGGAAGATTCCCCACTGCTGCCTCCCGTAGGAGTCTGGGCCGTGTCTC…
1726	NO GROWTH		NO GROWTH									mBHI ( Gentamycin 1 mg/L)
1728	NO GROWTH		NO GROWTH									mBHI ( Gentamycin 1 mg/L)
1729	NO GROWTH		NO GROWTH									mBHI ( Gentamycin 1 mg/L)
1730	NO GROWTH		NO GROWTH									mBHI ( Gentamycin 1 mg/L)
1732	NO GROWTH		NO GROWTH									mBHI ( Gentamycin 1 mg/L)
1733	MALDI-ToF	1.856	Bacteria	Firmicutes	Erysipelotrichia	Erysipelotrichales	Erysipelotrichaceae	Clostridium	innocuum			mBHI ( Gentamycin 1 mg/L)
1734	16S rRNA seq (WGS)		Bacteria	Bacteroidetes	Bacteroidia	Bacteroidales	Bacteroidaceae	Bacteroides	nordii			mBHI ( Gentamycin 1 mg/L)	99.45	BAJA01000095	ATGAAGAGTTTGATCCTGGCTCAGGATGAACGCTAGCTACAGGCTTAACACATGCAAGTCGAGGGGCATCAGGATGTAGCAATACATTGCTGGCGACCGGCGCACGGGTGAGTAACACGTATCCAACCTGCCTTTTACTCGGGGATAGGCTTTCGAAAGAAAGATTAATACCCGATGGCATAATATTTCCGCATGGGATTATTATTAAAGAATTTCGGTAAAAGATGGGGATGCGTTCCATTAGGCAGTTGGCGGGGTAACGGCCCACCAAACCTTCGATGGATAGGGGTTCTGAGAGGAAGGTCCCCCACATTGGAACTGAGACACGGTCCAAACTCCTACGGGAGGCAGCAGTGAGGAATATTGGTCAATGGGCGGAAGCCTGAACCAGCCAAGTAG…
1735	NO GROWTH		NO GROWTH									mBHI ( Gentamycin 1 mg/L)
1736	NO GROWTH		NO GROWTH									mBHI ( Gentamycin 1 mg/L)
1737	MALDI-ToF	2.377	Bacteria	Bacteroidetes	Bacteroidia	Bacteroidales	Bacteroidaceae	Bacteroides	uniformis			mBHI ( Gentamycin 1 mg/L)
1738	16S rRNA seq (805R)		Bacteria	Proteobacteria	Gammaproteobacteria	Enterobacteriales	Enterobacteriaceae	Shigella	dysenteriae			mBHI ( Gentamycin 1 mg/L)	99.55	X96966	GGGGGCCGCCTTCGCCACCGGTATTCCTCCAGATCTCTACGCATTTCACCGCTACACCTGGAATTCTACCCCCCTCTACGAGACTCAAGCTTGCCAGTATCAGATGCAGTTCCCAGGTTGAGCCCGGGGATTTCACATCTGACTTAACAAACCGCCTGCGTGCGCTTTACGCCCAGTAATTCCGATTAACGCTTGCACCCTCCGTATTACCGCGGCTGCTGGCACGGAGTTAGCCGGTGCTTCTTCTGCGGGTAACGTCAATGAGCAAAGGTATTAACTTTACTCCCTTCCTCCCCGCTGAAAGTACTTTACAACCCGAAGGCCTTCTTCATACACGCGGCATGGCTGCATCAGGCTTGCGCCCATTGTGCAATATTCCCCACTGCTGCCTCCCGTAGG…
1739	MALDI-ToF/16S rRNA (805R)	2.035	Bacteria	Bacteroidetes	Bacteroidia	Bacteroidales	Prevotellaceae	Prevotella	copri			mBHI ( Gentamycin 1 mg/L)	99.27	AB064923	GTGAGCTGCCTTCGCAATCGGAGTTCTTCGTGATATCTAAGCATTTCACCGCTACACCACGAATTCCGCCCACTTTGTGCGTACTCAAGGAAACCAGTTCGCGCTGCAGTGCAGATGTTGAGCGTCTACATTTCACAACACGCTTAATCTCCGGCCTACGCTCCCTTTAAACCCAATAAATCCGGATAACGCCCGGACCTTCCGTATTACCGCGGCTGCTGGCACGGAATTAGCCGGTCCTTATTCATAAGGTACATGCAAAAAGTCTCACGAGACTCACTTTATTCCCTTATAAAAGCAGTTTACAACCCATAGGGCCGTCATCCTGCACGCTACTTGGCTGGTTCAGACTCTCGTCCATTGACCAATATTCCTCACTGCTGCCTCCCGTAGGAGTTT…
1741	16S rRNA seq		Bacteria	Firmicutes	Clostridia	Clostridiales	Lachnospiraceae	Blautia	luti			mBHI ( Gentamycin 1 mg/L)	99.33	AB691576	TTGAGACTTCGGTGGATTTAGATTCTATTTCTAGTGGCGGACGGGTGAGTAACGCGTGGGTAACCTGCCTTATACAGGGGGATAACAGTCAGAAATGGCTGCTAATACCGCATAAGCGCACAGAGCTGCATGGCTCAGTGTGAAAAACTCCGGTGGTATAAGATGGACCCGCGTTGGATTAGCTTGTTGGTGGGGTAACGGCCCACCAAGGCGACGATCCATAGCCGGCCTGAGAGGGTGAACGGCCACATTGGGACTGAGACACGGCCCAGACTCCTACGGGAGGCAGCAGTGGGGAATATTGCACAATGGGGGAAACCCTGATGCAGCGACGCCGCGTGAAGGAAGAAGTATCTCGGTATGTAAACTTCTATCAGCAGGGAAGATAGTGACGGTACC…
1742	NO GROWTH		NO GROWTH									mBHI ( Gentamycin 1 mg/L)
1743	16S rRNA seq		Bacteria	Firmicutes	Clostridia	Clostridiales	Lachnospiraceae	Faecalibacterium	prausnitzii			mBHI ( Gentamycin 1 mg/L)	97.85	AJ413954	GAGAGGGAGCTTGCTTCCTCAAATCGAGTGGCGAACGGGTGAGTAACGCGTGAGGAACCTGCCTCAAAGAGGGGGACAACAGTTGGAAACGACTGCTAATACCGCATAAGCCCACAGCTCGGCATCGAGCAGAGGGAAAAGGAGCAATCCGCTTTGAGATGGCCTCGCGTCCGATTAGCTAGTTGGTGAGGTAATGGCCCACCAAGGCAACGATCGGTAGCCGGACTGAGAGGTTGAACGGCCACATTGGGACTGAGACACGGCCCAGACTCCTACGGGAGGCAGCAGTGGGGAATATTGCACAATGGGGGAAACCCTGATGCAGCGACGCCGCGTGGAGGAAGAAGGTCTTCGGATTGTAAACTCCTGTTGTTGAGGAAGATAATGACGGTACTCAAC…
1744	NO GROWTH		NO GROWTH									mBHI ( Gentamycin 1 mg/L)
1745	NO GROWTH		NO GROWTH									mBHI ( Gentamycin 1 mg/L)
1746	MALDI-ToF	1.786	Bacteria	Bacteroidetes	Bacteroidia	Bacteroidales	Prevotellaceae	Prevotella	copri			mBHI ( Gentamycin 1 mg/L)
1747	MALDI-ToF	2.094	Bacteria	Bacteroidetes	Bacteroidia	Bacteroidales	Porphyromonadaceae	Parabacteroides	distasonis			mBHI ( Gentamycin 1 mg/L)
1748	MALDI-ToF	1.877	Bacteria	Actinobacteria	Actinobacteria	Bifidobacteriales	Bifidobacteriaceae	Bifidobacterium	longum			mBHI ( Gentamycin 1 mg/L)
1749	16S rRNA seq		Bacteria	Firmicutes	Clostridia	Clostridiales	Lachnospiraceae	Fecalibacterium	prausnitzii			mBHI ( Gentamycin 1 mg/L)	98.19	AJ413954	AGTGGCGAACGGGTGAGTAACGCGTGAGGAACCTGCCTCAAAGAGGGGGACAACAGTTGGAAACGACTGCTAATACCGCATAAGCCCACAGCTCGGCATCGAGCAGAGGGAAAAGGAGCAATCCGCTTTGAGATGGCCTCGCGTCCGATTAGCTAGTTGGTGAGGTAATGGCCCACCAAGGCAACGATCGGTAGCCGGACTGAGAGGTTGAACGGCCACATTGGGACTGAGACACGGCCCAGACTCCTACGGGAGGCAGCAGTGGGGAATATTGCACAATGGGGGAAACCCTGATGCAGCGACGCCGCGTGGAGGAAGAAGGTCTTCGGATTGTAAACTCCTGTTGTTGAGGAAGATAATGACGGTACTCAACAAGGAAGTGACGGCTAACTACGTGCC…
1750	16S rRNA seq		Bacteria	Firmicutes	Clostridia	Clostridiales	Lachnospiraceae	Ruminococcus	faecis			mBHI ( Gentamycin 1 mg/L)	99.72	FJ611794	TGCAGTCGAACGAAGCACCTTGATTTGATTCTTCGGATGAAGATCTTGGTGACTGAGTGGCGGACGGGTGAGTAACGCGTGGGTAACCTGCCTCATACAGGGGGATAACAGTTAGAAATGACTGCTAATACCGCATAAGACCACAGCACCGCATGGTGCAGGGGTAAAAACTCCGGTGGTATGAGATGGACCCGCGTCTGATTAGGTAGTTGGTGGGGTAACGGCCTACCAAGCCGACAATCAGTAGCCGACCTGAGAGGGTGACCGGCCACATTGGGACTGAGACACGGCCCAAACTCCTACGGGAGGCAGCAGTGGGGAATATTGCACAATGGGGGAAACCCTGATGCAGCGACGCCCCGTGAGCGATGAAGTATTTCGGTATGTAAAGCTCTATCA…
1751	16S rRNA seq		Bacteria	Firmicutes	Clostridia	Clostridiales	Lachnospiraceae	Dorea	longicatena			mBHI ( Vancomycin 0.5 mg/L)	100	AAXB02000032	TTGTGACTGAGCGGCGGACGGGTGAGTAACGCGTGGGTAACCTGCCTCATACAGGGGGATAACAGTTAGAAATGACTGCTAATACCGCATAAGACCACGGTACCGCATGGTACAGTGGTAAAAACTCCGGTGGTATGAGATGGACCCGCGTCTGATTAGGTAGTTGGTGGGGTAACGGCCTACCAAGCCGACGATCAGTAGCCGACCTGAGAGGGTGACCGGCCACATTGGGACTGAGACACGGCCCAGACTCCTACGGGAGGCAGCAGTGGGGAATATTGCACAATGGAGGAAACTCTGATGCAGCGACGCCGCGTGAAGGATGAAGTATTTCGGTATGTAAACTTCTATCAGCAGGGAAGAAAATGACGGTACCTGACTAAGAAGCCCCGGCTAACT…
1752	NO GROWTH		NO GROWTH									mBHI ( Vancomycin 0.5 mg/L)
1753	16S rRNA seq		Bacteria	Firmicutes	Clostridia	Clostridiales	Lachnospiraceae	Agathobacter	rectalis			mBHI ( Vancomycin 0.5 mg/L)	99.88	CP001107	TGCAGTCGAACGAAGCACTTTATTTGATTTCCTTCGGGACTGATTATTTTGTGACTGAGTGGCGGACGGGTGAGTAACGCGTGGGTAACCTGCCTTGTACAGGGGGATAACAGTTGGAAACGGCTGCTAATACCGCATAAGCGCACAGCATCGCATGATGCAGTGTGAAAAACTCCGGTGGTATAAGATGGACCCGCGTTGGATTAGCTAGTTGGTGAGGTAACGGCCCACCAAGGCGACGATCCATAGCCGACCTGAGAGGGTGACCGGCCACATTGGGACTGAGACACGGCCCAAACTCCTACGGGAGGCAGCAGTGGGGAATATTGCACAATGGGCGAAAGCCTGATGCAGCGACGCCGCGTGAGCGAAGAAGTATTTCGGTATGTAAAGCTCTAT…
1754	16S rRNA seq		Bacteria	Firmicutes	Clostridia	Clostridiales	Lachnospiraceae	Blautia	luti			mBHI ( Vancomycin 0.5 mg/L)	99.22	AB691576	TGCAGTCGAACGGGAAATATTTCATTGAGACTTCGGTGGATTTGATCTATTTCTAGTGGCGGACGGGTGAGTAACGCGTGGGTAACCTGCCTTATACAGGGGGATAACAGTCAGAAATGGCTGCTAATACCGCATAAGCGCACAGAGCTGCATGGCTCAGTGTGAAAAACTCCGGTGGTATAAGATGGACCCGCGTTGGATTAGCTTGTTGGTGGGGTAACGGCCCACCAAGGCGACGATCCATAGCCGGCCTGAGAGGGTGAACGGCCACATTGGGACTGAGACACGGCCCAGACTCCTACGGGAGGCAGCAGTGGGGAATATTGCACAATGGGGGAAACCCTGATGCAGCGACGCCGCGTGAAGGAAGAAGTATCTCGGTATGTAAACTTCTATCAG…
1755	MALDI-ToF	2.196	Bacteria	Bacteroidetes	Bacteroidia	Bacteroidales	Porphyromonadaceae	Parabacteroides	distasonis			mBHI ( Vancomycin 0.5 mg/L)	excess
1756	NO GROWTH		NO GROWTH									mBHI ( Vancomycin 0.5 mg/L)
1757	16S rRNA seq		Bacteria	Bacteroidetes	Bacteroidia	Bacteroidales	Odoribacteraceae	Odoribacter	splanchnicus			mBHI ( Vancomycin 0.5 mg/L)	99.6	CP002544	TGCAAGTCGAGGGGCATCATGAGGTAGCAATACCTTGATGGCGACCGGCGCACGGGTGAGTAACGCGTATGCAACCTGCCCGATACCGGGGTATAGCCCATGGAAACGTGGATTAACACCCCATAGTACTTTTATCCTGCATGGGATGTGAGTTAAATGTTCAAGGTATCGGATGGGCATGCGTCCTATTAGTTAGTTGGCGGGGTAACAGCCCACCAAGACGATGATAGGTAGGGGTTCTGAGAGGAAGGTCCCCCACATTGGAACTGAGACACGGTCCAAACTCCTACGGGAGGCAGCAGTGAGGAATATTGGTCAATGGACGTAAGTCTGAACCAGCCAAGTCGCGTGAGGGAAGACTGCCCTATGGGTTGTAAACCTCTTTTATAAGGGAAGAAT…
1758	16S rRNA seq		Bacteria	Firmicutes	Clostridia	Clostridiales	Lachnospiraceae	Agathobacter	rectalis			mBHI ( Vancomycin 0.5 mg/L)	99.78	CP001107	TGCAGTCGAACGAAGCACTTTATTTGATTTCCTTCGGGACTGATTATTTTGTGACTGAGTGGCGGACGGGTGAGTAACGCGTGGGTAACCTGCCTTGTACAGGGGGATAACAGTTGGAAACGGCTGCTAATACCGCATAAGCGCACAGCATCGCATGATGCAGTGTGAAAAACTCCGGTGGTATAAGATGGACCCGCGTTGGATTAGCTAGTTGGTGAGGTAACGGCCCACCAAGGCGACGATCCATAGCCGACCTGAGAGGGTGACCGGCCACATTGGGACTGAGACACGGCCCAAACTCCTACGGGAGGCAGCAGTGGGGAATATTGCACAATGGGCGAAAGCCTGATGCAGCGACGCCGCGTGAGCGAAGAAGTATTTCGGTATGTAAAGCTCTAT…
1759	NO GROWTH		NO GROWTH									mBHI ( Vancomycin 0.5 mg/L)
1760	MALDI-ToF	1.799	Bacteria	Actinobacteria	Actinobacteria	Bifidobacteriales	Bifidobacteriaceae	Bifidobacterium	longum			mBHI ( Vancomycin 0.5 mg/L)	excess
1761	NO GROWTH		NO GROWTH									mBHI ( Vancomycin 0.5 mg/L)
1762	MALDI-ToF	1.714	Bacteria	Bacteroidetes	Bacteroidia	Bacteroidales	Porphyromonadaceae	Parabacteroides	merdae			mBHI ( Vancomycin 0.5 mg/L)	excess
1763	MALDI-ToF	1.986	Bacteria	Actinobacteria	Actinobacteria	Bifidobacteriales	Bifidobacteriaceae	Bifidobacterium	adolescentis			mBHI ( Vancomycin 0.5 mg/L)	excess
1764	MALDI-ToF	2.161	Bacteria	Bacteroidetes	Bacteroidia	Bacteroidales	Porphyromonadaceae	Parabacteroides	distasonis			mBHI ( Vancomycin 0.5 mg/L)	excess
1765	16S rRNA seq		Bacteria	Firmicutes	Erysipelotrichia	Erysipelotrichales	Erysipelotrichaceae	Catenibacterium	mitsuokai			mBHI ( Vancomycin 0.5 mg/L)	97.73	AB030224	CGAATCTCTTTTAGAGATGAGTGGCGAACGGGTGAGTAATACATAGGTAACCTGCCCCTGTGCGGGGGATAACAGGAGGAAACTCCTGCTAATACCGCATAGCCATGAGCACCGCAGGGAGCTCATGCCAAATATCCTTTATGGGATAGCGCAGGGATGGACCTATGGCGCATTAGCTAGTTGGCGGGGCAACGGCCCACCAAGGCAACGATGCGTAGCCGGCCTGAGAGGGCGGACGGCCACATTGGGACTGAGACACGGCCCAGACTCCTACGGGAGGCAGCAGTAGGGAATTTTCGGCAATGGGGGAAACCCTGACCGAGCAACGCCGCGTGAGCGAAGAAGGCCTTCGGGTCGTAAAGCTCTGTTGTAAAGGAAGAACGGCGCATACAGGAAATG…
1766	NO GROWTH		NO GROWTH									mBHI ( Vancomycin 0.5 mg/L)
1767	16S rRNA seq		Bacteria	Actinobacteria	Coriobacteria	Coriobacteriales	Atopobiaceae	Olsenella	umbonata			mBHI ( Vancomycin 0.5 mg/L)	99.89	LT629759	TGCAGTCGAACGGCTAAAGCACCTTCGGGTGTGTATAAAGTGGCGAACGGCTGAGTAACACGTGGGCAACCTGCCCCTCGCACCGGGATAGCCTCGGGAAACCGTGGTTAATACCGGATACTCCGGGACCCCCGCATGGGGGTGCCGGGAAAGCCCTGACGGCGAGGGATGGGCCCGCGGCCTGTTAGCTTGTTGGCGGGGTAACGGCCCACCAAGGCGATTATGGGTAGCCGGGTTGAGAGACCGACCGGCCAGATTGGGACTGAGACACGGCCCAGACTCCTACGGGAGGCAGCAGTGGGGAATCTTGCACAATGGGCGAAAGCCTGATGCAGCGACGCCGCGTGCGGGACGAAGGCCTTCGGGTTGTAAACCGCTTTCAGCAGGGACGAGGCCGCA…
1768	NO GROWTH		NO GROWTH									mBHI ( Vancomycin 0.5 mg/L)
1769	16S rRNA seq		Bacteria	Bacteroidetes	Bacteroidia	Bacteroidales	Odoribacteraceae	Odoribacter	splanchnicus			mBHI ( Vancomycin 0.5 mg/L)	99.52	CP002544	GTCGAGGGGCATCATGAGGTAGCAATACCTTGATGGCGACCGGCGCACGGGTGAGTAACGCGTATGCAACCTGCCCGATACCGGGGTATAGCCCATGGAAACGTGGATTAACACCCCATAGTACTTTTATCCTGCATGGGATGTGAGTTAAATGTTCAAGGTATCGGATGGGCATGCGTCCTATTAGTTAGTTGGCGGGGTAACAGCCCACCAAGACGATGATAGGTAGGGGTTCTGAGAGGAAGGTCCCCCACATTGGAACTGAGACACGGTCCAAACTCCTACGGGAGGCAGCAGTGAGGAATATTGGTCAATGGACGTAAGTCTGAACCAGCCAAGTCGCGTGAGGGAAGACTGCCCTATGGGTTGTAAACCTCTTTTATAAGGGAAGAATAAGTT…
1770	16S rRNA seq		Bacteria	Firmicutes	Clostridia	Clostridiales	Lachnospiraceae	Fecalibacterium	prausnitzii			mBHI ( Vancomycin 0.5 mg/L)	98.34	AJ413954	TCGAACGAGCGAGAGAGAGCTTGCTTTCTCGAGCGAGTGGCGAACGGGTGAGTAACGCGTGAGGAACCTGCCTCAAAGAGGGGGACAACAGTTGGAAACGACTGCTAATACCGCATAAGCCCACGGCTCGGCATCGACCAGAGGGAAAAGGAGCAATCCGCTTTGAGATGGCCTCGCGTCCGATTAGCTAGTTGGTGAGGTAACGGCCCACCAAGGCGACGATCGGTAGCCGGACTGAGAGGTTGAACGGCCACATTGGGACTGAGACACGGCCCAGACTCCTACGGGAGGCAGCAGTGGGGAATATTGCACAATGGGGGAAACCCTGATGCAGCGACGCCGCGTGGAGGAAGAAGGTCTTCGGATTGTAAACTCCTGTTGTTGGGGAAGATAATGACG…
1771	MALDI-ToF	2.008	Bacteria	Bacteroidetes	Bacteroidia	Bacteroidales	Rikenellaceae	Alistipes	shahii			mBHI ( Vancomycin 0.5 mg/L)	excess
1772	NO GROWTH		NO GROWTH									mBHI ( Vancomycin 0.5 mg/L)
1773	NO GROWTH		NO GROWTH									mBHI ( Vancomycin 0.5 mg/L)
1774	NO GROWTH		NO GROWTH									mBHI ( Vancomycin 0.5 mg/L)
1775	NO GROWTH		NO GROWTH									mBHI ( Vancomycin 0.5 mg/L)
1776	16S rRNA seq		Bacteria	Firmicutes	Clostridia	Clostridiales	Lachnospiraceae	Fecalibacterium	prausnitzii			mBHI ( Vancomycin 0.5 mg/L)	99.33	AJ413954	TGCAAGTCGAACGAGCGAGAGAGAGCTTGCTTTCTCGAGCGAGTGGCGAACGGGTGAGTAACGCGTGAGGAACCTGCCTCAAAGAGGGGGACAACAGTTGGAAACGACTGCTAATACCGCATAAGCCCACGACCCGGCATCGGGTAGAGGGAAAAGGAGCAATCCGCTTTGAGATGGCCTCGCGTCCGATTAGCTAGTTGGTGAGGTAACGGCCCACCAAGGCGACGATCGGTAGCCGGACTGAGAGGTTGAACGGCCACATTGGGACTGAGACACGGCCCAGACTCCTACGGGAGGCAGCAGTGGGGAATATTGCACAATGGGGGAAACCCTGATGCAGCGACGCCGCGTGGAGGAAGAAGGTCTTCGGATTGTAAACTCCTGTTGTTGAGGAAGATA…
1777	16S rRNA seq		Bacteria	Firmicutes	Clostridia	Clostridiales	Lachnospiraceae	Fusicatenibacter	saccharivorans			mBHI ( Vancomycin 0.5 mg/L)	99.75	AB698910	TGCAGTCGAGCGAAGCAGTTAAGAAGATTCTTCGGATGATTCTTAACTGACTGAGCGGCGGACGGGTGAGTAACGCGTGGGTGACCTGCCCCATACCGGGGGATAACAGCTGGAAACGGCTGCTAATACCGCATAAGCGCACAGAGCTGCATGGCTCGGTGTGAAAAACTCCGGTGGTATGGGATGGGCCCGCGTCTGATTAGGCAGTTGGCGGGGTAACGGCCCACCAAACCGACGATCAGTAGCCGGCCTGAGAGGGCGACCGGCCACATTGGGACTGAGACACGGCCCAAACTCCTACGGGAGGCAGCAGTGGGGAATATTGCACAATGGGGGAAACCCTGATGCAGCGACGCCCCGTGAGCGAAGAAGTATTTCGGTATGTAAAGCTCTATCAGC…
1779	16S rRNA seq		Bacteria	Firmicutes	Clostridia	Clostridiales	Lachnospiraceae	Blautia	luti			mBHI ( Vancomycin 0.5 mg/L)	99.33	AB691576	TTGAGACTTCGGTGGATTTGATCTATTTCTAGTGGCGGACGGGTGAGTAACGCGTGGGTAACCTGCCTTATACAGGGGGATAACAGTCAGAAATGGCTGCTAATACCGCATAAGCGCACAGAGCTGCATGGCTCAGTGTGAAAAACTCCGGTGGTATAAGATGGACCCGCGTTGGATTAGCTTGTTGGTGGGGTAACGGCCCACCAAGGCGACGATCCATAGCCGGCCTGAGAGGGTGAACGGCCACATTGGGACTGAGACACGGCCCAGACTCCTACGGGAGGCAGCAGTGGGGAATATTGCACAATGGGGGAAACCCTGATGCAGCGACGCCGCGTGAAGGAAGAAGTATCTCGGTATGTAAACTTCTATCAGCAGGGAAGATAGTGACGGTACCTG…
1780	16S rRNA seq		Bacteria	Firmicutes	Clostridia	Clostridiales	Lachnospiraceae	Agathobacter	rectalis			mBHI ( Vancomycin 0.5 mg/L)	99.83	CP001107	TTTGATTTCCTTCGGGACTGATTATTTTGTGACTGAGTGGCGGACGGGTGAGTAACGCGTGGGTAACCTGCCTTGTACAGGGGGATAACAGTTGGAAACGGCTGCTAATACCGCATAAGCGCACAGCATCGCATGATGCAGTGTGAAAAACTCCGGTGGTATAAGATGGACCCGCGTTGGATTAGCTAGTTGGTGAGGTAACGGCCCACCAAGGCGACGATCCATAGCCGACCTGAGAGGGTGACCGGCCACATTGGGACTGAGACACGGCCCAAACTCCTACGGGAGGCAGCAGTGGGGAATATTGCACAATGGGCGAAAGCCTGATGCAGCGACGCCGCGTGAGCGAAGAAGTATTTCGGTATGTAAAGCTCTATCAGCAGGGAAGATAATGACGGT…
1781	NO GROWTH		NO GROWTH									mBHI ( Vancomycin 0.5 mg/L)
1782	MALDI-ToF	1.975	Bacteria	Actinobacteria	Actinobacteria	Bifidobacteriales	Bifidobacteriaceae	Bifidobacterium	longum			mBHI ( Vancomycin 0.5 mg/L)	excess
1783	NO GROWTH		NO GROWTH									mBHI ( Vancomycin 0.5 mg/L)
1784	NO GROWTH		NO GROWTH									mBHI ( Vancomycin 0.5 mg/L)
1785	NO GROWTH		NO GROWTH									mBHI ( Vancomycin 0.5 mg/L)
1786	MALDI-ToF	2.05	Bacteria	Bacteroidetes	Bacteroidia	Bacteroidales	Prevotellaceae	Prevotella	copri			mBHI ( Vancomycin 0.5 mg/L)	excess
1787	NO GROWTH		NO GROWTH									mBHI ( Vancomycin 0.5 mg/L)
1788	MALDI-ToF	2.135	Bacteria	Bacteroidetes	Bacteroidia	Bacteroidales	Prevotellaceae	Prevotella	copri			mBHI ( Vancomycin 0.5 mg/L)	excess
1789	16S rRNA seq		Bacteria	Actinobacteria	Coriobacteria	Coriobacteriales	Atopobiaceae	Olsenella	umbonata			mBHI ( Vancomycin 0.5 mg/L)	99.87	LT629759	TGCAGTCGAACGGCTAAAGCACCTTCGGGTGTGTATAAAGTGGCGAACGGCTGAGTAACACGTGGGCAACCTGCCCCTCGCACCGGGATAGCCTCGGGAAACCGTGGTTAATACCGGATACTCCGGGACCCCCGCATGGGGGTGCCGGGAAAGCCCTGACGGCGAGGGATGGGCCCGCGGCCTGTTAGCTTGTTGGCGGGGTAACGGCCCACCAAGGCGATTATGGGTAGCCGGGTTGAGAGACCGACCGGCCAGATTGGGACTGAGACACGGCCCAGACTCCTACGGGAGGCAGCAGTGGGGAATCTTGCACAATGGGCGAAAGCCTGATGCAGCGACGCCGCGTGCGGGACGAAGGCCTTCGGGTTGTAAACCGCTTTCAGCAGGGACGAGGCCGCA…
1790	16S rRNA seq		Bacteria	Firmicutes	Clostridia	Clostridiales	Lachnospiraceae	Agathobacter	rectalis			mBHI ( Vancomycin 0.5 mg/L)	99.83	CP001107	TCGAACGAAGCACTTTATTTGATTTCCTTCGGGACTGATTATTTTGTGACTGAGTGGCGGACGGGTGAGTAACGCGTGGGTAACCTGCCTTGTACAGGGGGATAACAGTTGGAAACGGCTGCTAATACCGCATAAGCGCACAGCATCGCATGATGCAGTGTGAAAAACTCCGGTGGTATAAGATGGACCCGCGTTGGATTAGCTAGTTGGTGAGGTAACGGCCCACCAAGGCGACGATCCATAGCCGACCTGAGAGGGTGACCGGCCACATTGGGACTGAGACACGGCCCAAACTCCTACGGGAGGCAGCAGTGGGGAATATTGCACAATGGGCGAAAGCCTGATGCAGCGACGCCGCGTGAGCGAAGAAGTATTTCGGTATGTAAAGCTCTATCAGCA…
1792	16S rRNA seq		Bacteria	Firmicutes	Clostridia	Clostridiales	Lachnospiraceae	Agathobacter	rectalis			mBHI ( Vancomycin 0.5 mg/L)	99.89	CP001107	TGCAGTCGAACGAAGCACTTTATTTGATTTCCTTCGGGACTGATTATTTTGTGACTGAGTGGCGGACGGGTGAGTAACGCGTGGGTAACCTGCCTTGTACAGGGGGATAACAGTTGGAAACGGCTGCTAATACCGCATAAGCGCACAGCATCGCATGATGCAGTGTGAAAAACTCCGGTGGTATAAGATGGACCCGCGTTGGATTAGCTAGTTGGTGAGGTAACGGCCCACCAAGGCGACGATCCATAGCCGACCTGAGAGGGTGACCGGCCACATTGGGACTGAGACACGGCCCAAACTCCTACGGGAGGCAGCAGTGGGGAATATTGCACAATGGGCGAAAGCCTGATGCAGCGACGCCGCGTGAGCGAAGAAGTATTTCGGTATGTAAAGCTCTAT…
1793	MALDI-ToF	2.148	Bacteria	Proteobacteria	Gammaproteobacteria	Enterobacteriales	Enterobacteriaceae	Esherichia	coli			mBHI ( Vancomycin 0.5 mg/L)
1794	NO GROWTH		NO GROWTH									mBHI ( Vancomycin 0.5 mg/L)
1795	MALDI-ToF	2.051	Bacteria	Bacteroidetes	Bacteroidia	Bacteroidales	Prevotellaceae	Prevotella	copri			mBHI ( Vancomycin 0.5 mg/L)
1796	16S rRNA seq		Bacteria	Firmicutes	Clostridia	Clostridiales	Lachnospiraceae	Agathobacter	rectalis			mBHI ( Vancomycin 0.5 mg/L)	99.89	CP001107	TGCAGTCGAACGAAGCACTTTATTTGATTTCCTTCGGGACTGATTATTTTGTGACTGAGTGGCGGACGGGTGAGTAACGCGTGGGTAACCTGCCTTGTACAGGGGGATAACAGTTGGAAACGGCTGCTAATACCGCATAAGCGCACAGCATCGCATGATGCAGTGTGAAAAACTCCGGTGGTATAAGATGGACCCGCGTTGGATTAGCTAGTTGGTGAGGTAACGGCCCACCAAGGCGACGATCCATAGCCGACCTGAGAGGGTGACCGGCCACATTGGGACTGAGACACGGCCCAAACTCCTACGGGAGGCAGCAGTGGGGAATATTGCACAATGGGCGAAAGCCTGATGCAGCGACGCCGCGTGAGCGAAGAAGTATTTCGGTATGTAAAGCTCTAT…
1797	16S rRNA seq		Bacteria	Firmicutes	Clostridia	Clostridiales	Lachnospiraceae	Ruminococcus	faecis			mBHI ( Vancomycin 0.5 mg/L)	100	FJ611794	CGAAGCACCTTGATTTGATTCTTCGGATGAAGATCTTGGTGACTGAGTGGCGGACGGGTGAGTAACGCGTGGGTAACCTGCCTCATACAGGGGGATAACAGTTAGAAATGACTGCTAATACCGCATAAGACCACAGCACCGCATGGTGCAGGGGTAAAAACTCCGGTGGTATGAGATGGACCCGCGTCTGATTAGGTAGTTGGTGGGGTAACGGCCTACCAAGCCGACGATCAGTAGCCGACCTGAGAGGGTGACCGGCCACATTGGGACTGAGACACGGCCCAAACTCCTACGGGAGGCAGCAGTGGGGAATATTGCACAATGGGGGAAACCCTGATGCAGCGACGCCGCGTGAGCGATGAAGTATTTCGGTATGTAAAGCTCTATCAGCAGGGAAGA…
1798	NO GROWTH		NO GROWTH									mBHI ( Vancomycin 0.5 mg/L)
1799	16S rRNA seq		Bacteria	Firmicutes	Clostridia	Clostridiales	Lachnospiraceae	Agathobacter	rectalis			mBHI ( Vancomycin 0.5 mg/L)	99.89	CP001107	TGCAGTCGAACGAAGCACTTTATTTGATTTCCTTCGGGACTGATTATTTTGTGACTGAGTGGCGGACGGGTGAGTAACGCGTGGGTAACCTGCCTTGTACAGGGGGATAACAGTTGGAAACGGCTGCTAATACCGCATAAGCGCACAGCATCGCATGATGCAGTGTGAAAAACTCCGGTGGTATAAGATGGACCCGCGTTGGATTAGCTAGTTGGTGAGGTAACGGCCCACCAAGGCGACGATCCATAGCCGACCTGAGAGGGTGACCGGCCACATTGGGACTGAGACACGGCCCAAACTCCTACGGGAGGCAGCAGTGGGGAATATTGCACAATGGGCGAAAGCCTGATGCAGCGACGCCGCGTGAGCGAAGAAGTATTTCGGTATGTAAAGCTCTAT…
1800	NO GROWTH		NO GROWTH									mBHI ( Vancomycin 0.5 mg/L)
1801	MALDI-ToF	1.933	Bacteria	Bacteroidetes	Bacteroidia	Bacteroidales	Bacteroidaceae	Bacteroides	stercoris			mBHI ( Gentamycin 1 mg/L)
1802	NO GROWTH		NO GROWTH									mBHI ( Gentamycin 1 mg/L)
1803	NO GROWTH		NO GROWTH									mBHI ( Gentamycin 1 mg/L)
1804	MALDI-ToF	2.22	Bacteria	Bacteroidetes	Bacteroidia	Bacteroidales	Bacteroidaceae	Bacteroides	uniformis			mBHI ( Gentamycin 1 mg/L)
1805	MALDI-ToF	1.852	Bacteria	Bacteroidetes	Bacteroidia	Bacteroidales	Porphyromonadaceae	Parabacteroides	merdae			mBHI ( Gentamycin 1 mg/L)	excess
1806	16S rRNA seq		Bacteria	Firmicutes	Erysipelotrichia	Erysipelotrichales	Erysipelotrichaceae	Turicibacter	sanguinis			mBHI ( Gentamycin 1 mg/L)	100	AF349724	CTTCGGTGGTGAGCGGCGAACGGGTGAGTAACACGTAGGTTATCTGCCCATCAGACGGGGACAACGATTGGAAACGATCGCTAATACCGGATAGGACGAAAGTTTAAAGGTGCTTCGGCACCACTGATGGATGAGCCTGCGGCGCATTAGCTAGTTGGTAGGGTAAAGGCCTACCAAGGCGACGATGCGTAGCCGACCTGAGAGGGTGAACGGCCACACTGGGACTGAGACACGGCCCAGACTCCTACGGGAGGCAGCAGTAGGGAATCTTCGGCAATGGGCGAAAGCCTGACCGAGCAACGCCGCGTGAATGATGAAGGCCTTCGGGTTGTAAAATTCTGTTATAAGGGAAGAATGGCTCTAGTAGGAAATGGCTAGAGTGTGACGGTACCTTATGAG…
1807	NO GROWTH		NO GROWTH									mBHI ( Gentamycin 1 mg/L)
1808	NO GROWTH		NO GROWTH									mBHI ( Gentamycin 1 mg/L)
1809	NO GROWTH		NO GROWTH									mBHI ( Gentamycin 1 mg/L)
1810	NO GROWTH		NO GROWTH									mBHI ( Gentamycin 1 mg/L)
1811	MALDI-ToF	2.154	Bacteria	Bacteroidetes	Bacteroidia	Bacteroidales	Bacteroidaceae	Bacteroides	uniformis			mBHI ( Gentamycin 1 mg/L)	excess
1812	16S rRNA seq		Bacteria	Actinobacteria	Coriobacteria	Coriobacteriales	Atopobiaceae	Olsenella	umbonata			mBHI ( Gentamycin 1 mg/L)	99.87	LT629759	TGCAGTCGAACGGCTAAAGCACCTTCGGGTGTGTATAAAGTGGCGAACGGCTGAGTAACACGTGGGCAACCTGCCCCTCGCACCGGGATAGCCTCGGGAAACCGTGGTTAATACCGGATACTCCGGGACCCCCGCATGGGGGTGCCGGGAAAGCCCTGACGGCGAGGGATGGGCCCGCGGCCTGTTAGCTTGTTGGCGGGGTAACGGCCCACCAAGGCGATTATGGGTAGCCGGGTTGAGAGACCGACCGGCCAGATTGGGACTGAGACACGGCCCAGACTCCTACGGGAGGCAGCAGTGGGGAATCTTGCACAATGGGCGAAAGCCTGATGCAGCGACGCCGCGTGCGGGACGAAGGCCTTCGGGTTGTAAACCGCTTTCAGCAGGGACGAGGCCGCA…
1813	16S rRNA seq		Bacteria	Actinobacteria	Coriobacteria	Coriobacteriales	Atopobiaceae	Olsenella	umbonata			mBHI ( Gentamycin 1 mg/L)	99.86	LT629759	CGGCTAAAGCACCTTCGGGTGTGTATAAAGTGGCGAACGGCTGAGTAACACGTGGGCAACCTGCCCCTCGCACCGGGATAGCCTCGGGAAACCGTGGTTAATACCGGATACTCCGGGACCCCCGCATGGGGGTGCCGGGAAAGCCCTGACGGCGAGGGATGGGCCCGCGGCCTGTTAGCTTGTTGGCGGGGTAACGGCCCACCAAGGCGATTATGGGTAGCCGGGTTGAGAGACCGACCGGCCAGATTGGGACTGAGACACGGCCCAGACTCCTACGGGAGGCAGCAGTGGGGAATCTTGCACAATGGGCGAAAGCCTGATGCAGCGACGCCGCGTGCGGGACGAAGGCCTTCGGGTTGTAAACCGCTTTCAGCAGGGACGAGGCCGCAAGGTGACGGT…
1814	MALDI-ToF	2.345	Bacteria	Bacteroidetes	Bacteroidia	Bacteroidales	Porphyromonadaceae	Parabacteroides	distasonis			mBHI ( Gentamycin 1 mg/L)	excess
1815	16S rRNA seq		Bacteria	Actinobacteria	Coriobacteria	Coriobacteriales	Atopobiaceae	Olsenella	umbonata			mBHI ( Gentamycin 1 mg/L)	99.89	LT629759	TGCAGTCGAACGGCTAAAGCACCTTCGGGTGTGTATAAAGTGGCGAACGGCTGAGTAACACGTGGGCAACCTGCCCCTCGCACCGGGATAGCCTCGGGAAACCGTGGTTAATACCGGATACTCCGGGACCCCCGCATGGGGGTGCCGGGAAAGCCCTGACGGCGAGGGATGGGCCCGCGGCCTGTTAGCTTGTTGGCGGGGTAACGGCCCACCAAGGCGATTATGGGTAGCCGGGTTGAGAGACCGACCGGCCAGATTGGGACTGAGACACGGCCCAGACTCCTACGGGAGGCAGCAGTGGGGAATCTTGCACAATGGGCGAAAGCCTGATGCAGCGACGCCGCGTGCGGGACGAAGGCCTTCGGGTTGTAAACCGCTTTCAGCAGGGACGAGGCCGCA…
1816	MALDI-ToF	2.082	Bacteria	Actinobacteria	Actinobacteria	Bifidobacteriales	Bifidobacteriaceae	Bifidobacterium	adolescentis			mBHI ( Gentamycin 1 mg/L)	excess
1817	MALDI-ToF	1.717	Bacteria	Bacteroidetes	Bacteroidia	Bacteroidales	Prevotellaceae	Prevotella	copri			mBHI ( Gentamycin 1 mg/L)	excess
1818	MALDI-ToF	2.282	Bacteria	Bacteroidetes	Bacteroidia	Bacteroidales	Bacteroidaceae	Bacteroides	stercoris			mBHI ( Gentamycin 1 mg/L)
1819	MALDI-ToF	2.161	Bacteria	Actinobacteria	Actinobacteria	Bifidobacteriales	Bifidobacteriaceae	Bifidobacterium	catenulatum			mBHI ( Gentamycin 1 mg/L)
1820	16S rRNA seq		Bacteria	Actinobacteria	Coriobacteria	Coriobacteriales	Atopobiaceae	Olsenella	umbonata			mBHI ( Gentamycin 1 mg/L)	99.89	LT629759	CGGCTAAAGCACCTTCGGGTGTGTATAAAGTGGCGAACGGCTGAGTAACACGTGGGCAACCTGCCCCTCGCACCGGGATAGCCTCGGGAAACCGTGGTTAATACCGGATACTCCGGGACCCCCGCATGGGGGTGCCGGGAAAGCCCTGACGGCGAGGGATGGGCCCGCGGCCTGTTAGCTTGTTGGCGGGGTAACGGCCCACCAAGGCGATTATGGGTAGCCGGGTTGAGAGACCGACCGGCCAGATTGGGACTGAGACACGGCCCAGACTCCTACGGGAGGCAGCAGTGGGGAATCTTGCACAATGGGCGAAAGCCTGATGCAGCGACGCCGCGTGCGGGACGAAGGCCTTCGGGTTGTAAACCGCTTTCAGCAGGGACGAGGCCGCAAGGTGACGGT…
1821	16S rRNA seq		Bacteria	Actinobacteria	Coriobacteria	Coriobacteriales	Atopobiaceae	Olsenella	umbonata			mBHI ( Gentamycin 1 mg/L)	99.89	LT629759	GCAAGTCGAACGGCTAAAGCACCTTCGGGTGTGTATAAAGTGGCGAACGGCTGAGTAACACGTGGGCAACCTGCCCCTCGCACCGGGATAGCCTCGGGAAACCGTGGTTAATACCGGATACTCCGGGACCCCCGCATGGGGGTGCCGGGAAAGCCCTGACGGCGAGGGATGGGCCCGCGGCCTGTTAGCTTGTTGGCGGGGTAACGGCCCACCAAGGCGATTATGGGTAGCCGGGTTGAGAGACCGACCGGCCAGATTGGGACTGAGACACGGCCCAGACTCCTACGGGAGGCAGCAGTGGGGAATCTTGCACAATGGGCGAAAGCCTGATGCAGCGACGCCGCGTGCGGGACGAAGGCCTTCGGGTTGTAAACCGCTTTCAGCAGGGACGAGGCCGCA…
1822	MALDI-ToF	2.094	Bacteria	Bacteroidetes	Bacteroidia	Bacteroidales	Bacteroidaceae	Bacteroides	ovatus			mBHI ( Gentamycin 1 mg/L)	excess
1823	16S rRNA seq		Bacteria	Actinobacteria	Coriobacteria	Coriobacteriales	Atopobiaceae	Olsenella	umbonata			mBHI ( Gentamycin 1 mg/L)	99.89	LT629759	CGGCTAAAGCACCTTCGGGTGTGTATAAAGTGGCGAACGGCTGAGTAACACGTGGGCAACCTGCCCCTCGCACCGGGATAGCCTCGGGAAACCGTGGTTAATACCGGATACTCCGGGACCCCCGCATGGGGGTGCCGGGAAAGCCCTGACGGCGAGGGATGGGCCCGCGGCCTGTTAGCTTGTTGGCGGGGTAACGGCCCACCAAGGCGATTATGGGTAGCCGGGTTGAGAGACCGACCGGCCAGATTGGGACTGAGACACGGCCCAGACTCCTACGGGAGGCAGCAGTGGGGAATCTTGCACAATGGGCGAAAGCCTGATGCAGCGACGCCGCGTGCGGGACGAAGGCCTTCGGGTTGTAAACCGCTTTCAGCAGGGACGAGGCCGCAAGGTGACGGT…
1824	MALDI-ToF	2.084	Bacteria	Actinobacteria	Actinobacteria	Bifidobacteriales	Bifidobacteriaceae	Bifidobacterium	adolescentis			mBHI ( Gentamycin 1 mg/L)	excess
1825	NO GROWTH		NO GROWTH									mBHI ( Gentamycin 1 mg/L)
1826	NO GROWTH		NO GROWTH									mBHI ( Gentamycin 1 mg/L)
1827	16S rRNA seq		Bacteria	Firmicutes	Clostridia	Clostridiales	unclassified clostridiales	Intestinimonas	butyriciproducens			mBHI ( Gentamycin 1 mg/L)	99.89	KC311367	GCAAGTCGAACGGAGCACCCCTGACGGAGTTTTCGGACAACGAAAGGGAATGCTTAGTGGCGGACGGGTGAGTAACGCGTGAGTAACCTGCCTTGGAGTGGGGAATAACAGCCGGAAACGGCTGCTAATACCGCATGATGTATCTGGATCGCATGGTTCTGGATACCAAAGATTTATCGCTCTGAGATGGACTCGCGTCTGATTAGCTAGTTGGTGAGGTAATGGCTCACCAAGGCGACGATCAGTAGCCGGACTGAGAGGTTGGCCGGCCACATTGGGACTGAGACACGGCCCAGACTCCTACGGGAGGCAGCAGTGGGGAATATTGGGCAATGGGCGAAAGCCTGACCCAGCAACGCCGCGTGAAGGAAGAAGGCCCTCGGGTTGTAAACTTCTTTT…
1828	MALDI-ToF	1.79	Bacteria	Bacteroidetes	Bacteroidia	Bacteroidales	Porphyromonadaceae	Parabacteroides	merdae			mBHI ( Gentamycin 1 mg/L)	excess
1829	16S rRNA seq		Bacteria	Actinobacteria	Coriobacteria	Coriobacteriales	Atopobiaceae	Olsenella	umbonata			mBHI ( Gentamycin 1 mg/L)	99.89	LT629759	TGCAGTCGAACGGCTAAAGCACCTTCGGGTGTGTATAAAGTGGCGAACGGCTGAGTAACACGTGGGCAACCTGCCCCTCGCACCGGGATAGCCTCGGGAAACCGTGGTTAATACCGGATACTCCGGGACCCCCGCATGGGGGTGCCGGGAAAGCCCTGACGGCGAGGGATGGGCCCGCGGCCTGTTAGCTTGTTGGCGGGGTAACGGCCCACCAAGGCGATTATGGGTAGCCGGGTTGAGAGACCGACCGGCCAGATTGGGACTGAGACACGGCCCAGACTCCTACGGGAGGCAGCAGTGGGGAATCTTGCACAATGGGCGAAAGCCTGATGCAGCGACGCCGCGTGCGGGACGAAGGCCTTCGGGTTGTAAACCGCTTTCAGCAGGGACGAGGCCGCA…
1830	NO GROWTH		NO GROWTH									mBHI ( Gentamycin 1 mg/L)
1831	MALDI-ToF	2.272	Bacteria	Bacteroidetes	Bacteroidia	Bacteroidales	Bacteroidaceae	Bacteroides	uniformis			mBHI ( Gentamycin 1 mg/L)	excess
1832	NO GROWTH		NO GROWTH									mBHI ( Gentamycin 1 mg/L)
1833	NO GROWTH		NO GROWTH									mBHI ( Gentamycin 1 mg/L)
1834	MALDI-ToF	2.07	Bacteria	Bacteroidetes	Bacteroidia	Bacteroidales	Porphyromonadaceae	Parabacteroides	distasonis			mBHI ( Gentamycin 1 mg/L)	excess
1835	NO GROWTH		NO GROWTH									mBHI ( Gentamycin 1 mg/L)
1836	NO GROWTH		NO GROWTH									mBHI ( Gentamycin 1 mg/L)
1837	NO GROWTH		NO GROWTH									mBHI ( Gentamycin 1 mg/L)
1838	16S rRNA seq		Bacteria	Actinobacteria	Coriobacteria	Coriobacteriales	Atopobiaceae	Olsenella	umbonata			mBHI ( Gentamycin 1 mg/L)	99.89	LT629759	TGCAGTCGAACGGCTAAAGCACCTTCGGGTGTGTATAAAGTGGCGAACGGCTGAGTAACACGTGGGCAACCTGCCCCTCGCACCGGGATAGCCTCGGGAAACCGTGGTTAATACCGGATACTCCGGGACCCCCGCATGGGGGTGCCGGGAAAGCCCTGACGGCGAGGGATGGGCCCGCGGCCTGTTAGCTTGTTGGCGGGGTAACGGCCCACCAAGGCGATTATGGGTAGCCGGGTTGAGAGACCGACCGGCCAGATTGGGACTGAGACACGGCCCAGACTCCTACGGGAGGCAGCAGTGGGGAATCTTGCACAATGGGCGAAAGCCTGATGCAGCGACGCCGCGTGCGGGACGAAGGCCTTCGGGTTGTAAACCGCTTTCAGCAGGGACGAGGCCGCA…
1839	MALDI-ToF	2.171	Bacteria	Proteobacteria	Betaproteobacteria	Burkholderiales	Sutterellaceae	Sutterella	wadsworthensis			mBHI ( Gentamycin 1 mg/L)	excess
1840	NO GROWTH		NO GROWTH									mBHI ( Gentamycin 1 mg/L)
1841	16S rRNA seq		Bacteria	Actinobacteria	Coriobacteria	Coriobacteriales	Atopobiaceae	Olsenella	umbonata			mBHI ( Gentamycin 1 mg/L)	99.83	LT629759	GGCTAAAGCACCTTCGGGGTGTGTATAAAGTGGCGAACGGCTGAGTAACACGTGGGCAACCTGCCCCTCGCACCGGGATAGCCTCGGGAAACCGTGGTTAATACCGGATACTCCGGGACCCCCGCATGGGGGTGCCGGGAAAGCCCTGACGGCGAGGGATGGGCCCGCGGCCTGTTAGCTTGTTGGCGGGGTAACGGCCCACCAAGGCGATTATGGGTAGCCGGGTTGAGAGACCGACCGGCCAGATTGGGACTGAGACACGGCCCAGACTCCTACGGGAGGCAGCAGTGGGGAATCTTGCACAATGGGCGAAAGCCTGATGCAGCGACGCCGCGTGCGGGACGAAGGCCTTCGGGTTGTAAACCGCTTTCAGCAGGGACGAGGCCGCAAGGTGACGGT…
1842	NO GROWTH		NO GROWTH									mBHI ( Gentamycin 1 mg/L)
1843	NO GROWTH		NO GROWTH									mBHI ( Gentamycin 1 mg/L)
1844	NO GROWTH		NO GROWTH									mBHI ( Gentamycin 1 mg/L)
1845	NO GROWTH		NO GROWTH									mBHI ( Gentamycin 1 mg/L)
1846	NO GROWTH		NO GROWTH									mBHI ( Gentamycin 1 mg/L)
1847	NO GROWTH		NO GROWTH									mBHI ( Gentamycin 1 mg/L)
1848	16S rRNA seq		Bacteria	Actinobacteria	Actinobacteria	Bifidobacteriales	Bifidobacteriaceae	Bifidobacterium	ruminantium			mBHI ( Gentamycin 1 mg/L)	96.29	JDTK01000044	CGGGATCCCAGGAGCTTGCTCCTGGGTGAGAGTGGCGAACGGGTGAGTAATGCGTGACCGACCTGCCCCATACACCGGAATAGCTCCTGGAAACGGGTGGTAATGCCGGATGCTCCGACTTGACGCATGTCCTGCCGGGAAAGATTCATCGGTATGGGATGGGGTCGCGTCCTATCAGGTTGTCGGCGGGGTAACGGCCCACCGAGGCTACGACGGGTAGCCGGCCTGAGAGGGCGACCGGCCACATTGGGACTGAGATACGGCCCAGACTCCTACGGGAGGCAGCAGTGGGGAATATTGCACAATGGGCGCAAGCCTGATGCAGCGACGCCGCGTGCGGGATGACGGCCTTCGGGTTGTAAACCGCTTTTGACTGG
1849	MALDI-ToF	1.843	Bacteria	Actinobacteria	Actinobacteria	Bifidobacteriales	Bifidobacteriaceae	Bifidobacterium	adolescentis			mBHI ( Gentamycin 1 mg/L)
1850	MALDI-ToF	2.281	Bacteria	Bacteroidetes	Bacteroidia	Bacteroidales	Prevotellaceae	Prevotella	copri			mBHI ( Gentamycin 1 mg/L)
1851	NO GROWTH		NO GROWTH									mBHI ( Vancomycin 0.5 mg/L)
1852	MALDI-ToF	2.248	Bacteria	Actinobacteria	Actinobacteria	Bifidobacteriales	Bifidobacteriaceae	Bifidobacterium	adolescentis			mBHI ( Vancomycin 0.5 mg/L)	excess
1853	NO GROWTH		NO GROWTH									mBHI ( Vancomycin 0.5 mg/L)
1854	NO GROWTH		NO GROWTH									mBHI ( Vancomycin 0.5 mg/L)
1855	NO GROWTH		NO GROWTH									mBHI ( Vancomycin 0.5 mg/L)
1856	NO GROWTH		NO GROWTH									mBHI ( Vancomycin 0.5 mg/L)
1857	NO GROWTH		NO GROWTH									mBHI ( Vancomycin 0.5 mg/L)
1858	NO GROWTH		NO GROWTH									mBHI ( Vancomycin 0.5 mg/L)
1859	NO GROWTH		NO GROWTH									mBHI ( Vancomycin 0.5 mg/L)
1860	NO GROWTH		NO GROWTH									mBHI ( Vancomycin 0.5 mg/L)
1861	NO GROWTH		NO GROWTH									mBHI ( Vancomycin 0.5 mg/L)
1862	16S rRNA seq		Bacteria	Actinobacteria	Coriobacteria	Coriobacteriales	Atopobiaceae	Olsenella	umbonata			mBHI ( Vancomycin 0.5 mg/L)	99.53	LT629759	TGCAGTCGAACGGCTAAAGCACCTTCGGGTGTGTATAAAGTGGCGAACGGCTGAGTAACACGTGGGCAACCTGCCCCTCGCACCGGGATAGCCTCGGGAAACCGTGGTTAATACCGGATACTCCGGGACCCCCGCATGGGGGTGCCGGGAAAGCCCTGACGGCGAGGGATGGGCCCGCGGCCTGTTAACTTGTTGGCGGGGTAACGGCCCACCAAGGCGATTATGGGTAGCCGGGTTGAGAGACCGACCGGCCAGATTGGGACTGAGACACGGCCCAGACTCCTACGGGAGGCAGCAGTGGGGAATCTTGCACAATGGGCGAAAGCCTGATGCAGCGACGCCGCGTGCGGGACGAAGGCCTTCGGGTTGTAAACCGCTTTCAGCAGGGACGAGGCCGCA…
1863	16S rRNA seq		Bacteria	Firmicutes	Erysipelotrichia	Erysipelotrichales	Erysipelotrichaceae	Catenibacterium	mitsuokai			mBHI ( Vancomycin 0.5 mg/L)	98.15	AB030224	TGCAAGTCGAACGAATCTCTTTTAGAGATGAGTGGCGAACGGGTGAGTAATACATAGGTAACCTGCCCCTGTGCGGGGGATAACAGGAGGAAACTCCTGCTAATACCGCATAGCCATGAGCACCGCATGGAGCTCATGCCAAATATCCTTTATGGGATAGCGCAGGGATGGACCTATGGCGCATTAGCTAGTTGGCGGGGCAACGGCCCACCAAGGCAACGATGCGTAGCCGGCCTGAGAGGGCGGACGGCCACATTGGGACTGAGACACGGCCCAGACTCCTACGGGAGGCAGCAGTAGGGAATTTTCGGCAATGGGGGAAACCCTGACCGAGCAACGCCGCGTGAGCGAAGAAGGCCTTCGGGTCGTAAAGCTCTGTTGTAAAGGAAGAACGGCGCA…
1864	16S rRNA seq		Bacteria	Actinobacteria	Coriobacteria	Eggerthellales	Eggerthellaceae	Eggerthella	lenta			mBHI ( Vancomycin 0.5 mg/L)	97.58	CP001726	GCAAGTCGAACGATGAAACCGCCCTCGGGCGGACATGAAGTGGCGAACGGGTGAGTAACACGTGACCAACCTGCCCCCCTCTCCGGGACAACCTTGGGAAACCGAGGCTAATACCGGATACTCCCTCCCCTGCTCCTGCAGGGGTCGGGAAAGCCCAGGCGGAGGGGGATGGGGTCGCGGCCCATTAGGTAGTAGGCGGGGTAACGGCCCACCTAGCCCGCGATGGGTAGCCGGGTTGAGAGACCGACCGGCCACATTGGGACTGAGATACGGCCCAGACTCCTACGGGAGGCAGCAGTGGGGAATTTTGCGCAATGGGGGCAACCCTGACGCAGCAACGCCGCGTGCGGGACGACGGCCTTCGGGTTGTAAACCGCTTTCAGCAGGGAAGAAATTCGA…
1865	NO GROWTH		NO GROWTH									mBHI ( Vancomycin 0.5 mg/L)
1866	16S rRNA seq		Bacteria	Actinobacteria	Coriobacteria	Coriobacteriales	Atopobiaceae	Olsenella	umbonata			mBHI ( Vancomycin 0.5 mg/L)	100	LT629759	TAAAGCACCTTCGGGTGTGTATAAAGTGGCGAACGGCTGAGTAACACGTGGGCAACCTGCCCCTCGCACCGGGATAGCCTCGGGAAACCGTGGTTAATACCGGATACTCCGGGACCCCCGCATGGGGGTGCCGGGAAAGCCCTGACGGCGAGGGATGGGCCCGCGGCCTGTTAGCTTGTTGGCGGGGTAACGGCCCACCAAGGCGATTATGGGTAGCCGGGTTGAGAGACCGACCGGCCAGATTGGGACTGAGACACGGCCCAGACTCCTACGGGAGG
1867	NO GROWTH		NO GROWTH									mBHI ( Vancomycin 0.5 mg/L)
1868	NO GROWTH		NO GROWTH									mBHI ( Vancomycin 0.5 mg/L)
1869	NO GROWTH		NO GROWTH									mBHI ( Vancomycin 0.5 mg/L)
1870	NO GROWTH		NO GROWTH									mBHI ( Vancomycin 0.5 mg/L)
1871	NO GROWTH		NO GROWTH									mBHI ( Vancomycin 0.5 mg/L)
1872	NO GROWTH		NO GROWTH									mBHI ( Vancomycin 0.5 mg/L)
1873	NO GROWTH		NO GROWTH									mBHI ( Vancomycin 0.5 mg/L)
1874	NO GROWTH		NO GROWTH									mBHI ( Vancomycin 0.5 mg/L)
1875	MALDI-ToF	2.036	Bacteria	Bacteroidetes	Bacteroidia	Bacteroidales	Prevotellaceae	Prevotella	copri			mBHI ( Vancomycin 0.5 mg/L)	excess
1876	MALDI-ToF	2.132	Bacteria	Actinobacteria	Actinobacteria	Bifidobacteriales	Bifidobacteriaceae	Bifidobacterium	adolescentis			mBHI ( Vancomycin 0.5 mg/L)	excess
1877	16S rRNA seq		Bacteria	Actinobacteria	Coriobacteria	Coriobacteriales	Atopobiaceae	Olsenella	umbonata			mBHI ( Vancomycin 0.5 mg/L)	99.89	LT629759	AGTCGAACGGCTAAAGCACCTTCGGGTGTGTATAAAGTGGCGAACGGCTGAGTAACACGTGGGCAACCTGCCCCTCGCACCGGGATAGCCTCGGGAAACCGTGGTTAATACCGGATACTCCGGGACCCCCGCATGGGGGTGCCGGGAAAGCCCTGACGGCGAGGGATGGGCCCGCGGCCTGTTAGCTTGTTGGCGGGGTAACGGCCCACCAAGGCGATTATGGGTAGCCGGGTTGAGAGACCGACCGGCCAGATTGGGACTGAGACACGGCCCAGACTCCTACGGGAGGCAGCAGTGGGGAATCTTGCACAATGGGCGAAAGCCTGATGCAGCGACGCCGCGTGCGGGACGAAGGCCTTCGGGTTGTAAACCGCTTTCAGCAGGGACGAGGCCGCAAGG…
1878	NO GROWTH		NO GROWTH									mBHI ( Vancomycin 0.5 mg/L)
1879	NO GROWTH		NO GROWTH									mBHI ( Vancomycin 0.5 mg/L)
1880	NO GROWTH		NO GROWTH									mBHI ( Vancomycin 0.5 mg/L)
1881	MALDI-ToF	2.221	Bacteria	Bacteroidetes	Bacteroidia	Bacteroidales	Porphyromonadaceae	Parabacteroides	distasonis			mBHI ( Vancomycin 0.5 mg/L)	excess
1882	NO GROWTH		NO GROWTH									mBHI ( Vancomycin 0.5 mg/L)
1883	NO GROWTH		NO GROWTH									mBHI ( Vancomycin 0.5 mg/L)
1884	NO GROWTH		NO GROWTH									mBHI ( Vancomycin 0.5 mg/L)
1885	NO GROWTH		NO GROWTH									mBHI ( Vancomycin 0.5 mg/L)
1886	16S rRNA seq		Bacteria	Actinobacteria	Coriobacteria	Coriobacteriales	Atopobiaceae	Olsenella	umbonata			mBHI ( Vancomycin 0.5 mg/L)	99.89	LT629759	CGGCTAAAGCACCTTCGGGTGTGTATAAAGTGGCGAACGGCTGAGTAACACGTGGGCAACCTGCCCCTCGCACCGGGATAGCCTCGGGAAACCGTGGTTAATACCGGATACTCCGGGACCCCCGCATGGGGGTGCCGGGAAAGCCCTGACGGCGAGGGATGGGCCCGCGGCCTGTTAGCTTGTTGGCGGGGTAACGGCCCACCAAGGCGATTATGGGTAGCCGGGTTGAGAGACCGACCGGCCAGATTGGGACTGAGACACGGCCCAGACTCCTACGGGAGGCAGCAGTGGGGAATCTTGCACAATGGGCGAAAGCCTGATGCAGCGACGCCGCGTGCGGGACGAAGGCCTTCGGGTTGTAAACCGCTTTCAGCAGGGACGAGGCCGCAAGGTGACGGT…
1887	NO GROWTH		NO GROWTH									mBHI ( Vancomycin 0.5 mg/L)
1888	NO GROWTH		NO GROWTH									mBHI ( Vancomycin 0.5 mg/L)
1889	16S rRNA seq		Bacteria	Actinobacteria	Actinobacteria	Bifidobacteriales	Bifidobacteriaceae	Bifidobacterium	pseudocatenulatum			mBHI ( Vancomycin 0.5 mg/L)	98.81	ABXX02000002	TGCAGTCGAACGGGATCCATCAAGCTTGCTTGGTGGTGAGAGTGGCGAACGGGTGAGTAATGCGTGACCGACCTGCCCCATACACCGGAATAGCTCCTGGAAACGGGTGGTAATGCCGGATGCTCCGGCCTGCCGCATGGTGGGCCGGGAAAGATTATATCGGTATGGGATGGGGTCGCGTCCTATCAGGTAGTCGGCGGGGTAACGGCCCACCGAGCCTACGACGGGTAGCCGGCCTGAGAGGGCGACCGGCCACATTGGGACTGAGATACGGCCCAGACTCCTACGGGAGGCAGCAGTGGGGAATATTGCACAATGGGCGCAAGCCTGATGCAGCGACGCCGCGTGCGGGATGACGGCCTTCGGGTTGTAAACCGCTTTTGATCGGGAGCAAGCCTT…
1890	NO GROWTH		NO GROWTH									mBHI ( Vancomycin 0.5 mg/L)
1891	NO GROWTH		NO GROWTH									mBHI ( Vancomycin 0.5 mg/L)
1892	16S rRNA seq		Bacteria	Firmicutes	Erysipelotrichia	Erysipelotrichales	Erysipelotrichaceae	Catenibacterium	mitsuokai			mBHI ( Vancomycin 0.5 mg/L)	97.87	AB030224	AATCTCTTTTAGAGATGAGTGGCGAACGGGTGAGTAATACATAGGTAACCTGCCCCTGTGCGGGGGATAACAGGAGGAAACTCCTGCTAATACCGCATAGCCATGAGCACCGCATGGAGCTCATGCCAAATATCCTTTCGGGGATAGCGCAGGGATGGACCTATGGCGCATTAGCTAGTTGGCGGGGCAACGGCCCACCAAGGCAACGATGCGTAGCCGGCCTGAGAGGGCGGACGGCCACATTGGGACTGAGACACGGCCCAGACTCCTACGGGAGGCAGCAGTAGGGAATTTTCGGCAATGGGGGAAACCCTGACCGAGCAACGCCGCGTGAGCGAAGAAGGCCTTCGGGTCGTAAAGCTCTGTTGTAAAGGAAGAACGGCGCATACAGGAAATGGT…
1893	NO GROWTH		NO GROWTH									mBHI ( Vancomycin 0.5 mg/L)
1894	NO GROWTH		NO GROWTH									mBHI ( Vancomycin 0.5 mg/L)
1895	NO GROWTH		NO GROWTH									mBHI ( Vancomycin 0.5 mg/L)
1896	NO GROWTH		NO GROWTH									mBHI ( Vancomycin 0.5 mg/L)
1897	NO GROWTH		NO GROWTH									mBHI ( Vancomycin 0.5 mg/L)
1898	NO GROWTH		NO GROWTH									mBHI ( Vancomycin 0.5 mg/L)
1899	NO GROWTH		NO GROWTH									mBHI ( Vancomycin 0.5 mg/L)
1900	NO GROWTH		NO GROWTH									mBHI ( Vancomycin 0.5 mg/L)
1901	NO GROWTH		NO GROWTH									mBHI ( Gentamycin 1 mg/L)
1902	NO GROWTH		NO GROWTH									mBHI ( Gentamycin 1 mg/L)
1903	NO GROWTH		NO GROWTH									mBHI ( Gentamycin 1 mg/L)
1904	NO GROWTH		NO GROWTH									mBHI ( Gentamycin 1 mg/L)
1905	NO GROWTH		NO GROWTH									mBHI ( Gentamycin 1 mg/L)
1906	NO GROWTH		NO GROWTH									mBHI ( Gentamycin 1 mg/L)
1907	NO GROWTH		NO GROWTH									mBHI ( Gentamycin 1 mg/L)
1908	NO GROWTH		NO GROWTH									mBHI ( Gentamycin 1 mg/L)
1909	MALDI-ToF	2.216	Bacteria	Actinobacteria	Actinobacteria	Bifidobacteriales	Bifidobacteriaceae	Bifidobacterium	adolescentis			mBHI ( Gentamycin 1 mg/L)
1910	NO GROWTH		NO GROWTH									mBHI ( Gentamycin 1 mg/L)
1911	MALDI-ToF	2.168	Bacteria	Bacteroidetes	Bacteroidia	Bacteroidales	Bacteroidaceae	Bacteroides	uniformis			mBHI ( Gentamycin 1 mg/L)	excess
1912	MALDI-ToF	2.15	Bacteria	Bacteroidetes	Bacteroidia	Bacteroidales	Bacteroidaceae	Bacteroides	uniformis			mBHI ( Gentamycin 1 mg/L)	excess
1913	MALDI-ToF	1.85	Bacteria	Bacteroidetes	Bacteroidia	Bacteroidales	Bacteroidaceae	Bacteroides	uniformis			mBHI ( Gentamycin 1 mg/L)	excess
1914	NO GROWTH		NO GROWTH									mBHI ( Gentamycin 1 mg/L)
1915	16S rRNA seq		Bacteria	Actinobacteria	Coriobacteria	Coriobacteriales	Atopobiaceae	Olsenella	umbonata			mBHI ( Gentamycin 1 mg/L)	99.89	LT629759	TGCAGTCGAACGGCTAAAGCACCTTCGGGTGTGTATAAAGTGGCGAACGGCTGAGTAACACGTGGGCAACCTGCCCCTCGCACCGGGATAGCCTCGGGAAACCGTGGTTAATACCGGATACTCCGGGACCCCCGCATGGGGGTGCCGGGAAAGCCCTGACGGCGAGGGATGGGCCCGCGGCCTGTTAGCTTGTTGGCGGGGTAACGGCCCACCAAGGCGATTATGGGTAGCCGGGTTGAGAGACCGACCGGCCAGATTGGGACTGAGACACGGCCCAGACTCCTACGGGAGGCAGCAGTGGGGAATCTTGCACAATGGGCGAAAGCCTGATGCAGCGACGCCGCGTGCGGGACGAAGGCCTTCGGGTTGTAAACCGCTTTCAGCAGGGACGAGGCCGCA…
1916	NO GROWTH		NO GROWTH									mBHI ( Gentamycin 1 mg/L)
1917	NO GROWTH		NO GROWTH									mBHI ( Gentamycin 1 mg/L)
1918	MALDI-ToF	2.191	Bacteria	Bacteroidetes	Bacteroidia	Bacteroidales	Bacteroidaceae	Bacteroides	uniformis			mBHI ( Gentamycin 1 mg/L)	excess
1919	NO GROWTH		NO GROWTH									mBHI ( Gentamycin 1 mg/L)
1920	16S rRNA seq		Bacteria	Actinobacteria	Coriobacteria	Coriobacteriales	Atopobiaceae	Olsenella	umbonata			mBHI ( Gentamycin 1 mg/L)	99.66	LT629759	GCTAAAGCACCTTCGGGTGTGTATAAAGTGGCGAACGGCTGAGTAACACGTGGGCAACCTGCCCCTCGCACCGGGATAGCCTCGGGAAACCGTGGTTAATACCGGATACTCCGGGACCCCCGCATGGGGGTGCCGGGAAAGCCCTGACGGCGAGGGATGGGCCCGCGGCCTGTTAGCTTGTTGGCGGGGTAACGGCCCACCAAGGCGATTATGGGTAGCCGGGTTGAGAGACCGACCGGCCAGATTGGGACTGAGACACGGCCCAGACTCCTACGGGAGGCAGCAGTGGGGAATCTTGCACAATGGGCGAAAGCCTGATGCAGCGACGCCGCGTGCGGGACGAAGGCCTTCGGGTTGTAAACCGCTTTCAGCAGGGACGAGGCCGCAAGGTGACGGTAC…
1921	NO GROWTH		NO GROWTH									mBHI ( Gentamycin 1 mg/L)
1922	16S rRNA seq		Bacteria	Actinobacteria	Coriobacteria	Coriobacteriales	Atopobiaceae	Olsenella	umbonata			mBHI ( Gentamycin 1 mg/L)	99.89	LT629759	CGGCTAAAGCACCTTCGGGTGTGTATAAAGTGGCGAACGGCTGAGTAACACGTGGGCAACCTGCCCCTCGCACCGGGATAGCCTCGGGAAACCGTGGTTAATACCGGATACTCCGGGACCCCCGCATGGGGGTGCCGGGAAAGCCCTGACGGCGAGGGATGGGCCCGCGGCCTGTTAGCTTGTTGGCGGGGTAACGGCCCACCAAGGCGATTATGGGTAGCCGGGTTGAGAGACCGACCGGCCAGATTGGGACTGAGACACGGCCCAGACTCCTACGGGAGGCAGCAGTGGGGAATCTTGCACAATGGGCGAAAGCCTGATGCAGCGACGCCGCGTGCGGGACGAAGGCCTTCGGGTTGTAAACCGCTTTCAGCAGGGACGAGGCCGCAAGGTGACGGT…
1923	NO GROWTH		NO GROWTH									mBHI ( Gentamycin 1 mg/L)
1924	16S rRNA seq		Bacteria	Actinobacteria	Coriobacteria	Coriobacteriales	Atopobiaceae	Olsenella	umbonata			mBHI ( Gentamycin 1 mg/L)	99.87	LT629759	GGCTAAAGCACCTTCGGGTGTGTATAAAGTGGCGAACGGCTGAGTAACACGTGGGCAACCTGCCCCTCGCACCGGGATAGCCTCGGGAAACCGTGGTTAATACCGGATACTCCGGGACCCCCGCATGGGGGTGCCGGGAAAGCCCTGACGGCGAGGGATGGGCCCGCGGCCTGTTAGCTTGTTGGCGGGGTAACGGCCCACCAAGGCGATTATGGGTAGCCGGGTTGAGAGACCGACCGGCCAGATTGGGACTGAGACACGGCCCAGACTCCTACGGGAGGCAGCAGTGGGGAATCTTGCACAATGGGCGAAAGCCTGATGCAGCGACGCCGCGTGCGGGACGAAGGCCTTCGGGTTGTAAACCGCTTTCAGCAGGGACGAGGCCGCAAGGTGACGGTA…
1925	16S rRNA seq		Bacteria	Firmicutes	Clostridia	Clostridiales	Lachnospiraceae	Sellimonas	intestinalis			mBHI ( Gentamycin 1 mg/L)	99.88	LGAJ01000018	GTCGAGCGAAGCGCTGTTTTCAGAATCTTCGGAGGAAGAGGACAGTGACTGAGCGGCGGACGGGTGAGTAACGCGTGGGCAACCTGCCTCATACAGGGGGATAACAGTTAGAAATGACTGCTAATACCGCATAAGCGCACAGGACCGCATGGTGTAGTGTGAAAAACTCCGGTGGTATGAGATGGACCCGCGTCTGATTAGGTAGTTGGTGGGGTAAAGGCCTACCAAGCCGACGATCAGTAGCCGACCTGAGAGGGTGACCGGCCACATTGGGACTGAGACACGGCCCAAACTCCTACGGGAGGCAGCAGTGGGGAATATTGCACAATGGGGGAAACCCTGATGCAGCGACGCCGCGTGAAGGAAGAAGTATTTCGGTATGTAAACTTCTATCAGCAG…
1926	NO GROWTH		NO GROWTH									mBHI ( Gentamycin 1 mg/L)
1927	NO GROWTH		NO GROWTH									mBHI ( Gentamycin 1 mg/L)
1928	NO GROWTH		NO GROWTH									mBHI ( Gentamycin 1 mg/L)
1929	MALDI-ToF	2.181	Bacteria	Bacteroidetes	Bacteroidia	Bacteroidales	Bacteroidaceae	Bacteroides	uniformis			mBHI ( Gentamycin 1 mg/L)	excess
1930	NO GROWTH		NO GROWTH									mBHI ( Gentamycin 1 mg/L)
1931	16S rRNA seq		Bacteria	Actinobacteria	Coriobacteria	Coriobacteriales	Atopobiaceae	Olsenella	umbonata			mBHI ( Gentamycin 1 mg/L)	99.89	LT629759	TGCAGTCGAACGGCTAAAGCACCTTCGGGTGTGTATAAAGTGGCGAACGGCTGAGTAACACGTGGGCAACCTGCCCCTCGCACCGGGATAGCCTCGGGAAACCGTGGTTAATACCGGATACTCCGGGACCCCCGCATGGGGGTGCCGGGAAAGCCCTGACGGCGAGGGATGGGCCCGCGGCCTGTTAGCTTGTTGGCGGGGTAACGGCCCACCAAGGCGATTATGGGTAGCCGGGTTGAGAGACCGACCGGCCAGATTGGGACTGAGACACGGCCCAGACTCCTACGGGAGGCAGCAGTGGGGAATCTTGCACAATGGGCGAAAGCCTGATGCAGCGACGCCGCGTGCGGGACGAAGGCCTTCGGGTTGTAAACCGCTTTCAGCAGGGACGAGGCCGCA…
1932	NO GROWTH		NO GROWTH									mBHI ( Gentamycin 1 mg/L)
1933	NO GROWTH		NO GROWTH									mBHI ( Gentamycin 1 mg/L)
1934	MALDI-ToF	2.283	Bacteria	Actinobacteria	Actinobacteria	Bifidobacteriales	Bifidobacteriaceae	Bifidobacterium	adolescentis			mBHI ( Gentamycin 1 mg/L)	excess
1935	NO GROWTH		NO GROWTH									mBHI ( Gentamycin 1 mg/L)
1936	MALDI-ToF	2.314	Bacteria	Bacteroidetes	Bacteroidia	Bacteroidales	Porphyromonadaceae	Parabacteroides	distasonis			mBHI ( Gentamycin 1 mg/L)	excess
1937	16S rRNA seq		Bacteria	Actinobacteria	Coriobacteria	Coriobacteriales	Atopobiaceae	Olsenella	umbonata			mBHI ( Gentamycin 1 mg/L)	99.86	LT629759	GGCTAAAGCACCTTCGGGTGTGTATAAAGTGGCGAACGGCTGAGTAACACGTGGGCAACCTGCCCCTCGCACCGGGATAGCCTCGGGAAACCGTGGTTAATACCGGATACTCCGGGACCCCCGCATGGGGGTGCCGGGAAAGCCCTGACGGCGAGGGATGGGCCCGCGGCCTGTTAGCTTGTTGGCGGGGTAACGGCCCACCAAGGCGATTATGGGTAGCCGGGTTGAGAGACCGACCGGCCAGATTGGGACTGAGACACGGCCCAGACTCCTACGGGAGGCAGCAGTGGGGAATCTTGCACAATGGGCGAAAGCCTGATGCAGCGACGCCGCGTGCGGGACGAAGGCCTTCGGGTTGTAAACCGCTTTCAGCAGGGACGAGGCCGCAAGGTGACGGTA…
1938	NO GROWTH		NO GROWTH									mBHI ( Gentamycin 1 mg/L)
1939	MALDI-ToF	1.9	Bacteria	Bacteroidetes	Bacteroidia	Bacteroidales	Porphyromonadaceae	Parabacteroides	merdae			mBHI ( Gentamycin 1 mg/L)	excess
1940	NO GROWTH		NO GROWTH									mBHI ( Gentamycin 1 mg/L)
1941	MALDI-ToF	2.136	Bacteria	Bacteroidetes	Bacteroidia	Bacteroidales	Prevotellaceae	Prevotella	copri			mBHI ( Gentamycin 1 mg/L)	excess
1942	MALDI-ToF	2.261	Bacteria	Bacteroidetes	Bacteroidia	Bacteroidales	Prevotellaceae	Prevotella	copri			mBHI ( Gentamycin 1 mg/L)	excess
1943	NO GROWTH		NO GROWTH									mBHI ( Gentamycin 1 mg/L)
[truncated: 56 more rows]
