# Supplementary material for: Identification of Clostridioides difficile-Inhibiting Gut Commensals Using Culturomics, Phenotyping, and Combinatorial Community Assembly
Source: mSystems. 2020 Feb 4;5(1):e00620-19. doi: 10.1128/mSystems.00620-19 (PMC7002114; doi:10.1128/mSystems.00620-19)
Supplement: TABLE S2 [file mSystems.00620-19-st002.xlsx]

## Sheet: Whole genomic features_ species
Supplementary Table 2: Summary of the genomic features and sequence accession numbers for the 102 species sequenced in this study. All the samples were deposited under the BioProject PRJNA494608
Species	Genome size (bp)	Contigs	GC%	N50 (bp)	Largest Contig (bp)	BioSample
Acidaminococcus intestini SG-356	2288010	85	49.62	128949	467106	SAMN10174740
Agathobacter rectalis SG-1778	3259052	51	41.05	163372	488310	SAMN10174741
Agathobaculum butyriciproducens SG-940	2962312	54	54.44	167040	500248	SAMN10174742
Alistipes indistinctus SG-1505	2839528	14	54.42	805610	1000815	SAMN10174745
Alistipes onderdonkii SG-1146	3210202	19	58.02	576632	644525	SAMN10174746
Alistipes senegelansis SG-1516	4101134	117	58.01	125080	269499	SAMN10174823
Alistipes shahii SG-1245	3642271	121	57.33	161621	528024	SAMN10174744
Anaerostipes hadrus SG-540	2744606	43	37.03	181719	440064	SAMN10174747
Bacillus andreraoultii SG-1652	3485203	155	35.28	43390	141318	SAMN10174748
Bacillus circulans SG-1579	5067129	263	35.42	94848	259677	SAMN10174750
Bacillus sp. SG-1680	4262950	69	46.55	145550	458935	SAMN10174749
Bacteroides caccae SG-1412	5065560	77	42.17	142830	342154	SAMN10174757
Bacteroides dorei SG-1212	5758852	74	42	199644	475743	SAMN10174758
Bacteroides eggerthi SG-431	3811105	27	44.68	396050	888309	SAMN10174745
Bacteroides finegoldii SG-1092	5067110	88	42.73	168196	401496	SAMN10174759
Bacteroides fragilis SG-1403	5135962	28	43.17	551433	785396	SAMN10174760
Bacteroides intestinalis SG-1387	5950576	50	42.76	316221	609373	SAMN10174761
Bacteroides massiliensis SG-920	4256080	80	42.33	127301	610373	SAMN10174752
Bacteroides nordii SG-1724	5505643	49	40.44	259995	552823	SAMN10174762
Bacteroides ovatus SG-853	7074556	79	42.06	215045	666536	SAMN10174753
Bacteroides plebeius SG-1050	3908205	85	44.6	89541	226086	SAMN10174763
Bacteroides salyersiae SG-1129	5665311	113	42.5	115273	259571	SAMN10174797
Bacteroides thetaiotaomicron SG-1401	6284394	70	43.12	217396	503126	SAMN10174754
Bacteroides uniformis SG-817	5266591	93	46.42	806575	223926	SAMN10174755
Bacteroides vulgatus SG-619	5764702	70	41.97	237142	584756	SAMN10174756
Barnesiella intestinihominis SG-1380	3524316	67	43.8	264959	466131	SAMN10174765
Bifidobacterium adolescentis SG-742	2205054	5	59.88	1770144	1770144	SAMN10174767
Bifidobacterium angulatum SG-967	2045317	12	59.39	1155169	1155169	SAMN10174768
Bifidobacterium bifidum SG-1310	2244432	37	62.62	122255	472052	SAMN10174769
Bifidobacterium catenulatum SG-1731	4330079	42	59.69	255136	700176	SAMN10174770
Bifidobacterium faecale SG-874	2098780	8	59.49	1394466	1394466	SAMN10174771
Bifidobacterium longum SG-552	2500797	51	60.19	110426	358156	SAMN10174772
Bifidobacterium pseudocatenulatum SG-1198	1947999	27	55.95	204807	369804	SAMN10174766
Bifidobacterium ruminantium SG-811	2234361	24	59.19	265443	1102623	SAMN10174773
Blautia faecis SG-1121	4498421	290	43.85	274541	567109	SAMN10174796
Blautia luti SG-1740	3642349	44	43.89	239341	415106	SAMN10174778
Blautia obeum SG-764	3502821	39	41.53	256953	736853	SAMN10174774
Blautia producta SG-449	5909131	122	45.65	113471	304902	SAMN10174841
Blautia sp. SG-772	3411519	52	44.07	156020	401555	SAMN10174769
Blautia wexlerae SG-1662	3360855	67	28.49	237144	417536	SAMN10174776
Butyricicoccus pullicaecorum SG-388	7282761	98	48.79	219200	586411	SAMN10174779
Butyricimonas paravirosa SG-1991	4684802	41	42.96	292994	736739	SAMN10174780
Catenibacterium mitsuokai SG-899	2452117	138	34.22	60122	167714	SAMN10174781
Clostridium clostridioforme SG-1056	5867965	155	48.49	82112	341041	SAMN10174785
Clostridium difficile SG-1408	3756992	67	28.39	101510	294943	SAMN10174782
Clostridium hathewayi SG-729	7786965	53	48.85	462486	1229482	SAMN10174783
Clostridium innocuum SG-1445	4606876	85	44.27	133093	262996	SAMN10174786
Clostridium lavalense SG-489	6095753	82	55.78	130083	432038	SAMN10174787
Clostridium nexile SG-586	3338392	84	40.34	184255	326086	SAMN10174788
Clostridium paraputrificum SG-444	3874343	180	29.94	79116	195978	SAMN10174789
Clostridium perfringens SG-1603	3025838	29	28.1	179364	336443	SAMN10174790
Clostridium ramosum SG-428	3743133	249	32.13	93109	370636	SAMN10174784
Clostridium sardiniense SG-1390	3226371	87	31.5	92924	215741	SAMN10174791
Clostridium sp. SG-502	2387606	146	34.34	33776	101180	SAMN10174751
Clostridium tertium SG-436	4278403	199	28.27	177704	308651	SAMN10174793
Collinsella aerofaciens SG-908	2252089	23	60.01	279900	605085	SAMN10174794
Coprococcus catus SG-963	3665621	68	43.78	141932	409133	SAMN10174795
Coprococcus comes SG-584	3323510	49	42.51	155052	647887	SAMN10174796
Cutibacterium acnes SG-689	2651707	172	60.09	829529	883900	SAMN10174797
Dorea longicatena SG-910	2720455	327	42.11	13701	37822	SAMN10174798
Drancourtella massiliensis SG-1321	3259295	52	45.07	149095	455032	SAMN10174799
Duodenibacillus massiliensis SG-1391	2491877	290	56.61	67704	234146	SAMN10174800
Eggerthella lenta SG-1169	2543635	35	32.01	236691	498492	SAMN10174801
Eisenbergiella tayi SG-1222	2677045	112	33	98090	490763	SAMN10174802
Enterococcus faecalis SG-490	2919982	36	37.51	170043	525535	SAMN10174803
Escherichia coli SG-1357	5057663	63	50.52	377166	578885	SAMN10174804
Eubacterium callanderi SG-1525	4145419	73	47.36	90953	401586	SAMN10174805
Eubacterium eligens SG-1791	2922439	28	37.4	402149	481923	SAMN10174806
Fecalibacterium prausnitzii SG-1377	3072784	60	56.34	193693	577210	SAMN10174810
Flavonifractor plautii SG-1616	3805655	94	61.02	77044	263383	SAMN10174808
Fusicatenibacter saccharivorans SG-858	3470338	41	47.27	180822	533053	SAMN10174809
Intestinimonas butyriciproducens SG-1065	3397023	57	59.22	213898	514488	SAMN10174810
Klebsiella pneumoniae SG-529	5763643	78	56.89	498007	750652	SAMN10174811
Lactobacillus rogosae SG-1170	2741153	17	36.09	441288	506800	SAMN10174813
Lactobacillus ruminis SG-777	2180817	119	43.97	80427	537269	SAMN10174812
Longibaculum muris SG-969	3342732	112	31.1	82488	237778	SAMN10174814
Massiliomicrobiota timonensis SG-1402	2660335	121	31.52	52998	157880	SAMN10174815
Megamonas funiformis SG-408	2314380	79	31.56	72236	290445	SAMN10174816
Megasphaera indica SG-518	2347383	80	53.65	68396	159440	SAMN10174817
Odoribacter splanchnicus SG-848	4465417	68	43.93	149183	354862	SAMN10174818
Olsenella umbonata SG-635	2364306	111	65.51	293030	384404	SAMN10174819
Olsenella scatoligenes SG-1167	2514486	190	62.42	700382	746782	SAMN10174820
Paeniclostridium sordelli SG-406	3447090	88	27.54	303585	829541	SAMN10174742
Parabacteroides distanosis SG-828	5462388	100	45.05	134236	273682	SAMN10174773
Parabacteroides merdae SG-560	4504535	43	45.34	300075	586539	SAMN10174823
Phascolarctobacterium succinatutens SG-1453	2800018	435	47.15	243101	391538	SAMN10174824
Prevotella copri SG-1727	3687811	122	45.82	85753	216831	SAMN10174825
Prevotella stercorea SG-608	4096381	412	47.29	60730	175904	SAMN10174826
Roseburia faecis SG-935	3435540	37	42.87	899426	979254	SAMN10174827
Roseburia hominis SG-731	3395248	30	48.9	443562	1386582	SAMN10174828
Ruminococcus faecis SG-895	2964554	21	40.96	290052	432175	SAMN10174829
Ruminococcus sp SG-1609	2841616	57	43.02	152977	484443	SAMN10174828
Salmonella enterica SG-982	5060515	85	51.45	318319	563913	SAMN10174830
Sellimonas intestinalis SG-522	3309414	120	45.21	149221	495621	SAMN10174831
Staphylococcus epidermidis SG-1665	2458990	58	32.05	110110	230550	SAMN10174832
Staphylococcus hominis SG-1346	2291100	54	31.33	295598	622579	SAMN10174833
Staphylococcus pasteuri SG-956	5869861	88	35.66	304574	617767	SAMN10174834
Staphylococcus saprophyticus SG-1585	2654241	44	32.95	371782	655050	SAMN10174836
Staphylococcus succinus subs casei SG-1086	2626262	24	32.99	468237	657765	SAMN10174791
Streptococcus salivarius SG-533	2152852	34	39.93	154939	260056	SAMN10174837
Sutterella wadsworthensis SG-1090	3051619	211	55.11	55221	154432	SAMN10174838
Turicibacter sanguinis SG-1667	3015573	86	34.14	119457	252072	SAMN10174839
