# Supplementary material for: Identification of Clostridioides difficile-Inhibiting Gut Commensals Using Culturomics, Phenotyping, and Combinatorial Community Assembly
Source: mSystems. 2020 Feb 4;5(1):e00620-19. doi: 10.1128/mSystems.00620-19 (PMC7002114; doi:10.1128/mSystems.00620-19)
Supplement: TABLE S3 [file mSystems.00620-19-st003.xlsx]

## Sheet: Bioproject number for metagenom
Supplementary Table 3: Summary of metagenomic sequencing of the samples.
Samples	Metagenomes	Run Accession	BioSample	BioProject	Number of bases (bp)	Total length (bp)	Total contigs (>500 bp)	Mean length (bp)	Longest contig (bp)	N50	ORFs (>100bp)
S1	SG-Met-1	SRR7962097	SAMN10173683	PRJNA494584	1176030400	157638808	113626	1387.35	228126	1682	219165
	SG-Met-1	SRR7962096			1167195161
S2	SG-Met-2	SRR7962099	SAMN10173684		1698077734	112779327	94976	1187.45	329859	1275	172799
	SG-Met-2	SRR7962098			969157252
S3	SG-Met-3	SRR7962092	SAMN10173685		1310761913	58982953	45346	1300.73	141766	1555	84569
	SG-Met-3	SRR7962093			702583411
S4	SG-Met-4	SRR7962095	SAMN10173686		1194520175	131035892	94206	1390.95	133509	1792	183049
	SG-Met-4	SRR7962094			1120708077
S5	SG-Met-5	SRR7962090	SAMN10173687		1172126951	66125587	44587	1483.07	167169	2108	90540
	SG-Met-5	SRR7962091			1365012786
S6	SG-Met-6	SRR7962086	SAMN10173688		1463125173	119303088	72499	1645.58	490396	2527	154640
	SG-Met-6	SRR7962085			1193770203
S7 (pooled)	SG-Met-7	SRR7962088	SAMN10173689		1342852407	567341605	396760	1429.94	526167	1924	802764
	SG-Met-7	SRR7962087			1153592217
	SG-Met-7	SRR7962089			17770816373
