# Supplementary material for: Identification of Clostridioides difficile-Inhibiting Gut Commensals Using Culturomics, Phenotyping, and Combinatorial Community Assembly
Source: mSystems. 2020 Feb 4;5(1):e00620-19. doi: 10.1128/mSystems.00620-19 (PMC7002114; doi:10.1128/mSystems.00620-19)
Supplement: TABLE S4 [file mSystems.00620-19-st004.xlsx]

## Sheet: Species isolation Comparison 
Supplementary Table 4: Comparison of the species obtained from this study with the most abundant species reported by Costea et al., 2017 and Forster et al., 2019 respectively.
The number "1" denotes presence and "0" denotes absence of the species.
Bacteria	Culturomics (this study)	Metagenomic bins (this study)	Most abundant list (Costea et al., 2017)	Most abundant list (Forster et., al 2019)
Bacteroides cellulosilyticus	0	0	0	1
Capnocytophaga sp. oral taxon 329 str. F0087	0	1	0	0
Megasphaera elsdenii	0	1	0	0
Oscillibacter valericigenes	0	1	0	0
Olsenella uli	0	1	0	0
Paraprevotella xylaniphila	0	1	0	0
Prevotella buccae	0	1	0	0
Prevotella dentalis DSM 3688	0	1	0	0
Prevotella multiformis	0	1	0	0
Prevotella ruminicola	0	1	0	0
Ruminococcaceae bacterium D16	0	1	0	0
Parasutterella excrementihominis	0	1	0	0
Clostridium leptum	0	1	0	0
Ruminococcus flavefaciens	0	1	0	0
Subdoligranulum variabile	0	1	0	0
Ruminococcus champanellensis	0	1	0	0
Haemophilus parainfluenzae	0	1	0	0
Unnamed Capnocytophaga sp. oral taxon 329	0	1	0	0
Bifidobacterium dentium	0	1	0	0
Pseudoflavonifractor capillosus	0	1	0	0
Agathobaculum butyriproducens	1	0	0	0
Alistipes onderdonkii	1	0	0	0
Alistipes indistinctus	1	0	0	0
Alistipes senegalensis	1	0	0	0
Anaerostipes hadrus	1	0	0	1
Bacillus andreraoultii	1	0	0	0
Bacillus circulans	1	0	0	0
Bacillus sp.	1	0	0	0
Blautia producta	1	0	0	0
Blautia obeum	1	0	0	1
Bacteroides massielliensis	1	0	0	0
Bacteroides nordii	1	0	0	0
Bacteroides salyersiae	1	0	0	0
Barnsiella intestinihominis	1	0	0	0
Bifidobacterium angulatum	1	0	0	0
Bifidobacterium catenulatum	1	0	0	0
Bifidobacterium faecale	1	0	0	0
Bifidobacterium ruminantum	1	0	0	0
Blautia faecis	1	0	0	0
Blautia luti	1	0	0	0
Blautia sp. SG-772	1	0	0	0
Blautia wexlerae	1	0	0	0
Butyricicoccus pullicaecorum	1	0	0	0
Butyricimonas paravirosa	1	0	0	0
Catenibacterium mitsuokai	1	0	0	0
Clostridium clostridioforme	1	0	0	0
Clostridium difficile	1	0	0	0
Clostridium hathewayi	1	0	0	0
Clostridium innocuum	1	0	0	0
Clostridium lavalense	1	0	0	0
Clostridium tertium	1	0	0	0
Clostridium nexile	1	0	0	0
Clostridium perfringens	1	0	0	0
Clostridium paraputrificum	1	0	0	0
Clostridium ramosum	1	0	0	0
Clostridium sardinensis	1	0	0	0
Clostridium sp. SG-502	1	0	0	0
Coprococcus catus	1	0	0	0
Cutibacterium acnes	1	0	0	0
Duodenibacillus massiliensis	1	0	0	0
Drancourtella massiliensis	1	0	0	0
Eggerethella lenta	1	0	0	0
Eisenbergiella tayi	1	0	0	0
Enterococcus faecalis	1	0	0	0
Eubacterium callenderi	1	0	0	0
Flavonifractor plautii	1	0	0	0
Fusicatenibacter saccharivorans	1	0	0	1
Klebsiella pneumonae	1	0	0	0
Intestinimonas butyriproducens	1	0	0	0
Lactobacillus rogosae	1	0	0	0
Longibaculum muris	1	0	0	0
Megamonas funiformis	1	0	0	0
Massiliomicrobiota timonensis	1	0	0	0
Meghasphaera indica	1	0	0	0
Olsenella scatoligenes	1	0	0	0
Olsenella umbonata	1	0	0	0
Paeniclostridium sordelli	1	0	0	0
Prevotella stercorea	1	0	0	0
Roseburia faecis	1	0	0	1
Ruminococcus sp. SG-1609	1	0	0	0
Ruminococcus faecis	1	0	0	0
Salmonella enterica	1	0	0	0
Sellimonas intestinalis	1	0	0	0
Staphylococcus epidermidis	1	0	0	0
Staphylococcus hominis	1	0	0	0
Staphylococcus saprophyticus	1	0	0	0
Turicibacter sanguinis	1	0	0	0
Staphylococcus succinus subs casei	1	0	0	0
Staphylococcus pasteuri	1	0	0	0
Phascolarctobacterium succinatutens	1	1	0	0
Bacteroides dorei	1	1	0	1
Bacteroides ovatus	1	1	0	1
Lactobacillus ruminis	1	1	0	0
Bacteroides clarus	0	0	1	0
Bacteroides coprophilus	0	0	1	0
Bacteroides sp. D2	0	0	1	0
Burkholderiales bacterium	0	0	1	0
butyrate-producing bacterium	0	0	1	0
Ruminococcus lactaris	0	0	1	0
Butyrivibrio crossotus	0	0	1	0
Dorea formicigenerans	0	0	1	0
Eubacterium hallii	0	0	1	0
Eubacterium ventriosum	0	0	1	0
Methanobrevibacter smithii	0	0	1	0
Roseburia intestinalis	0	0	1	0
Ruminococcus gnavus	0	0	1	0
Ruminococcus sp.	0	0	1	0
Ruminococcus toques	0	0	1	0
Streptococcus thermophilus	0	0	1	0
Clostridium bolteae	0	0	1	0
Bacteroides coprocola	0	0	1	0
Ruminococcus torques	0	0	1	0
Bacteroides stercoris	0	0	1	0
Dialister invisus	0	1	1	0
butyrate-producing bacterium	0	1	1	0
Coprococcus eutactus	0	1	1	0
Akkermansia muciniphila	0	1	1	0
Alistipes putredinis	0	1	1	0
Alistipes sp. HGB5	0	1	1	0
Bacteroides xylanisolvens	0	1	1	1
Bilophila wadsworthia	0	1	1	0
Blautia hansenii	0	1	1	0
Clostridium sp. L2-50	0	1	1	0
Eubacterium biforme	0	1	1	0
Eubacterium siraeum	0	1	1	0
Lachnospiraceae bacterium	0	1	1	0
Roseburia inulinivorans	0	1	1	0
Ruminococcus bromii	0	1	1	0
Ruminococcus sp. SR1/5	0	1	1	0
Acidaminococcus intestini	1	0	1	0
Bacteroides eggerthii	1	0	1	0
Bacteroides finegoldii	1	0	1	0
Bacteroides fragilis	1	0	1	0
Bacteroides intestinalis	1	0	1	0
Bacteroides thetaiotaomicron	1	0	1	1
Bifidobacterium bifidum	1	0	1	0
Bifidobacterium pseudocatenulatum	1	0	1	0
Coprococcus comes	1	0	1	0
Escherichia coli	1	0	1	1
Streptococcus salivarius	1	0	1	0
Eubacterium eligens	1	1	1	0
Alistipes shahii	1	1	1	0
Bacteroides caccae	1	1	1	1
Bacteroides plebeius	1	1	1	0
Bacteroides uniformis	1	1	1	1
Bacteroides vulgatus	1	1	1	1
Bifidobacterium adolescentis	1	1	1	1
Bifidobacterium longum	1	1	1	1
Collinsella aerofaciens	1	1	1	1
Dorea longicatena	1	1	1	1
Eubacterium rectale	1	1	1	0
Faecalibacterium prausnitzii	1	1	1	1
Odoribacter splanchnicus	1	1	1	0
Parabacteroides distasonis	1	1	1	1
Parabacteroides merdae	1	1	1	1
Sutterella wadsworthensis	1	1	1	0
Prevotella copri	1	1	1	0
Roseburia hominis	1	1	1	0
