# Supplementary material for: Identification of Clostridioides difficile-Inhibiting Gut Commensals Using Culturomics, Phenotyping, and Combinatorial Community Assembly
Source: mSystems. 2020 Feb 4;5(1):e00620-19. doi: 10.1128/mSystems.00620-19 (PMC7002114; doi:10.1128/mSystems.00620-19)
Supplement: TABLE S5 [file mSystems.00620-19-st005.xlsx]

## Sheet: SCFAs production
Supplementary Table 5: Levels of short chain fatty acidsproduced by strain in mBHI medium
Bacteria	Acetate (mM)	Propionate (mM)	Isobutyrate (mM)	Butyrate (mM)	Isovalerate (mM)	Valerate (mM)
Blank media (control)	0	0	0	0	0	0
Agathobacter rectalis SG-1778	3.175	2.775	0	4.22	1.115	0
Agathobaculum butyriciproducens SG-940	4.73	0	2.695	0	1.295	0
Alistipes indistinctus SG-1505	1.395	0.895	0	0	5.445	0
Alistipes onderdonkii SG-1146	4.255	0	0	0.14	0	0
Alistipes senegelansis SG-1516	4.635	0	0.385	0	0.385	0.16
Alistipes shahii SG-1245	1.84	0	0	0	0	0
Anaerostipes hadrus SG-540	0	0	0	4.195	1.285	0
Bacillus andreraoultii SG-1652	1.88	0	0	0	3.19	0
Bacillus circulans SG-1579	3.135	0.21	0	0	1.97	0
Bacillus licheniformis. SG-1680	0.5	0.855	1.58	0	2.095	0
Bacteroides caccae SG-1412	1.915	0.405	0	0	0	0
Bacteroides dorei SG-1212	3.175	0	0	0	0	0
Bacteroides eggerthi SG-431	1.89	0	0	0	0	0
Bacteroides finegoldii SG-1092	5.095	0.07	0	0	0	0
Bacteroides fragilis SG-1403	2.005	0.445	0	0	0.465	0
Bacteroides intestinalis SG-1387	0.34	0	0	0	3.5	0
Bacteroides massiliensis SG-920	0.675	0.1	0	0	2.23	0
Bacteroides nordii SG-1724	1.935	0	0	0	4.21	0
Bacteroides ovatus SG-853	1.575	0	0	0	0	0
Bacteroides salyersiae SG-1129	4.325	0	0	0.515	0.415	0
Bacteroides thetaiotaomicron SG-1401	4.905	0	0	0	0	0
Bacteroides uniformis SG-817	5	0	0	0.28	0	0
Bacteroides vulgatus SG-619	1.54	0	0	0	0	0.04
Barnesiella intestinihominis SG-1380	1.455	0.645	0	0	2.79	0
Bifidobacterium adolescentis SG-742	6.94	0	0	0.08	0.865	0
Bifidobacterium angulatum SG-967	3.895	0	0	0	0	0
Bifidobacterium bifidum SG-1310	4.855	0	0	0	0	0
Bifidobacterium catenulatum SG-1731	4.03	0	0	0.03	0	0
Bifidobacterium faecale SG-874	7.535	1.73	0.045	0.625	0.835	0
Bifidobacterium longum SG-552	3.68	0.25	0	0	0	0
Bifidobacterium pseudocatenulatum SG-1198	3.525	0.14	0	0	0	0
Bifidobacterium ruminantium SG-811	5.715	0.735	0	1.01	0.05	0
Blautia faecis SG-1121	6.46	0	0	0	0	0
Blautia luti SG-1740	4.895	2.82	0.315	1.605	0.96	0
Blautia obeum SG-764	5.95	0	0	0	1.935	0
Blautia producta SG-449	1.155	0.135	0	0	0	0
Blautia sp. SG-772	1.955	0.545	0	0	0.785	0
Blautia wexlerae SG-1662	5.085	0	0	0	0	0
Butyricicoccus pullicaecorum SG-388	0	0	0	1.01	3.06	0.02
Butyricimonas paravirosa SG-1991	3.1	0.14	0	5.305	0.485	0
Catenibacterium mitsuokai SG-899	4.75	0.255	0	0.395	0.27	0
Clostridium clostridioforme SG-1056	4.965	0	0	0	0	0
Clostridium hathewayi SG-729	2.08	0.045	0	0.05	1.25	0
Clostridium innocuum SG-1445	3.23	0	0	3.63	0.375	0.29
Clostridium lavalense SG-489	1.105	0.15	0	0	2.01	0
Clostridium nexile SG-586	2.915	0	0	0	0	0
Clostridium sardiniense SG-1390	1.33	0	0	0.08	0.795	0
Clostridium sp. SG-502	5.855	1.255	0.77	0.315	0.06	0
Collinsella aerofaciens SG-908	3.075	0	0	0	0	0
Coprococcus catus SG-963	3.685	0.27	0	1.095	0	0
Coprococcus comes SG-584	3.115	0.175	0	1.08	3.68	0
Cutibacterium acnes SG-689	4.69	3.445	0	0.215	0	0
Dorea longicatena SG-910	5.125	0	0.035	0.02	0	0
Drancourtella massiliensis SG-1321	3.78	0.275	0	0	0	0
Eisenbergiella tayi SG-1222	2.635	0	0	0	0	0
Enterococcus faecalis SG-490	3.075	0	0	0	0	0
Escherichia coli SG-1357	3.965	0	0	0	0	0
Eubacterium callanderi SG-1525	3.09	0	0	0.77	3.865	0
Eubacterium eligens SG-1791	3.79	0	0	0	2.735	0
Fecalibacterium prausnitzii SG-1377	0	0.09	0	1.11	0	0
Flavonifractor plautii SG-1616	6.005	1.16	0	0.635	0	0.04
Fusicatenibacter saccharivorans SG-858	1.32	0	0	0	0	0
Intestinimonas butyriciproducens SG-1065	0	0	0	6.775	3.46	0
Lactobacillus rogosae SG-1170	7.105	0	0	0.195	0	0
Lactobacillus ruminis SG-777	1.01	0	0	0.17	5.24	0
Longibaculum muris SG-969	3.79	0	0	0.03	0.235	0
Massiliomicrobiota timonensis SG-1402	4.905	0	0	0	0	0
Megasphaera indica SG-518	2.015	0	0.19	1.855	3.87	0.13
Odoribacter splanchnicus SG-848	1.77	0	0	0	0	0
Olsenella umbonata SG-635	4.135	0	0	1.43	1.515	0
Parabacteroides distanosis SG-828	1.95	0	0	0	0	0
Parabacteroides merdae SG-560	1.02	0	0	0	0	0
Prevotella copri SG-1727	2.85	0	0	0	0	0
Roseburia hominis SG-731	0.34	0	0	1.72	2.355	0
Ruminococcus faecis SG-895	2.32	0	0	0.025	0	0
Ruminococcus sp SG-1609	0.43	0	0	0	4.325	0
Sellimonas intestinalis SG-522	2.595	0.265	0	0	0	0
Staphylococcus epidermidis SG-1665	1.61	0.45	0.795	0	2.545	0
Staphylococcus hominis SG-1346	3.075	1.075	0	2.915	5.115	0
Staphylococcus saprophyticus SG-1585	0.405	0	0	4.235	2.87	0
Streptococcus salivarius SG-533	0.545	0	0.05	0	4.79	0
Turicibacter sanguinis SG-1667	5.375	0.07	0	0.165	0	0
Clostridium difficile SG-1408	3.89	0	0	0.08	0.125	0
Salmonella enterica SG-982	5.075	0	0	0.04	0	0
