# Supplementary material for: Identification of Clostridioides difficile-Inhibiting Gut Commensals Using Culturomics, Phenotyping, and Combinatorial Community Assembly
Source: mSystems. 2020 Feb 4;5(1):e00620-19. doi: 10.1128/mSystems.00620-19 (PMC7002114; doi:10.1128/mSystems.00620-19)
Supplement: TABLE S6 [file mSystems.00620-19-st006.xls]

## Sheet: Traitor prediction
Supplementary Table 6: Phenotypic prediction for the 102 isolates from this study using the Traitar package. Each column represents one of 67 traits whereas rows represent 102 isolates from this study.
0=negative, 1= Predicted by Phypat algorithm alone, 2= Predicted by PGL algorithm alone, 3=Predicted by both Phypat and PGL algorithms
SN	Bacteria name	Strain number	Indole	D-Xylose	Starch hydrolysis	Growth on MacConkey agar	Catalase	Gelatin hydrolysis	Cellobiose	Urea hydrolysis	Growth at 42Â°C	Glycerol	Voges Proskauer	Pyrrolidonyl-beta-naphthylamide	Coccus - clusters or groups predominate	Coccus	Lipase	D-Mannitol	Trehalose	Aerobe	Lysine decarboxylase	Motile	Nitrite to gas	Coccus - pairs or chains predominate	Maltose	Growth on ordinary blood agar	Colistin-Polymyxin susceptible	Gas from glucose	Acetate utilization	Melibiose	Malonate	Spore formation	Yellow pigment	DNase	myo-Inositol	Methyl red	Nitrate to nitrite	ONPG (beta galactosidase)	D-Mannose	Gram positive	Anaerobe	Growth in 6.5% NaCl	Bile-susceptible	Glucose fermenter	Glucose oxidizer	Gram negative	Ornithine decarboxylase	Salicin	L-Arabinose
1	Bacteroides plebeius SG-1050	SG-1050	1	3	2	0	0	1	0	0	3	0	0	0	0	0	0	1	3	0	0	0	0	0	3	3	0	0	0	3	0	0	0	0	0	0	0	3	3	0	3	0	0	3	0	3	0	0	3
2	Clostridium clostridioforme SG-1056	SG-1056	0	3	0	0	0	1	0	0	2	2	0	0	0	0	0	3	2	0	0	3	0	0	3	3	0	3	0	3	0	2	0	2	0	0	0	3	3	3	3	0	3	3	0	0	0	3	3
3	Intestinimonas butyriciproducens SG-1065	SG-1065	0	0	0	0	0	1	0	0	3	1	0	0	0	0	0	0	0	0	0	0	0	0	3	3	2	2	0	0	0	3	0	0	0	0	0	0	0	3	3	0	3	0	0	0	0	0	0
4	Staphylococcus succinus subs casei SG-1086	SG-1086	0	0	0	0	3	0	0	3	2	3	3	3	3	3	0	3	3	0	0	0	0	0	3	3	3	0	1	0	0	0	1	1	0	0	0	3	1	3	0	3	0	3	0	0	0	0	0
5	Sutterella wadsworthensis SG-1090	SG-1090	0	0	0	0	2	0	0	0	2	1	3	0	0	0	0	0	0	0	3	0	0	0	0	2	3	0	0	0	3	0	0	1	0	0	1	0	0	0	3	0	0	0	0	3	2	0	0
6	Bacteroides finegoldii SG-1092	SG-1092	3	3	2	0	0	3	0	0	3	0	0	2	0	0	0	0	3	0	0	0	0	0	3	3	0	0	0	3	0	0	0	0	0	0	0	3	3	0	3	0	2	3	0	3	0	0	3
7	Blautia faecis SG-1121	SG-1121	0	3	2	0	0	0	0	0	3	2	0	0	0	0	0	3	0	0	0	0	0	2	3	3	0	2	0	3	0	2	0	0	0	0	0	3	3	3	3	0	0	3	0	0	0	2	3
8	Bacteroides salyersiae SG-1129	SG-1129	1	3	2	0	3	3	0	0	3	0	0	0	0	0	0	3	3	0	0	0	0	0	3	3	0	0	2	3	0	0	0	0	0	0	0	3	3	0	3	0	2	3	0	3	0	0	3
9	Alistipes onderdonkii SG-1146	SG-1146	3	3	1	0	0	3	0	0	3	0	0	0	0	0	0	0	3	0	0	0	0	0	3	3	2	1	0	1	0	0	0	0	0	0	0	3	3	0	3	0	2	3	0	3	0	0	0
10	Olsenella scatoligenes SG-1167	SG-1167	0	0	0	0	0	0	0	0	0	0	0	2	0	3	0	0	3	0	0	0	0	0	3	3	0	0	0	1	1	0	0	0	0	0	0	3	3	3	3	0	0	3	0	0	0	0	0
11	Eggerthella lenta SG-1169	SG-1169	0	0	0	0	0	0	0	0	2	0	0	0	0	0	0	0	0	0	0	0	0	0	0	3	0	0	0	0	0	0	0	0	0	0	0	0	0	3	3	0	0	0	0	0	0	0	0
12	Lactobacillus rogosae SG-1170	SG-1170	0	3	0	0	0	0	0	0	2	2	0	0	0	0	0	0	0	0	0	3	0	0	0	3	1	1	0	0	0	0	0	0	0	0	0	3	0	3	3	0	3	3	0	0	0	1	0
13	Bifidobacterium pseudocatenulatum SG-1198	SG-1198	0	3	2	0	0	0	0	0	3	0	0	0	0	0	0	0	1	0	0	0	0	0	3	3	0	0	0	3	0	0	0	0	0	0	0	3	1	3	3	0	0	3	0	0	0	1	3
14	Bacteroides dorei SG-1212	SG-1212	3	3	2	0	0	3	0	0	3	0	0	0	0	0	0	1	3	0	0	0	0	0	3	3	0	0	2	3	0	0	0	0	0	0	0	3	3	0	3	0	0	3	0	3	0	0	3
15	Eisenbergiella tayi SG-1222	SG-1222	0	0	0	0	3	0	0	3	2	3	3	3	3	3	0	3	3	0	0	0	0	0	3	3	3	0	1	0	0	0	1	1	0	0	0	3	1	3	0	3	0	3	0	0	0	0	0
16	Alistipes shahii SG-1245	SG-1245	1	2	1	0	0	1	0	0	3	0	0	0	0	0	0	0	0	0	0	0	0	0	0	3	0	1	0	0	0	0	0	1	0	0	0	3	2	0	3	0	3	3	0	3	0	0	0
17	Bifidobacterium bifidum SG-1310	SG-1310	0	0	0	0	0	0	0	0	0	0	3	3	0	0	0	0	0	0	0	0	0	0	0	3	0	0	0	3	0	0	0	0	0	0	0	3	1	3	3	0	0	3	0	0	0	3	0
18	Drancourtella massiliensis SG-1321	SG-1321	0	0	0	0	0	1	0	0	3	0	0	3	0	3	0	0	0	0	0	0	0	0	3	3	0	2	0	0	0	2	0	0	0	0	0	3	1	3	3	0	3	3	0	0	0	1	3
19	Staphylococcus hominis SG-1346	SG-1346	0	0	0	0	3	0	0	3	3	3	3	3	3	3	0	0	1	0	0	0	0	0	3	3	3	0	1	0	0	0	0	3	0	0	3	0	0	3	0	3	2	3	0	0	0	0	0
20	Escherichia coli SG-1357	SG-1357	3	3	0	3	3	0	0	0	3	3	0	0	0	0	0	3	3	0	3	3	0	0	3	3	3	3	2	0	0	0	0	0	0	3	3	3	3	0	0	0	2	3	0	3	1	0	3
21	Fecalibacterium prausnitzii SG-1377	SG-1377	0	2	0	0	0	0	0	0	1	1	0	0	0	0	0	1	2	0	0	0	0	0	3	3	2	3	0	0	0	0	0	0	0	0	0	3	3	3	3	0	2	3	0	0	0	1	0
22	Barnesiella intestinihominis SG-1380	SG-1380	3	3	0	0	0	3	0	0	3	0	0	0	0	0	0	0	0	0	0	0	0	0	3	3	0	0	0	2	0	0	0	1	0	0	0	3	0	0	3	0	0	3	0	3	0	0	0
23	Bacteroides intestinalis SG-1387	SG-1387	3	3	3	0	3	3	0	0	3	0	0	2	0	0	0	0	3	0	0	0	0	0	3	3	0	0	0	3	0	0	0	1	0	0	0	3	3	0	3	0	0	3	0	3	0	0	3
24	Clostridium sardiniense SG-1390	SG-1390	0	0	3	0	0	1	0	0	3	0	0	3	0	0	0	0	0	0	0	3	0	0	3	3	0	0	1	0	0	1	0	0	0	0	0	0	2	3	3	0	0	3	0	0	0	2	0
25	Duodenibacillus massiliensis SG-1391	SG-1391	0	0	0	0	0	0	0	0	2	1	0	0	0	0	0	0	0	2	0	0	1	0	0	2	1	0	0	0	0	0	0	0	0	0	1	1	0	0	2	0	1	0	0	3	2	0	0
26	Bacteroides thetaiotaomicron SG-1401	SG-1401	3	3	2	0	3	3	0	0	3	0	0	2	0	0	0	0	3	0	0	0	0	0	3	3	0	1	0	3	0	0	0	0	0	0	0	3	3	0	3	0	2	3	0	3	0	0	3
27	Massiliomicrobiota timonensis SG-1402	SG-1402	0	0	0	0	0	0	0	0	2	0	0	3	0	1	0	0	3	0	0	0	0	0	3	3	0	0	0	0	0	0	0	0	0	0	0	0	2	3	3	0	0	3	0	0	0	3	0
28	Bacteroides fragilis SG-1403	SG-1403	3	3	0	0	3	3	0	0	3	0	0	2	0	0	0	0	3	0	0	0	0	0	3	3	0	1	0	0	0	0	0	0	0	0	0	3	3	0	3	0	0	3	0	3	0	0	0
29	Clostridium difficile SG-1408	SG-1408	0	0	0	0	0	1	0	0	3	0	0	3	0	0	0	3	3	0	0	2	0	0	0	3	0	1	0	0	0	3	0	0	0	0	0	0	3	3	3	0	0	3	0	0	0	3	0
30	Bacteroides caccae SG-1412	SG-1412	1	3	2	0	0	3	0	0	3	0	0	0	0	0	0	1	1	0	0	0	0	0	3	3	0	1	0	3	0	0	0	0	0	0	0	3	3	0	3	0	3	3	0	3	0	0	3
31	Clostridium innocuum SG-1445	SG-1445	0	3	1	0	0	2	0	0	1	0	0	3	0	0	0	1	3	0	2	0	0	0	3	3	0	0	0	0	3	3	0	2	0	0	0	2	3	3	3	0	0	3	0	0	0	3	0
32	Phascolarctobacterium succinatutens SG-1453	SG-1453	0	0	0	0	0	0	0	0	0	0	3	1	0	2	0	0	0	0	0	0	0	0	0	3	3	0	0	0	3	0	0	0	0	0	0	0	0	0	3	2	3	0	0	3	0	0	0
33	Alistipes indistinctus SG-1505	SG-1505	1	0	0	0	1	1	0	0	3	0	0	0	0	0	0	0	1	0	0	0	0	0	2	3	0	0	0	3	0	0	0	0	0	0	0	3	3	0	3	0	3	3	0	3	0	0	1
34	Alistipes senegelansis SG-1516	SG-1516	1	2	1	0	2	2	0	3	3	0	0	0	0	0	0	0	3	0	0	0	0	0	3	3	0	1	0	3	0	0	0	1	0	0	0	3	3	0	3	0	2	3	0	3	0	0	0
35	Eubacterium callanderi SG-1525	SG-1525	0	0	0	0	0	0	0	0	3	0	3	0	0	0	0	2	0	0	2	0	0	0	3	3	0	0	1	0	0	0	0	0	0	0	0	0	0	3	3	0	2	3	0	0	0	2	0
36	Bacillus circulans SG-1579	SG-1579	0	1	3	0	3	3	0	3	3	3	0	0	0	0	1	2	3	0	0	3	0	0	3	3	0	0	3	0	3	3	0	2	2	1	0	3	3	3	0	3	2	3	0	0	0	3	3
37	Staphylococcus saprophyticus SG-1585	SG-1585	0	0	0	0	3	0	0	3	2	3	3	3	3	3	0	3	3	0	0	0	0	0	3	3	3	0	1	0	0	0	1	1	0	0	0	3	1	3	0	3	0	3	0	0	0	0	0
38	Clostridium perfringens SG-1603	SG-1603	0	0	3	0	0	3	0	0	3	0	0	3	0	0	0	0	0	0	0	0	0	0	3	3	0	0	1	0	0	3	0	3	0	0	0	3	3	3	3	0	0	3	0	0	0	0	0
39	Ruminococcus sp SG-1609	SG-1609	0	2	1	0	0	0	0	3	3	0	0	0	0	0	0	0	0	0	0	0	0	0	3	3	0	0	0	0	0	0	0	2	0	0	0	3	2	3	3	0	1	3	0	0	0	3	0
40	Flavonifractor plautii SG-1616	SG-1616	0	2	0	0	0	2	0	0	3	0	0	0	0	0	0	1	0	0	0	1	0	0	3	3	0	0	0	0	0	3	0	0	0	0	0	0	0	3	3	0	3	0	0	0	0	0	0
41	Bacillus andreraoultii SG-1652	SG-1652	0	0	0	0	3	0	0	0	3	0	0	0	0	0	0	0	0	2	0	3	0	0	3	3	0	0	3	0	3	3	0	1	0	0	3	0	1	3	0	3	0	3	0	0	0	0	0
42	Blautia wexlerae SG-1662	SG-1662	0	0	3	0	0	3	0	0	3	0	0	3	0	0	0	0	1	0	0	0	0	0	3	3	0	0	1	0	0	3	0	3	0	0	0	3	3	3	3	0	0	3	0	0	0	0	0
43	Staphylococcus epidermidis SG-1665	SG-1665	0	0	0	0	3	0	0	3	3	3	3	0	3	3	0	0	0	0	0	0	0	0	3	3	0	0	1	0	0	0	0	3	0	0	3	0	0	3	0	3	0	3	0	0	0	0	0
44	Turicibacter sanguinis SG-1667	SG-1667	0	0	3	0	0	1	0	0	3	0	0	3	0	0	0	1	3	0	0	0	0	0	3	3	0	2	0	1	0	3	0	1	0	0	0	3	3	3	1	0	0	3	0	0	0	3	0
45	Bacillus sp. SG-1680	SG-1680	0	3	3	0	3	3	0	0	3	3	3	3	0	0	3	3	3	0	0	3	0	0	3	3	2	0	3	0	3	3	0	3	0	0	3	3	3	3	0	3	2	3	0	0	0	3	3
46	Bacteroides nordii SG-1724	SG-1724	3	3	3	0	2	3	0	0	3	0	0	2	0	0	0	0	3	0	0	0	0	0	3	3	0	0	0	3	0	0	0	1	0	0	0	3	3	0	3	0	2	3	0	3	0	0	1
47	Prevotella copri SG-1727	SG-1727	1	3	3	0	0	3	0	0	3	0	0	0	0	0	0	1	0	0	0	0	0	0	3	3	0	0	0	3	0	0	0	0	0	0	0	3	3	0	3	0	3	3	0	3	0	0	3
48	Bifidobacterium catenulatum SG-1731	SG-1731	0	3	0	0	0	0	0	0	3	0	0	2	0	2	0	2	3	0	0	0	0	0	3	3	0	1	0	3	0	0	0	0	0	0	0	3	3	3	3	0	0	3	0	0	0	1	3
49	Blautia luti SG-1740	SG-1740	0	3	0	0	0	0	0	3	3	0	0	0	0	0	0	3	3	0	0	0	0	0	3	3	0	3	0	1	0	0	0	0	0	0	0	3	3	3	3	0	0	3	0	0	0	2	3
50	Agathobacter rectalis SG-1778	SG-1778	0	0	2	0	0	0	0	0	3	0	0	0	0	2	0	2	0	0	0	3	0	0	3	3	2	3	0	2	0	0	0	0	0	0	0	3	3	3	3	0	0	3	0	0	0	0	0
51	Eubacterium eligens SG-1791	SG-1791	0	3	0	0	0	0	0	0	3	0	0	0	0	0	0	1	2	0	0	3	0	0	0	3	0	1	0	0	3	0	0	0	0	0	0	3	2	3	3	0	3	3	0	0	0	3	0
52	Butyricimonas paravirosa SG-1991	SG-1991	3	0	1	0	3	3	0	0	3	0	0	3	0	0	0	0	0	0	0	0	0	0	0	3	0	0	0	0	0	0	0	0	0	0	0	3	2	0	3	0	3	3	0	3	0	0	0
53	Acidaminococcus intestini SG-356	SG-356	0	0	0	0	0	0	0	0	3	0	0	1	0	3	0	0	0	0	0	0	0	3	0	3	3	0	0	0	3	0	0	0	0	0	0	0	0	0	3	0	3	0	0	3	0	0	0
54	Butyricicoccus pullicaecorum SG-388	SG-388	0	3	3	0	0	3	0	0	3	0	0	2	0	0	0	1	3	0	0	0	0	0	3	3	0	0	2	3	2	0	0	2	0	0	0	3	3	2	3	0	0	3	0	3	0	3	3
55	Paeniclostridium sordelli SG-406	SG-406	0	0	0	0	0	1	0	0	3	0	0	3	0	0	2	0	2	0	0	3	0	0	0	3	0	1	2	0	0	3	0	3	0	0	0	3	0	3	3	0	0	3	0	0	0	0	0
56	Megamonas funiformis SG-408	SG-408	0	1	0	0	0	0	0	0	2	0	0	0	0	0	0	3	3	0	0	0	0	0	3	3	3	0	0	1	1	0	0	0	0	0	0	3	3	0	3	0	3	3	0	3	0	0	3
57	Clostridium ramosum SG-428	SG-428	0	2	1	0	0	2	0	0	3	0	0	0	0	0	0	0	3	0	0	0	0	0	3	3	0	2	0	0	0	3	0	2	0	0	0	3	3	2	3	0	3	3	0	2	0	3	0
58	Bacteroides eggerthi SG-431	SG-431	3	3	3	0	2	3	0	0	3	0	0	0	0	0	0	1	2	0	0	0	0	0	3	3	0	0	0	3	0	0	0	1	0	0	0	3	3	0	3	0	0	3	0	3	0	0	3
59	Clostridium tertium SG-436	SG-436	0	0	3	0	0	3	0	3	3	0	0	3	0	0	0	1	3	0	0	3	0	0	3	3	0	2	0	0	2	3	0	3	0	0	0	3	3	3	3	0	0	3	0	0	0	3	0
60	Clostridium paraputrificum SG-444	SG-444	0	0	3	0	0	3	0	0	3	0	0	3	0	0	0	0	3	0	3	3	0	0	3	3	0	2	0	0	2	3	0	2	0	0	0	3	3	3	3	0	0	3	0	0	0	3	0
61	Blautia producta SG-449	SG-449	0	3	0	0	0	1	0	3	3	0	0	0	0	0	0	3	3	0	2	0	0	0	3	3	0	3	0	1	0	2	0	0	0	0	0	3	3	3	3	0	3	3	0	0	0	2	3
62	Clostridium lavalense SG-489	SG-489	0	2	0	0	0	0	0	0	3	0	0	0	0	0	0	3	2	0	0	0	0	0	3	3	2	0	0	0	0	2	0	0	0	0	0	3	3	3	3	0	3	3	0	0	0	3	3
63	Enterococcus faecalis SG-490	SG-490	0	0	3	0	0	0	0	0	3	3	3	3	0	3	0	3	3	0	0	0	0	3	3	3	0	0	0	0	0	0	0	0	0	0	0	3	3	3	0	3	0	3	0	0	0	3	0
64	Clostridium sp. SG-502	SG-502	0	0	0	0	0	0	0	0	3	0	0	3	0	1	0	0	2	0	0	0	0	0	2	3	0	0	0	0	0	0	0	0	0	0	0	3	2	3	3	0	0	3	0	0	0	3	0
65	Megasphaera indica SG-518	SG-518	0	0	0	0	0	1	0	0	2	0	3	0	0	0	0	3	0	0	0	0	0	2	2	3	3	0	0	0	0	0	0	0	0	0	0	0	0	0	3	0	3	0	0	3	0	0	0
66	Sellimonas intestinalis SG-522	SG-522	0	0	0	0	0	1	0	0	2	0	0	3	0	3	0	2	0	0	0	0	0	0	3	3	0	2	0	0	0	2	0	0	0	0	0	3	1	3	3	0	3	3	0	0	3	1	3
67	Klebsiella pneumoniae SG-529	SG-529	1	3	1	3	3	0	3	3	3	3	3	3	0	0	0	3	3	0	0	0	0	0	3	3	3	3	0	3	3	0	2	0	2	3	3	3	3	0	0	0	2	3	0	3	1	3	3
68	Streptococcus salivarius SG-533	SG-533	0	0	1	0	0	0	0	0	3	0	3	0	2	3	0	0	3	0	0	0	0	3	3	3	0	0	0	0	1	0	0	0	0	0	0	0	3	3	0	0	0	3	0	0	0	3	0
69	Anaerostipes hadrus SG-540	SG-540	0	0	1	0	0	0	0	0	3	2	0	0	0	0	0	3	3	0	0	0	0	0	3	3	0	0	0	0	1	0	0	0	0	0	0	3	3	3	3	0	3	3	0	0	0	0	0
70	Bifidobacterium longum SG-552	SG-552	0	2	0	0	0	0	0	0	0	0	0	0	0	0	0	0	0	0	0	0	0	0	3	3	0	0	0	3	0	0	0	0	0	0	0	3	3	3	3	0	0	3	0	0	0	3	3
71	Parabacteroides merdae SG-560	SG-560	3	3	1	0	0	3	0	0	3	0	0	2	0	0	0	1	3	0	0	0	0	0	3	3	0	0	2	3	0	0	0	0	0	0	0	3	3	0	3	0	3	3	0	3	0	0	1
72	Coprococcus comes SG-584	SG-584	0	3	0	0	0	0	0	0	3	0	0	3	0	0	0	1	0	0	0	0	0	0	3	3	0	1	0	0	0	0	0	2	0	0	0	3	3	3	3	0	2	3	0	0	0	0	3
73	Clostridium nexile SG-586	SG-586	0	0	3	0	0	0	0	0	3	0	0	0	0	0	0	0	2	0	0	0	0	0	3	3	0	2	0	0	0	2	0	2	0	0	0	3	1	3	3	0	0	3	0	0	0	1	0
74	Prevotella stercorea SG-608	SG-608	1	0	0	0	0	3	0	0	3	0	0	0	0	0	0	1	0	0	0	0	0	0	3	3	0	0	0	3	0	0	0	0	0	0	0	3	3	0	3	0	3	3	0	3	0	0	0
75	Bacteroides vulgatus SG-619	SG-619	3	3	2	0	0	3	0	0	3	0	0	0	0	0	0	1	3	0	0	0	0	0	3	3	0	0	2	3	0	0	0	0	0	0	0	3	3	0	3	0	0	3	0	3	0	0	3
76	Olsenella umbonata SG-635	SG-635	0	0	0	0	0	0	0	0	1	0	0	0	0	3	0	0	2	0	0	0	0	0	2	3	0	0	1	1	0	0	0	0	0	0	0	0	2	3	3	0	0	3	0	0	0	0	0
77	Cutibacterium acnes SG-689	SG-689	0	0	0	0	3	1	0	0	0	0	0	0	0	0	0	3	0	0	0	0	0	0	0	3	0	0	0	0	0	0	0	0	0	0	3	3	2	3	3	3	3	3	0	0	0	0	0
78	Clostridium hathewayi SG-729	SG-729	0	3	2	0	0	2	0	3	3	2	0	3	0	0	0	3	3	0	2	3	0	0	3	3	0	3	0	1	2	3	0	0	0	0	0	3	3	3	3	0	3	3	0	0	0	3	3
79	Roseburia hominis SG-731	SG-731	0	3	0	0	0	0	0	0	3	2	0	0	0	0	0	1	0	0	0	3	0	0	3	3	2	3	0	1	0	0	0	2	0	0	0	3	2	3	3	0	3	3	0	0	0	3	3
80	Bifidobacterium adolescentis SG-742	SG-742	0	3	3	0	0	0	0	0	0	0	0	0	0	0	0	0	1	0	0	0	0	0	3	3	0	1	0	3	3	0	0	0	0	0	0	3	3	3	3	0	0	3	0	0	0	3	3
81	Blautia obeum SG-764	SG-764	0	2	2	0	0	0	0	0	3	0	0	0	0	0	0	0	0	0	0	0	0	1	3	3	0	2	0	1	1	0	0	0	0	0	0	3	1	3	3	0	1	3	0	0	0	3	3
82	Blautia sp. SG-772	SG-772	0	3	3	0	0	1	0	0	1	0	0	0	0	0	0	3	0	0	0	0	0	0	3	3	0	3	0	1	1	0	0	0	0	0	0	3	1	3	3	0	3	3	0	0	0	0	3
83	Lactobacillus ruminis SG-777	SG-777	0	0	0	0	0	0	0	3	2	0	0	1	0	0	0	0	2	0	0	3	0	0	3	3	0	0	0	2	0	0	0	0	0	0	0	3	3	3	1	0	0	3	0	0	2	3	0
84	Bifidobacterium ruminantium SG-811	SG-811	0	0	3	0	0	0	0	0	2	0	0	1	0	0	0	0	3	0	0	0	0	0	3	3	0	0	0	3	0	0	0	0	0	0	0	3	3	3	3	0	0	3	0	0	0	3	0
85	Bacteroides uniformis SG-817	SG-817	3	3	3	0	0	3	0	0	3	0	0	0	0	0	0	1	3	0	0	0	0	0	3	3	0	0	0	3	0	0	0	0	0	0	0	3	3	0	3	0	0	3	0	3	0	0	3
86	Parabacteroides distanosis SG-828	SG-828	1	3	0	0	3	3	0	0	3	0	0	2	0	0	0	0	3	0	0	0	0	0	3	3	0	0	0	3	0	0	0	0	0	0	0	3	3	0	3	0	0	3	0	3	0	0	3
87	Odoribacter splanchnicus SG-848	SG-848	3	0	0	0	0	3	0	3	3	0	0	3	0	0	0	0	3	0	0	0	0	0	0	3	2	0	0	0	0	0	0	0	0	0	0	3	2	0	3	0	3	3	0	3	0	0	0
88	Bacteroides ovatus SG-853	SG-853	3	3	2	0	2	3	0	0	3	0	0	0	0	0	0	1	3	0	0	0	0	0	3	3	0	1	0	3	0	0	0	0	0	0	0	3	3	0	3	0	3	3	0	3	0	0	3
89	Fusicatenibacter saccharivorans SG-858	SG-858	0	3	0	0	0	1	0	3	3	0	0	3	0	0	0	1	0	0	0	0	0	0	3	3	0	1	0	0	1	0	0	0	0	0	0	3	3	3	3	0	1	3	0	0	0	3	0
90	Bifidobacterium faecale SG-874	SG-874	0	3	3	0	0	0	0	0	0	0	0	0	0	0	0	0	1	0	0	0	0	0	3	3	0	1	0	3	0	0	0	0	0	0	0	3	3	3	3	0	0	3	0	0	0	1	3
91	Ruminococcus faecis SG-895	SG-895	0	2	0	0	0	1	0	0	3	0	0	0	0	1	0	1	2	0	0	0	0	0	3	3	0	2	0	1	0	0	0	0	0	0	0	3	1	3	3	0	0	3	0	0	0	1	3
92	Catenibacterium mitsuokai SG-899	SG-899	0	0	0	0	0	0	0	0	3	0	0	3	0	1	0	0	2	0	0	0	0	0	2	3	0	0	0	0	0	0	0	0	0	0	0	3	2	3	3	0	0	3	0	0	0	3	0
93	Collinsella aerofaciens SG-908	SG-908	0	2	0	0	0	0	0	0	3	0	0	0	0	2	0	1	0	0	0	0	0	0	2	3	0	1	1	0	0	0	0	0	0	0	0	0	3	3	3	0	0	3	0	0	0	3	0
94	Dorea longicatena SG-910	SG-910	3	3	1	0	0	3	0	0	3	0	0	2	0	0	0	1	3	0	0	0	0	0	3	3	0	0	2	3	0	0	0	0	0	0	0	3	3	0	3	0	3	3	0	3	0	0	1
95	Bacteroides massiliensis SG-920	SG-920	1	3	0	0	0	1	0	0	3	0	0	2	0	0	0	0	3	0	0	0	0	0	3	3	0	0	0	0	0	0	0	0	0	0	0	3	3	0	3	0	0	3	0	3	0	0	0
96	Roseburia faecis SG-935	SG-935	0	2	3	0	0	0	0	0	3	0	0	0	0	0	0	2	1	0	0	3	0	0	3	3	0	3	0	3	0	0	0	0	0	0	0	3	1	3	3	0	3	3	0	0	0	0	3
97	Agathobaculum butyriciproducens SG-940	SG-940	0	2	1	0	0	1	0	0	3	0	0	0	0	0	0	3	0	0	0	0	0	0	0	3	0	0	0	0	0	0	0	0	0	0	0	0	0	3	3	0	2	3	0	0	0	0	3
98	Staphylococcus pasteuri SG-956	SG-956	0	3	2	0	3	3	0	3	3	3	3	3	2	2	0	3	3	0	0	0	0	0	3	3	2	3	3	2	2	0	2	3	0	0	3	3	3	3	3	3	2	3	0	0	0	2	3
99	Coprococcus catus SG-963	SG-963	0	0	0	0	0	0	0	0	3	0	0	0	0	0	0	0	0	0	0	0	0	0	0	3	0	0	0	0	0	2	0	0	0	0	0	0	0	3	3	0	1	2	0	0	0	0	3
100	Bifidobacterium angulatum SG-967	SG-967	0	2	3	0	0	0	0	0	2	0	0	3	0	0	0	0	2	0	0	0	0	0	3	3	0	0	0	3	0	0	0	0	0	0	0	3	3	3	3	0	0	3	0	0	0	3	3
101	Longibaculum muris SG-969	SG-969	0	0	1	0	0	0	0	0	3	0	0	3	0	0	0	0	3	0	0	0	0	0	3	3	0	2	0	2	0	0	0	0	0	0	0	0	3	3	3	0	0	3	0	0	0	3	0
102	Salmonella enterica SG-982	SG-982	3	3	0	3	3	0	2	0	2	3	0	0	0	0	0	3	3	0	3	3	0	0	3	3	3	3	3	3	3	0	0	0	0	3	3	3	3	0	0	0	2	3	0	3	3	0	3
[truncated: 20 more columns]
