# Supplementary material for: Identification of Clostridioides difficile-Inhibiting Gut Commensals Using Culturomics, Phenotyping, and Combinatorial Community Assembly
Source: mSystems. 2020 Feb 4;5(1):e00620-19. doi: 10.1128/mSystems.00620-19 (PMC7002114; doi:10.1128/mSystems.00620-19)
Supplement: TABLE S7 [file mSystems.00620-19-st007.xlsx]

## Sheet: Consortium 15
Supplementary table 7: Strain combinations tested to identify the effect of species number and composition on C. difficile inhibition. Three tabs represent mix of 15, 12 and 10 species combinations
1	Bifidobacterium bifidum	Bacteroides eggerthii	Clostridium nexile	Lactobacillus rogosae	Bacillus licheniformis	Sellimonas intestinalis	Drancourtella massiliensis	Megasphaera indica	Blautia wexlerae	Parabacteroides merdae	Bacteroides finegoldi	Eubacterium eligens	Clostridium sp. SG502
2	Bifidobacterium bifidum	Bacteroides eggerthii	Clostridium nexile	Lactobacillus rogosae	Bacillus licheniformis	Sellimonas intestinalis	Drancourtella massiliensis	Megasphaera indica	Blautia wexlerae	Parabacteroides merdae	Bacteroides finegoldi	Eubacterium eligens		Prevotella copri
3	Bifidobacterium bifidum	Bacteroides eggerthii	Clostridium nexile	Lactobacillus rogosae	Bacillus licheniformis	Sellimonas intestinalis	Drancourtella massiliensis	Megasphaera indica	Blautia wexlerae	Parabacteroides merdae	Bacteroides finegoldi	Eubacterium eligens			Bacteroides vulgatus
4	Bifidobacterium bifidum	Bacteroides eggerthii	Clostridium nexile	Lactobacillus rogosae	Bacillus licheniformis	Sellimonas intestinalis	Drancourtella massiliensis	Megasphaera indica	Blautia wexlerae	Parabacteroides merdae	Bacteroides finegoldi		Clostridium sp. SG505	Prevotella copri
5	Bifidobacterium bifidum	Bacteroides eggerthii	Clostridium nexile	Lactobacillus rogosae	Bacillus licheniformis	Sellimonas intestinalis	Drancourtella massiliensis	Megasphaera indica	Blautia wexlerae	Parabacteroides merdae	Bacteroides finegoldi		Clostridium sp. SG506		Bacteroides vulgatus
6	Bifidobacterium bifidum	Bacteroides eggerthii	Clostridium nexile	Lactobacillus rogosae	Bacillus licheniformis	Sellimonas intestinalis	Drancourtella massiliensis	Megasphaera indica	Blautia wexlerae	Parabacteroides merdae	Bacteroides finegoldi			Prevotella copri	Bacteroides vulgatus
7	Bifidobacterium bifidum	Bacteroides eggerthii	Clostridium nexile	Lactobacillus rogosae	Bacillus licheniformis	Sellimonas intestinalis	Drancourtella massiliensis	Megasphaera indica	Blautia wexlerae	Parabacteroides merdae		Eubacterium eligens	Clostridium sp. SG508	Prevotella copri
8	Bifidobacterium bifidum	Bacteroides eggerthii	Clostridium nexile	Lactobacillus rogosae	Bacillus licheniformis	Sellimonas intestinalis	Drancourtella massiliensis	Megasphaera indica	Blautia wexlerae	Parabacteroides merdae		Eubacterium eligens	Clostridium sp. SG509		Bacteroides vulgatus
9	Bifidobacterium bifidum	Bacteroides eggerthii	Clostridium nexile	Lactobacillus rogosae	Bacillus licheniformis	Sellimonas intestinalis	Drancourtella massiliensis	Megasphaera indica	Blautia wexlerae	Parabacteroides merdae		Eubacterium eligens		Prevotella copri	Bacteroides vulgatus
10	Bifidobacterium bifidum	Bacteroides eggerthii	Clostridium nexile	Lactobacillus rogosae	Bacillus licheniformis	Sellimonas intestinalis	Drancourtella massiliensis	Megasphaera indica	Blautia wexlerae	Parabacteroides merdae			Clostridium sp. SG511	Prevotella copri	Bacteroides vulgatus
11	Bifidobacterium bifidum	Bacteroides eggerthii	Clostridium nexile	Lactobacillus rogosae	Bacillus licheniformis	Sellimonas intestinalis	Drancourtella massiliensis	Megasphaera indica	Blautia wexlerae		Bacteroides finegoldi	Eubacterium eligens	Clostridium sp. SG512	Prevotella copri
12	Bifidobacterium bifidum	Bacteroides eggerthii	Clostridium nexile	Lactobacillus rogosae	Bacillus licheniformis	Sellimonas intestinalis	Drancourtella massiliensis	Megasphaera indica	Blautia wexlerae		Bacteroides finegoldi	Eubacterium eligens	Clostridium sp. SG513		Bacteroides vulgatus
13	Bifidobacterium bifidum	Bacteroides eggerthii	Clostridium nexile	Lactobacillus rogosae	Bacillus licheniformis	Sellimonas intestinalis	Drancourtella massiliensis	Megasphaera indica	Blautia wexlerae		Bacteroides finegoldi	Eubacterium eligens		Prevotella copri	Bacteroides vulgatus
14	Bifidobacterium bifidum	Bacteroides eggerthii	Clostridium nexile	Lactobacillus rogosae	Bacillus licheniformis	Sellimonas intestinalis	Drancourtella massiliensis	Megasphaera indica	Blautia wexlerae		Bacteroides finegoldi		Clostridium sp. SG515	Prevotella copri	Bacteroides vulgatus
15	Bifidobacterium bifidum	Bacteroides eggerthii	Clostridium nexile	Lactobacillus rogosae	Bacillus licheniformis	Sellimonas intestinalis	Drancourtella massiliensis	Megasphaera indica	Blautia wexlerae			Eubacterium eligens	Clostridium sp. SG516	Prevotella copri	Bacteroides vulgatus
16	Bifidobacterium bifidum	Bacteroides eggerthii	Clostridium nexile	Lactobacillus rogosae	Bacillus licheniformis	Sellimonas intestinalis	Drancourtella massiliensis	Megasphaera indica		Parabacteroides merdae	Bacteroides finegoldi	Eubacterium eligens	Clostridium sp. SG517	Prevotella copri
17	Bifidobacterium bifidum	Bacteroides eggerthii	Clostridium nexile	Lactobacillus rogosae	Bacillus licheniformis	Sellimonas intestinalis	Drancourtella massiliensis	Megasphaera indica		Parabacteroides merdae	Bacteroides finegoldi	Eubacterium eligens	Clostridium sp. SG518		Bacteroides vulgatus
18	Bifidobacterium bifidum	Bacteroides eggerthii	Clostridium nexile	Lactobacillus rogosae	Bacillus licheniformis	Sellimonas intestinalis	Drancourtella massiliensis	Megasphaera indica		Parabacteroides merdae	Bacteroides finegoldi	Eubacterium eligens		Prevotella copri	Bacteroides vulgatus
19	Bifidobacterium bifidum	Bacteroides eggerthii	Clostridium nexile	Lactobacillus rogosae	Bacillus licheniformis	Sellimonas intestinalis	Drancourtella massiliensis	Megasphaera indica		Parabacteroides merdae	Bacteroides finegoldi		Clostridium sp. SG520	Prevotella copri	Bacteroides vulgatus
20	Bifidobacterium bifidum	Bacteroides eggerthii	Clostridium nexile	Lactobacillus rogosae	Bacillus licheniformis	Sellimonas intestinalis	Drancourtella massiliensis	Megasphaera indica		Parabacteroides merdae		Eubacterium eligens	Clostridium sp. SG521	Prevotella copri	Bacteroides vulgatus
21	Bifidobacterium bifidum	Bacteroides eggerthii	Clostridium nexile	Lactobacillus rogosae	Bacillus licheniformis	Sellimonas intestinalis	Drancourtella massiliensis	Megasphaera indica			Bacteroides finegoldi	Eubacterium eligens	Clostridium sp. SG522	Prevotella copri	Bacteroides vulgatus
22	Bifidobacterium bifidum	Bacteroides eggerthii	Clostridium nexile	Lactobacillus rogosae	Bacillus licheniformis	Sellimonas intestinalis	Drancourtella massiliensis		Blautia wexlerae	Parabacteroides merdae	Bacteroides finegoldi	Eubacterium eligens	Clostridium sp. SG523	Prevotella copri
23	Bifidobacterium bifidum	Bacteroides eggerthii	Clostridium nexile	Lactobacillus rogosae	Bacillus licheniformis	Sellimonas intestinalis	Drancourtella massiliensis		Blautia wexlerae	Parabacteroides merdae	Bacteroides finegoldi	Eubacterium eligens	Clostridium sp. SG524		Bacteroides vulgatus
24	Bifidobacterium bifidum	Bacteroides eggerthii	Clostridium nexile	Lactobacillus rogosae	Bacillus licheniformis	Sellimonas intestinalis	Drancourtella massiliensis		Blautia wexlerae	Parabacteroides merdae	Bacteroides finegoldi	Eubacterium eligens		Prevotella copri	Bacteroides vulgatus
25	Bifidobacterium bifidum	Bacteroides eggerthii	Clostridium nexile	Lactobacillus rogosae	Bacillus licheniformis	Sellimonas intestinalis	Drancourtella massiliensis		Blautia wexlerae	Parabacteroides merdae	Bacteroides finegoldi		Clostridium sp. SG526	Prevotella copri	Bacteroides vulgatus
26	Bifidobacterium bifidum	Bacteroides eggerthii	Clostridium nexile	Lactobacillus rogosae	Bacillus licheniformis	Sellimonas intestinalis	Drancourtella massiliensis		Blautia wexlerae	Parabacteroides merdae		Eubacterium eligens	Clostridium sp. SG527	Prevotella copri	Bacteroides vulgatus
27	Bifidobacterium bifidum	Bacteroides eggerthii	Clostridium nexile	Lactobacillus rogosae	Bacillus licheniformis	Sellimonas intestinalis	Drancourtella massiliensis		Blautia wexlerae		Bacteroides finegoldi	Eubacterium eligens	Clostridium sp. SG528	Prevotella copri	Bacteroides vulgatus
28	Bifidobacterium bifidum	Bacteroides eggerthii	Clostridium nexile	Lactobacillus rogosae	Bacillus licheniformis	Sellimonas intestinalis	Drancourtella massiliensis			Parabacteroides merdae	Bacteroides finegoldi	Eubacterium eligens	Clostridium sp. SG529	Prevotella copri	Bacteroides vulgatus
29	Bifidobacterium bifidum	Bacteroides eggerthii	Clostridium nexile	Lactobacillus rogosae	Bacillus licheniformis	Sellimonas intestinalis		Megasphaera indica	Blautia wexlerae	Parabacteroides merdae	Bacteroides finegoldi	Eubacterium eligens	Clostridium sp. SG530	Prevotella copri
30	Bifidobacterium bifidum	Bacteroides eggerthii	Clostridium nexile	Lactobacillus rogosae	Bacillus licheniformis	Sellimonas intestinalis		Megasphaera indica	Blautia wexlerae	Parabacteroides merdae	Bacteroides finegoldi	Eubacterium eligens	Clostridium sp. SG531		Bacteroides vulgatus
31	Bifidobacterium bifidum	Bacteroides eggerthii	Clostridium nexile	Lactobacillus rogosae	Bacillus licheniformis	Sellimonas intestinalis		Megasphaera indica	Blautia wexlerae	Parabacteroides merdae	Bacteroides finegoldi	Eubacterium eligens		Prevotella copri	Bacteroides vulgatus
32	Bifidobacterium bifidum	Bacteroides eggerthii	Clostridium nexile	Lactobacillus rogosae	Bacillus licheniformis	Sellimonas intestinalis		Megasphaera indica	Blautia wexlerae	Parabacteroides merdae	Bacteroides finegoldi		Clostridium sp. SG533	Prevotella copri	Bacteroides vulgatus
33	Bifidobacterium bifidum	Bacteroides eggerthii	Clostridium nexile	Lactobacillus rogosae	Bacillus licheniformis	Sellimonas intestinalis		Megasphaera indica	Blautia wexlerae	Parabacteroides merdae		Eubacterium eligens	Clostridium sp. SG534	Prevotella copri	Bacteroides vulgatus
34	Bifidobacterium bifidum	Bacteroides eggerthii	Clostridium nexile	Lactobacillus rogosae	Bacillus licheniformis	Sellimonas intestinalis		Megasphaera indica	Blautia wexlerae		Bacteroides finegoldi	Eubacterium eligens	Clostridium sp. SG535	Prevotella copri	Bacteroides vulgatus
35	Bifidobacterium bifidum	Bacteroides eggerthii	Clostridium nexile	Lactobacillus rogosae	Bacillus licheniformis	Sellimonas intestinalis		Megasphaera indica		Parabacteroides merdae	Bacteroides finegoldi	Eubacterium eligens	Clostridium sp. SG536	Prevotella copri	Bacteroides vulgatus
36	Bifidobacterium bifidum	Bacteroides eggerthii	Clostridium nexile	Lactobacillus rogosae	Bacillus licheniformis	Sellimonas intestinalis			Blautia wexlerae	Parabacteroides merdae	Bacteroides finegoldi	Eubacterium eligens	Clostridium sp. SG537	Prevotella copri	Bacteroides vulgatus
37	Bifidobacterium bifidum	Bacteroides eggerthii	Clostridium nexile	Lactobacillus rogosae	Bacillus licheniformis		Drancourtella massiliensis	Megasphaera indica	Blautia wexlerae	Parabacteroides merdae	Bacteroides finegoldi	Eubacterium eligens	Clostridium sp. SG538	Prevotella copri
38	Bifidobacterium bifidum	Bacteroides eggerthii	Clostridium nexile	Lactobacillus rogosae	Bacillus licheniformis		Drancourtella massiliensis	Megasphaera indica	Blautia wexlerae	Parabacteroides merdae	Bacteroides finegoldi	Eubacterium eligens	Clostridium sp. SG539		Bacteroides vulgatus
39	Bifidobacterium bifidum	Bacteroides eggerthii	Clostridium nexile	Lactobacillus rogosae	Bacillus licheniformis		Drancourtella massiliensis	Megasphaera indica	Blautia wexlerae	Parabacteroides merdae	Bacteroides finegoldi	Eubacterium eligens		Prevotella copri	Bacteroides vulgatus
40	Bifidobacterium bifidum	Bacteroides eggerthii	Clostridium nexile	Lactobacillus rogosae	Bacillus licheniformis		Drancourtella massiliensis	Megasphaera indica	Blautia wexlerae	Parabacteroides merdae	Bacteroides finegoldi		Clostridium sp. SG541	Prevotella copri	Bacteroides vulgatus
41	Bifidobacterium bifidum	Bacteroides eggerthii	Clostridium nexile	Lactobacillus rogosae	Bacillus licheniformis		Drancourtella massiliensis	Megasphaera indica	Blautia wexlerae	Parabacteroides merdae		Eubacterium eligens	Clostridium sp. SG542	Prevotella copri	Bacteroides vulgatus
42	Bifidobacterium bifidum	Bacteroides eggerthii	Clostridium nexile	Lactobacillus rogosae	Bacillus licheniformis		Drancourtella massiliensis	Megasphaera indica	Blautia wexlerae		Bacteroides finegoldi	Eubacterium eligens	Clostridium sp. SG543	Prevotella copri	Bacteroides vulgatus
43	Bifidobacterium bifidum	Bacteroides eggerthii	Clostridium nexile	Lactobacillus rogosae	Bacillus licheniformis		Drancourtella massiliensis	Megasphaera indica		Parabacteroides merdae	Bacteroides finegoldi	Eubacterium eligens	Clostridium sp. SG544	Prevotella copri	Bacteroides vulgatus
44	Bifidobacterium bifidum	Bacteroides eggerthii	Clostridium nexile	Lactobacillus rogosae	Bacillus licheniformis		Drancourtella massiliensis		Blautia wexlerae	Parabacteroides merdae	Bacteroides finegoldi	Eubacterium eligens	Clostridium sp. SG545	Prevotella copri	Bacteroides vulgatus
45	Bifidobacterium bifidum	Bacteroides eggerthii	Clostridium nexile	Lactobacillus rogosae	Bacillus licheniformis			Megasphaera indica	Blautia wexlerae	Parabacteroides merdae	Bacteroides finegoldi	Eubacterium eligens	Clostridium sp. SG546	Prevotella copri	Bacteroides vulgatus
46	Bifidobacterium bifidum	Bacteroides eggerthii	Clostridium nexile	Lactobacillus rogosae		Sellimonas intestinalis	Drancourtella massiliensis	Megasphaera indica	Blautia wexlerae	Parabacteroides merdae	Bacteroides finegoldi	Eubacterium eligens	Clostridium sp. SG547	Prevotella copri
47	Bifidobacterium bifidum	Bacteroides eggerthii	Clostridium nexile	Lactobacillus rogosae		Sellimonas intestinalis	Drancourtella massiliensis	Megasphaera indica	Blautia wexlerae	Parabacteroides merdae	Bacteroides finegoldi	Eubacterium eligens	Clostridium sp. SG548		Bacteroides vulgatus
48	Bifidobacterium bifidum	Bacteroides eggerthii	Clostridium nexile	Lactobacillus rogosae		Sellimonas intestinalis	Drancourtella massiliensis	Megasphaera indica	Blautia wexlerae	Parabacteroides merdae	Bacteroides finegoldi	Eubacterium eligens		Prevotella copri	Bacteroides vulgatus
49	Bifidobacterium bifidum	Bacteroides eggerthii	Clostridium nexile	Lactobacillus rogosae		Sellimonas intestinalis	Drancourtella massiliensis	Megasphaera indica	Blautia wexlerae	Parabacteroides merdae	Bacteroides finegoldi		Clostridium sp. SG550	Prevotella copri	Bacteroides vulgatus
50	Bifidobacterium bifidum	Bacteroides eggerthii	Clostridium nexile	Lactobacillus rogosae		Sellimonas intestinalis	Drancourtella massiliensis	Megasphaera indica	Blautia wexlerae	Parabacteroides merdae		Eubacterium eligens	Clostridium sp. SG551	Prevotella copri	Bacteroides vulgatus
51	Bifidobacterium bifidum	Bacteroides eggerthii	Clostridium nexile	Lactobacillus rogosae		Sellimonas intestinalis	Drancourtella massiliensis	Megasphaera indica	Blautia wexlerae		Bacteroides finegoldi	Eubacterium eligens	Clostridium sp. SG552	Prevotella copri	Bacteroides vulgatus
52	Bifidobacterium bifidum	Bacteroides eggerthii	Clostridium nexile	Lactobacillus rogosae		Sellimonas intestinalis	Drancourtella massiliensis	Megasphaera indica		Parabacteroides merdae	Bacteroides finegoldi	Eubacterium eligens	Clostridium sp. SG553	Prevotella copri	Bacteroides vulgatus
53	Bifidobacterium bifidum	Bacteroides eggerthii	Clostridium nexile	Lactobacillus rogosae		Sellimonas intestinalis	Drancourtella massiliensis		Blautia wexlerae	Parabacteroides merdae	Bacteroides finegoldi	Eubacterium eligens	Clostridium sp. SG554	Prevotella copri	Bacteroides vulgatus
54	Bifidobacterium bifidum	Bacteroides eggerthii	Clostridium nexile	Lactobacillus rogosae		Sellimonas intestinalis		Megasphaera indica	Blautia wexlerae	Parabacteroides merdae	Bacteroides finegoldi	Eubacterium eligens	Clostridium sp. SG555	Prevotella copri	Bacteroides vulgatus
55	Bifidobacterium bifidum	Bacteroides eggerthii	Clostridium nexile	Lactobacillus rogosae			Drancourtella massiliensis	Megasphaera indica	Blautia wexlerae	Parabacteroides merdae	Bacteroides finegoldi	Eubacterium eligens	Clostridium sp. SG556	Prevotella copri	Bacteroides vulgatus
56	Bifidobacterium bifidum	Bacteroides eggerthii	Clostridium nexile		Bacillus licheniformis	Sellimonas intestinalis	Drancourtella massiliensis	Megasphaera indica	Blautia wexlerae	Parabacteroides merdae	Bacteroides finegoldi	Eubacterium eligens	Clostridium sp. SG557	Prevotella copri
57	Bifidobacterium bifidum	Bacteroides eggerthii	Clostridium nexile		Bacillus licheniformis	Sellimonas intestinalis	Drancourtella massiliensis	Megasphaera indica	Blautia wexlerae	Parabacteroides merdae	Bacteroides finegoldi	Eubacterium eligens	Clostridium sp. SG558		Bacteroides vulgatus
58	Bifidobacterium bifidum	Bacteroides eggerthii	Clostridium nexile		Bacillus licheniformis	Sellimonas intestinalis	Drancourtella massiliensis	Megasphaera indica	Blautia wexlerae	Parabacteroides merdae	Bacteroides finegoldi	Eubacterium eligens		Prevotella copri	Bacteroides vulgatus
59	Bifidobacterium bifidum	Bacteroides eggerthii	Clostridium nexile		Bacillus licheniformis	Sellimonas intestinalis	Drancourtella massiliensis	Megasphaera indica	Blautia wexlerae	Parabacteroides merdae	Bacteroides finegoldi		Clostridium sp. SG560	Prevotella copri	Bacteroides vulgatus
60	Bifidobacterium bifidum	Bacteroides eggerthii	Clostridium nexile		Bacillus licheniformis	Sellimonas intestinalis	Drancourtella massiliensis	Megasphaera indica	Blautia wexlerae	Parabacteroides merdae		Eubacterium eligens	Clostridium sp. SG561	Prevotella copri	Bacteroides vulgatus
61	Bifidobacterium bifidum	Bacteroides eggerthii	Clostridium nexile		Bacillus licheniformis	Sellimonas intestinalis	Drancourtella massiliensis	Megasphaera indica	Blautia wexlerae		Bacteroides finegoldi	Eubacterium eligens	Clostridium sp. SG562	Prevotella copri	Bacteroides vulgatus
62	Bifidobacterium bifidum	Bacteroides eggerthii	Clostridium nexile		Bacillus licheniformis	Sellimonas intestinalis	Drancourtella massiliensis	Megasphaera indica		Parabacteroides merdae	Bacteroides finegoldi	Eubacterium eligens	Clostridium sp. SG563	Prevotella copri	Bacteroides vulgatus
63	Bifidobacterium bifidum	Bacteroides eggerthii	Clostridium nexile		Bacillus licheniformis	Sellimonas intestinalis	Drancourtella massiliensis		Blautia wexlerae	Parabacteroides merdae	Bacteroides finegoldi	Eubacterium eligens	Clostridium sp. SG564	Prevotella copri	Bacteroides vulgatus
64	Bifidobacterium bifidum	Bacteroides eggerthii	Clostridium nexile		Bacillus licheniformis	Sellimonas intestinalis		Megasphaera indica	Blautia wexlerae	Parabacteroides merdae	Bacteroides finegoldi	Eubacterium eligens	Clostridium sp. SG565	Prevotella copri	Bacteroides vulgatus
65	Bifidobacterium bifidum	Bacteroides eggerthii	Clostridium nexile		Bacillus licheniformis		Drancourtella massiliensis	Megasphaera indica	Blautia wexlerae	Parabacteroides merdae	Bacteroides finegoldi	Eubacterium eligens	Clostridium sp. SG566	Prevotella copri	Bacteroides vulgatus
66	Bifidobacterium bifidum	Bacteroides eggerthii	Clostridium nexile		Bacillus licheniformis	Sellimonas intestinalis	Drancourtella massiliensis	Megasphaera indica	Blautia wexlerae	Parabacteroides merdae	Bacteroides finegoldi	Eubacterium eligens	Clostridium sp. SG567	Prevotella copri	Bacteroides vulgatus
67	Bifidobacterium bifidum	Bacteroides eggerthii		Lactobacillus rogosae	Bacillus licheniformis	Sellimonas intestinalis	Drancourtella massiliensis	Megasphaera indica	Blautia wexlerae	Parabacteroides merdae	Bacteroides finegoldi	Eubacterium eligens	Clostridium sp. SG568	Prevotella copri
68	Bifidobacterium bifidum	Bacteroides eggerthii		Lactobacillus rogosae	Bacillus licheniformis	Sellimonas intestinalis	Drancourtella massiliensis	Megasphaera indica	Blautia wexlerae	Parabacteroides merdae	Bacteroides finegoldi	Eubacterium eligens	Clostridium sp. SG569		Bacteroides vulgatus
69	Bifidobacterium bifidum	Bacteroides eggerthii		Lactobacillus rogosae	Bacillus licheniformis	Sellimonas intestinalis	Drancourtella massiliensis	Megasphaera indica	Blautia wexlerae	Parabacteroides merdae	Bacteroides finegoldi	Eubacterium eligens		Prevotella copri	Bacteroides vulgatus
70	Bifidobacterium bifidum	Bacteroides eggerthii		Lactobacillus rogosae	Bacillus licheniformis	Sellimonas intestinalis	Drancourtella massiliensis	Megasphaera indica	Blautia wexlerae	Parabacteroides merdae	Bacteroides finegoldi		Clostridium sp. SG571	Prevotella copri	Bacteroides vulgatus
71	Bifidobacterium bifidum	Bacteroides eggerthii		Lactobacillus rogosae	Bacillus licheniformis	Sellimonas intestinalis	Drancourtella massiliensis	Megasphaera indica	Blautia wexlerae	Parabacteroides merdae		Eubacterium eligens	Clostridium sp. SG572	Prevotella copri	Bacteroides vulgatus
72	Bifidobacterium bifidum	Bacteroides eggerthii		Lactobacillus rogosae	Bacillus licheniformis	Sellimonas intestinalis	Drancourtella massiliensis	Megasphaera indica	Blautia wexlerae		Bacteroides finegoldi	Eubacterium eligens	Clostridium sp. SG573	Prevotella copri	Bacteroides vulgatus
73	Bifidobacterium bifidum	Bacteroides eggerthii		Lactobacillus rogosae	Bacillus licheniformis	Sellimonas intestinalis	Drancourtella massiliensis	Megasphaera indica		Parabacteroides merdae	Bacteroides finegoldi	Eubacterium eligens	Clostridium sp. SG574	Prevotella copri	Bacteroides vulgatus
74	Bifidobacterium bifidum	Bacteroides eggerthii		Lactobacillus rogosae	Bacillus licheniformis	Sellimonas intestinalis	Drancourtella massiliensis		Blautia wexlerae	Parabacteroides merdae	Bacteroides finegoldi	Eubacterium eligens	Clostridium sp. SG575	Prevotella copri	Bacteroides vulgatus
75	Bifidobacterium bifidum	Bacteroides eggerthii		Lactobacillus rogosae	Bacillus licheniformis	Sellimonas intestinalis		Megasphaera indica	Blautia wexlerae	Parabacteroides merdae	Bacteroides finegoldi	Eubacterium eligens	Clostridium sp. SG576	Prevotella copri	Bacteroides vulgatus
76	Bifidobacterium bifidum	Bacteroides eggerthii		Lactobacillus rogosae	Bacillus licheniformis		Drancourtella massiliensis	Megasphaera indica	Blautia wexlerae	Parabacteroides merdae	Bacteroides finegoldi	Eubacterium eligens	Clostridium sp. SG577	Prevotella copri	Bacteroides vulgatus
77	Bifidobacterium bifidum	Bacteroides eggerthii		Lactobacillus rogosae		Sellimonas intestinalis	Drancourtella massiliensis	Megasphaera indica	Blautia wexlerae	Parabacteroides merdae	Bacteroides finegoldi	Eubacterium eligens	Clostridium sp. SG578	Prevotella copri	Bacteroides vulgatus
78	Bifidobacterium bifidum	Bacteroides eggerthii		Lactobacillus rogosae	Bacillus licheniformis	Sellimonas intestinalis	Drancourtella massiliensis	Megasphaera indica	Blautia wexlerae	Parabacteroides merdae	Bacteroides finegoldi	Eubacterium eligens	Clostridium sp. SG579	Prevotella copri	Bacteroides vulgatus
79	Bifidobacterium bifidum		Clostridium nexile	Lactobacillus rogosae	Bacillus licheniformis	Sellimonas intestinalis	Drancourtella massiliensis	Megasphaera indica	Blautia wexlerae	Parabacteroides merdae	Bacteroides finegoldi	Eubacterium eligens	Clostridium sp. SG580	Prevotella copri
80	Bifidobacterium bifidum		Clostridium nexile	Lactobacillus rogosae	Bacillus licheniformis	Sellimonas intestinalis	Drancourtella massiliensis	Megasphaera indica	Blautia wexlerae	Parabacteroides merdae	Bacteroides finegoldi	Eubacterium eligens	Clostridium sp. SG581		Bacteroides vulgatus
81	Bifidobacterium bifidum		Clostridium nexile	Lactobacillus rogosae	Bacillus licheniformis	Sellimonas intestinalis	Drancourtella massiliensis	Megasphaera indica	Blautia wexlerae	Parabacteroides merdae	Bacteroides finegoldi	Eubacterium eligens		Prevotella copri	Bacteroides vulgatus
82	Bifidobacterium bifidum		Clostridium nexile	Lactobacillus rogosae	Bacillus licheniformis	Sellimonas intestinalis	Drancourtella massiliensis	Megasphaera indica	Blautia wexlerae	Parabacteroides merdae	Bacteroides finegoldi		Clostridium sp. SG583	Prevotella copri	Bacteroides vulgatus
83	Bifidobacterium bifidum		Clostridium nexile	Lactobacillus rogosae	Bacillus licheniformis	Sellimonas intestinalis	Drancourtella massiliensis	Megasphaera indica	Blautia wexlerae	Parabacteroides merdae		Eubacterium eligens	Clostridium sp. SG584	Prevotella copri	Bacteroides vulgatus
84	Bifidobacterium bifidum		Clostridium nexile	Lactobacillus rogosae	Bacillus licheniformis	Sellimonas intestinalis	Drancourtella massiliensis	Megasphaera indica	Blautia wexlerae		Bacteroides finegoldi	Eubacterium eligens	Clostridium sp. SG585	Prevotella copri	Bacteroides vulgatus
85	Bifidobacterium bifidum		Clostridium nexile	Lactobacillus rogosae	Bacillus licheniformis	Sellimonas intestinalis	Drancourtella massiliensis	Megasphaera indica		Parabacteroides merdae	Bacteroides finegoldi	Eubacterium eligens	Clostridium sp. SG586	Prevotella copri	Bacteroides vulgatus
86	Bifidobacterium bifidum		Clostridium nexile	Lactobacillus rogosae	Bacillus licheniformis	Sellimonas intestinalis	Drancourtella massiliensis		Blautia wexlerae	Parabacteroides merdae	Bacteroides finegoldi	Eubacterium eligens	Clostridium sp. SG587	Prevotella copri	Bacteroides vulgatus
87	Bifidobacterium bifidum		Clostridium nexile	Lactobacillus rogosae	Bacillus licheniformis	Sellimonas intestinalis		Megasphaera indica	Blautia wexlerae	Parabacteroides merdae	Bacteroides finegoldi	Eubacterium eligens	Clostridium sp. SG588	Prevotella copri	Bacteroides vulgatus
88	Bifidobacterium bifidum		Clostridium nexile	Lactobacillus rogosae	Bacillus licheniformis		Drancourtella massiliensis	Megasphaera indica	Blautia wexlerae	Parabacteroides merdae	Bacteroides finegoldi	Eubacterium eligens	Clostridium sp. SG589	Prevotella copri	Bacteroides vulgatus
89	Bifidobacterium bifidum		Clostridium nexile	Lactobacillus rogosae		Sellimonas intestinalis	Drancourtella massiliensis	Megasphaera indica	Blautia wexlerae	Parabacteroides merdae	Bacteroides finegoldi	Eubacterium eligens	Clostridium sp. SG590	Prevotella copri	Bacteroides vulgatus
90	Bifidobacterium bifidum		Clostridium nexile		Lactobacillus rogosae	Sellimonas intestinalis	Drancourtella massiliensis	Megasphaera indica	Blautia wexlerae	Parabacteroides merdae	Bacteroides finegoldi	Eubacterium eligens	Clostridium sp. SG591	Prevotella copri	Bacteroides vulgatus
91	Bifidobacterium bifidum			Lactobacillus rogosae	Bacillus licheniformis	Sellimonas intestinalis	Drancourtella massiliensis	Megasphaera indica	Blautia wexlerae	Parabacteroides merdae	Bacteroides finegoldi	Eubacterium eligens	Clostridium sp. SG592	Prevotella copri	Bacteroides vulgatus
92		Bacteroides eggerthii	Clostridium nexile	Lactobacillus rogosae	Bacillus licheniformis	Sellimonas intestinalis	Drancourtella massiliensis	Megasphaera indica	Blautia wexlerae	Parabacteroides merdae	Bacteroides finegoldi	Eubacterium eligens	Clostridium sp. SG593	Prevotella copri
93		Bacteroides eggerthii	Clostridium nexile	Lactobacillus rogosae	Bacillus licheniformis	Sellimonas intestinalis	Drancourtella massiliensis	Megasphaera indica	Blautia wexlerae	Parabacteroides merdae	Bacteroides finegoldi	Eubacterium eligens	Clostridium sp. SG594		Bacteroides vulgatus
94		Bacteroides eggerthii	Clostridium nexile	Lactobacillus rogosae	Bacillus licheniformis	Sellimonas intestinalis	Drancourtella massiliensis	Megasphaera indica	Blautia wexlerae	Parabacteroides merdae	Bacteroides finegoldi	Eubacterium eligens		Prevotella copri	Bacteroides vulgatus
95		Bacteroides eggerthii	Clostridium nexile	Lactobacillus rogosae	Bacillus licheniformis	Sellimonas intestinalis	Drancourtella massiliensis	Megasphaera indica	Blautia wexlerae	Parabacteroides merdae	Bacteroides finegoldi		Clostridium sp. SG596	Prevotella copri	Bacteroides vulgatus
96		Bacteroides eggerthii	Clostridium nexile	Lactobacillus rogosae	Bacillus licheniformis	Sellimonas intestinalis	Drancourtella massiliensis	Megasphaera indica	Blautia wexlerae	Parabacteroides merdae		Eubacterium eligens	Clostridium sp. SG597	Prevotella copri	Bacteroides vulgatus
97		Bacteroides eggerthii	Clostridium nexile	Lactobacillus rogosae	Bacillus licheniformis	Sellimonas intestinalis	Drancourtella massiliensis	Megasphaera indica	Blautia wexlerae		Bacteroides finegoldi	Eubacterium eligens	Clostridium sp. SG598	Prevotella copri	Bacteroides vulgatus
98		Bacteroides eggerthii	Clostridium nexile	Lactobacillus rogosae	Bacillus licheniformis	Sellimonas intestinalis	Drancourtella massiliensis	Megasphaera indica		Parabacteroides merdae	Bacteroides finegoldi	Eubacterium eligens	Clostridium sp. SG599	Prevotella copri	Bacteroides vulgatus
99		Bacteroides eggerthii	Clostridium nexile	Lactobacillus rogosae	Bacillus licheniformis	Sellimonas intestinalis	Drancourtella massiliensis		Blautia wexlerae	Parabacteroides merdae	Bacteroides finegoldi	Eubacterium eligens	Clostridium sp. SG600	Prevotella copri	Bacteroides vulgatus
100		Bacteroides eggerthii	Clostridium nexile	Lactobacillus rogosae	Bacillus licheniformis	Sellimonas intestinalis		Megasphaera indica	Blautia wexlerae	Parabacteroides merdae	Bacteroides finegoldi	Eubacterium eligens	Clostridium sp. SG601	Prevotella copri	Bacteroides vulgatus
101		Bacteroides eggerthii	Clostridium nexile	Lactobacillus rogosae	Bacillus licheniformis		Drancourtella massiliensis	Megasphaera indica	Blautia wexlerae	Parabacteroides merdae	Bacteroides finegoldi	Eubacterium eligens	Clostridium sp. SG602	Prevotella copri	Bacteroides vulgatus
102		Bacteroides eggerthii	Clostridium nexile	Lactobacillus rogosae		Sellimonas intestinalis	Drancourtella massiliensis	Megasphaera indica	Blautia wexlerae	Parabacteroides merdae	Bacteroides finegoldi	Eubacterium eligens	Clostridium sp. SG603	Prevotella copri	Bacteroides vulgatus
103		Bacteroides eggerthii	Clostridium nexile		Bacillus licheniformis	Sellimonas intestinalis	Drancourtella massiliensis	Megasphaera indica	Blautia wexlerae	Parabacteroides merdae	Bacteroides finegoldi	Eubacterium eligens	Clostridium sp. SG604	Prevotella copri	Bacteroides vulgatus
104		Bacteroides eggerthii		Lactobacillus rogosae	Bacillus licheniformis	Sellimonas intestinalis	Drancourtella massiliensis	Megasphaera indica	Blautia wexlerae	Parabacteroides merdae	Bacteroides finegoldi	Eubacterium eligens	Clostridium sp. SG605	Prevotella copri	Bacteroides vulgatus
105			Clostridium nexile	Lactobacillus rogosae	Bacillus licheniformis	Sellimonas intestinalis	Drancourtella massiliensis	Megasphaera indica	Blautia wexlerae	Parabacteroides merdae	Bacteroides finegoldi	Eubacterium eligens	Clostridium sp. SG606	Prevotella copri	Bacteroides vulgatus
106	Bifidobacterium bifidum	Bacteroides eggerthii	Clostridium nexile	Lactobacillus rogosae	Bacillus licheniformis	Sellimonas intestinalis	Drancourtella massiliensis	Megasphaera indica	Blautia wexlerae	Parabacteroides merdae	Bacteroides finegoldi	Eubacterium eligens	Clostridium sp. SG607	Prevotella copri
107	Bifidobacterium bifidum	Bacteroides eggerthii	Clostridium nexile	Lactobacillus rogosae	Bacillus licheniformis	Sellimonas intestinalis	Drancourtella massiliensis	Megasphaera indica	Blautia wexlerae	Parabacteroides merdae	Bacteroides finegoldi	Eubacterium eligens	Clostridium sp. SG608		Bacteroides vulgatus
108	Bifidobacterium bifidum	Bacteroides eggerthii	Clostridium nexile	Lactobacillus rogosae	Bacillus licheniformis	Sellimonas intestinalis	Drancourtella massiliensis	Megasphaera indica	Blautia wexlerae	Parabacteroides merdae	Bacteroides finegoldi	Eubacterium eligens		Prevotella copri	Bacteroides vulgatus
109	Bifidobacterium bifidum	Bacteroides eggerthii	Clostridium nexile	Lactobacillus rogosae	Bacillus licheniformis	Sellimonas intestinalis	Drancourtella massiliensis	Megasphaera indica	Blautia wexlerae	Parabacteroides merdae	Bacteroides finegoldi		Clostridium sp. SG610	Prevotella copri	Bacteroides vulgatus
110	Bifidobacterium bifidum	Bacteroides eggerthii	Clostridium nexile	Lactobacillus rogosae	Bacillus licheniformis	Sellimonas intestinalis	Drancourtella massiliensis	Megasphaera indica	Blautia wexlerae	Parabacteroides merdae		Eubacterium eligens	Clostridium sp. SG611	Prevotella copri	Bacteroides vulgatus
111	Bifidobacterium bifidum	Bacteroides eggerthii	Clostridium nexile	Lactobacillus rogosae	Bacillus licheniformis	Sellimonas intestinalis	Drancourtella massiliensis	Megasphaera indica	Blautia wexlerae		Bacteroides finegoldi	Eubacterium eligens	Clostridium sp. SG612	Prevotella copri	Bacteroides vulgatus
112	Bifidobacterium bifidum	Bacteroides eggerthii	Clostridium nexile	Lactobacillus rogosae	Bacillus licheniformis	Sellimonas intestinalis	Drancourtella massiliensis	Megasphaera indica		Parabacteroides merdae	Bacteroides finegoldi	Eubacterium eligens	Clostridium sp. SG613	Prevotella copri	Bacteroides vulgatus
113	Bifidobacterium bifidum	Bacteroides eggerthii	Clostridium nexile	Lactobacillus rogosae	Bacillus licheniformis	Sellimonas intestinalis	Drancourtella massiliensis		Blautia wexlerae	Parabacteroides merdae	Bacteroides finegoldi	Eubacterium eligens	Clostridium sp. SG614	Prevotella copri	Bacteroides vulgatus
114	Bifidobacterium bifidum	Bacteroides eggerthii	Clostridium nexile	Lactobacillus rogosae	Bacillus licheniformis	Sellimonas intestinalis		Megasphaera indica	Blautia wexlerae	Parabacteroides merdae	Bacteroides finegoldi	Eubacterium eligens	Clostridium sp. SG615	Prevotella copri	Bacteroides vulgatus
115	Bifidobacterium bifidum	Bacteroides eggerthii	Clostridium nexile	Lactobacillus rogosae	Bacillus licheniformis		Drancourtella massiliensis	Megasphaera indica	Blautia wexlerae	Parabacteroides merdae	Bacteroides finegoldi	Eubacterium eligens	Clostridium sp. SG616	Prevotella copri	Bacteroides vulgatus
116	Bifidobacterium bifidum	Bacteroides eggerthii	Clostridium nexile	Lactobacillus rogosae		Sellimonas intestinalis	Drancourtella massiliensis	Megasphaera indica	Blautia wexlerae	Parabacteroides merdae	Bacteroides finegoldi	Eubacterium eligens	Clostridium sp. SG617	Prevotella copri	Bacteroides vulgatus
117	Bifidobacterium bifidum	Bacteroides eggerthii	Clostridium nexile		Bacillus licheniformis	Sellimonas intestinalis	Drancourtella massiliensis	Megasphaera indica	Blautia wexlerae	Parabacteroides merdae	Bacteroides finegoldi	Eubacterium eligens	Clostridium sp. SG618	Prevotella copri	Bacteroides vulgatus
118	Bifidobacterium bifidum	Bacteroides eggerthii		Lactobacillus rogosae	Bacillus licheniformis	Sellimonas intestinalis	Drancourtella massiliensis	Megasphaera indica	Blautia wexlerae	Parabacteroides merdae	Bacteroides finegoldi	Eubacterium eligens	Clostridium sp. SG619	Prevotella copri	Bacteroides vulgatus
119	Bifidobacterium bifidum		Clostridium nexile	Lactobacillus rogosae	Bacillus licheniformis	Sellimonas intestinalis	Drancourtella massiliensis	Megasphaera indica	Blautia wexlerae	Parabacteroides merdae	Bacteroides finegoldi	Eubacterium eligens	Clostridium sp. SG620	Prevotella copri	Bacteroides vulgatus
120		Bacteroides eggerthii	Clostridium nexile	Lactobacillus rogosae	Bacillus licheniformis	Sellimonas intestinalis	Drancourtella massiliensis	Megasphaera indica	Blautia wexlerae	Parabacteroides merdae	Bacteroides finegoldi	Eubacterium eligens	Clostridium sp. SG621	Prevotella copri	Bacteroides vulgatus
121	Bifidobacterium bifidum	Bacteroides eggerthii	Clostridium nexile	Lactobacillus rogosae	Bacillus licheniformis	Sellimonas intestinalis	Drancourtella massiliensis	Megasphaera indica	Blautia wexlerae	Parabacteroides merdae	Bacteroides finegoldi	Eubacterium eligens	Clostridium sp. SG622	Prevotella copri	Bacteroides vulgatus

## Sheet: Consortium 12
Consortium number	Bacterial combinations
1	Bifidobacterium bifidum	Bacteroides eggerthi	Lactobacillus rogosae	Clostridium nexile	Eubacterium eligens	Blautia wexlerae	Sellimonas intestinalis	Bacteroides vulgatus	Drancourtella massiliensis	Prevotella copri
2	Bifidobacterium bifidum	Bacteroides eggerthi	Lactobacillus rogosae	Clostridium nexile	Eubacterium eligens	Blautia wexlerae	Sellimonas intestinalis	Bacteroides vulgatus	Drancourtella massiliensis		Bacillus licheniformis
3	Bifidobacterium bifidum	Bacteroides eggerthi	Lactobacillus rogosae	Clostridium nexile	Eubacterium eligens	Blautia wexlerae	Sellimonas intestinalis	Bacteroides vulgatus	Drancourtella massiliensis			Clostridium sp. SG502
4	Bifidobacterium bifidum	Bacteroides eggerthi	Lactobacillus rogosae	Clostridium nexile	Eubacterium eligens	Blautia wexlerae	Sellimonas intestinalis	Bacteroides vulgatus		Prevotella copri	Bacillus licheniformis
5	Bifidobacterium bifidum	Bacteroides eggerthi	Lactobacillus rogosae	Clostridium nexile	Eubacterium eligens	Blautia wexlerae	Sellimonas intestinalis	Bacteroides vulgatus		Prevotella copri		Clostridium sp. SG502
6	Bifidobacterium bifidum	Bacteroides eggerthi	Lactobacillus rogosae	Clostridium nexile	Eubacterium eligens	Blautia wexlerae	Sellimonas intestinalis	Bacteroides vulgatus			Bacillus licheniformis	Clostridium sp. SG502
7	Bifidobacterium bifidum	Bacteroides eggerthi	Lactobacillus rogosae	Clostridium nexile	Eubacterium eligens	Blautia wexlerae	Sellimonas intestinalis		Drancourtella massiliensis	Prevotella copri	Bacillus licheniformis
8	Bifidobacterium bifidum	Bacteroides eggerthi	Lactobacillus rogosae	Clostridium nexile	Eubacterium eligens	Blautia wexlerae	Sellimonas intestinalis		Drancourtella massiliensis	Prevotella copri		Clostridium sp. SG502
9	Bifidobacterium bifidum	Bacteroides eggerthi	Lactobacillus rogosae	Clostridium nexile	Eubacterium eligens	Blautia wexlerae	Sellimonas intestinalis		Drancourtella massiliensis		Bacillus licheniformis	Clostridium sp. SG502
10	Bifidobacterium bifidum	Bacteroides eggerthi	Lactobacillus rogosae	Clostridium nexile	Eubacterium eligens	Blautia wexlerae	Sellimonas intestinalis			Prevotella copri	Bacillus licheniformis	Clostridium sp. SG502
11	Bifidobacterium bifidum	Bacteroides eggerthi	Lactobacillus rogosae	Clostridium nexile	Eubacterium eligens	Blautia wexlerae		Bacteroides vulgatus	Drancourtella massiliensis	Prevotella copri	Bacillus licheniformis
12	Bifidobacterium bifidum	Bacteroides eggerthi	Lactobacillus rogosae	Clostridium nexile	Eubacterium eligens	Blautia wexlerae		Bacteroides vulgatus	Drancourtella massiliensis	Prevotella copri		Clostridium sp. SG502
13	Bifidobacterium bifidum	Bacteroides eggerthi	Lactobacillus rogosae	Clostridium nexile	Eubacterium eligens	Blautia wexlerae		Bacteroides vulgatus	Drancourtella massiliensis		Bacillus licheniformis	Clostridium sp. SG502
14	Bifidobacterium bifidum	Bacteroides eggerthi	Lactobacillus rogosae	Clostridium nexile	Eubacterium eligens	Blautia wexlerae		Bacteroides vulgatus		Prevotella copri	Bacillus licheniformis	Clostridium sp. SG502
15	Bifidobacterium bifidum	Bacteroides eggerthi	Lactobacillus rogosae	Clostridium nexile	Eubacterium eligens	Blautia wexlerae			Drancourtella massiliensis	Prevotella copri	Bacillus licheniformis	Clostridium sp. SG502
16	Bifidobacterium bifidum	Bacteroides eggerthi	Lactobacillus rogosae	Clostridium nexile	Eubacterium eligens		Sellimonas intestinalis	Bacteroides vulgatus	Drancourtella massiliensis	Prevotella copri	Bacillus licheniformis
17	Bifidobacterium bifidum	Bacteroides eggerthi	Lactobacillus rogosae	Clostridium nexile	Eubacterium eligens		Sellimonas intestinalis	Bacteroides vulgatus	Drancourtella massiliensis	Prevotella copri		Clostridium sp. SG502
18	Bifidobacterium bifidum	Bacteroides eggerthi	Lactobacillus rogosae	Clostridium nexile	Eubacterium eligens		Sellimonas intestinalis	Bacteroides vulgatus	Drancourtella massiliensis		Bacillus licheniformis	Clostridium sp. SG502
19	Bifidobacterium bifidum	Bacteroides eggerthi	Lactobacillus rogosae	Clostridium nexile	Eubacterium eligens		Sellimonas intestinalis	Bacteroides vulgatus		Prevotella copri	Bacillus licheniformis	Clostridium sp. SG502
20	Bifidobacterium bifidum	Bacteroides eggerthi	Lactobacillus rogosae	Clostridium nexile	Eubacterium eligens		Sellimonas intestinalis		Drancourtella massiliensis	Prevotella copri	Bacillus licheniformis	Clostridium sp. SG502
21	Bifidobacterium bifidum	Bacteroides eggerthi	Lactobacillus rogosae	Clostridium nexile	Eubacterium eligens			Bacteroides vulgatus	Drancourtella massiliensis	Prevotella copri	Bacillus licheniformis	Clostridium sp. SG502
22	Bifidobacterium bifidum	Bacteroides eggerthi	Lactobacillus rogosae	Clostridium nexile		Blautia wexlerae	Sellimonas intestinalis	Bacteroides vulgatus	Drancourtella massiliensis	Prevotella copri	Bacillus licheniformis
23	Bifidobacterium bifidum	Bacteroides eggerthi	Lactobacillus rogosae	Clostridium nexile		Blautia wexlerae	Sellimonas intestinalis	Bacteroides vulgatus	Drancourtella massiliensis	Prevotella copri		Clostridium sp. SG502
24	Bifidobacterium bifidum	Bacteroides eggerthi	Lactobacillus rogosae	Clostridium nexile		Blautia wexlerae	Sellimonas intestinalis	Bacteroides vulgatus	Drancourtella massiliensis		Bacillus licheniformis	Clostridium sp. SG502
25	Bifidobacterium bifidum	Bacteroides eggerthi	Lactobacillus rogosae	Clostridium nexile		Blautia wexlerae	Sellimonas intestinalis	Bacteroides vulgatus		Prevotella copri	Bacillus licheniformis	Clostridium sp. SG502
26	Bifidobacterium bifidum	Bacteroides eggerthi	Lactobacillus rogosae	Clostridium nexile		Blautia wexlerae	Sellimonas intestinalis		Drancourtella massiliensis	Prevotella copri	Bacillus licheniformis	Clostridium sp. SG502
27	Bifidobacterium bifidum	Bacteroides eggerthi	Lactobacillus rogosae	Clostridium nexile		Blautia wexlerae		Bacteroides vulgatus	Drancourtella massiliensis	Prevotella copri	Bacillus licheniformis	Clostridium sp. SG502
28	Bifidobacterium bifidum	Bacteroides eggerthi	Lactobacillus rogosae	Clostridium nexile			Sellimonas intestinalis	Bacteroides vulgatus	Drancourtella massiliensis	Prevotella copri	Bacillus licheniformis	Clostridium sp. SG502
29	Bifidobacterium bifidum	Bacteroides eggerthi	Lactobacillus rogosae		Eubacterium eligens	Blautia wexlerae	Sellimonas intestinalis	Bacteroides vulgatus	Drancourtella massiliensis	Prevotella copri	Bacillus licheniformis
30	Bifidobacterium bifidum	Bacteroides eggerthi	Lactobacillus rogosae		Eubacterium eligens	Blautia wexlerae	Sellimonas intestinalis	Bacteroides vulgatus	Drancourtella massiliensis	Prevotella copri		Clostridium sp. SG502
31	Bifidobacterium bifidum	Bacteroides eggerthi	Lactobacillus rogosae		Eubacterium eligens	Blautia wexlerae	Sellimonas intestinalis	Bacteroides vulgatus	Drancourtella massiliensis		Bacillus licheniformis	Clostridium sp. SG502
32	Bifidobacterium bifidum	Bacteroides eggerthi	Lactobacillus rogosae		Eubacterium eligens	Blautia wexlerae	Sellimonas intestinalis	Bacteroides vulgatus		Prevotella copri	Bacillus licheniformis	Clostridium sp. SG502
33	Bifidobacterium bifidum	Bacteroides eggerthi	Lactobacillus rogosae		Eubacterium eligens	Blautia wexlerae	Sellimonas intestinalis		Drancourtella massiliensis	Prevotella copri	Bacillus licheniformis	Clostridium sp. SG502
34	Bifidobacterium bifidum	Bacteroides eggerthi	Lactobacillus rogosae		Eubacterium eligens	Blautia wexlerae		Bacteroides vulgatus	Drancourtella massiliensis	Prevotella copri	Bacillus licheniformis	Clostridium sp. SG502
35	Bifidobacterium bifidum	Bacteroides eggerthi	Lactobacillus rogosae		Eubacterium eligens		Sellimonas intestinalis	Bacteroides vulgatus	Drancourtella massiliensis	Prevotella copri	Bacillus licheniformis	Clostridium sp. SG502
36	Bifidobacterium bifidum	Bacteroides eggerthi	Lactobacillus rogosae			Blautia wexlerae	Sellimonas intestinalis	Bacteroides vulgatus	Drancourtella massiliensis	Prevotella copri	Bacillus licheniformis	Clostridium sp. SG502
37	Bifidobacterium bifidum	Bacteroides eggerthi		Clostridium nexile	Eubacterium eligens	Blautia wexlerae	Sellimonas intestinalis	Bacteroides vulgatus	Drancourtella massiliensis	Prevotella copri	Bacillus licheniformis
38	Bifidobacterium bifidum	Bacteroides eggerthi		Clostridium nexile	Eubacterium eligens	Blautia wexlerae	Sellimonas intestinalis	Bacteroides vulgatus	Drancourtella massiliensis	Prevotella copri		Clostridium sp. SG502
39	Bifidobacterium bifidum	Bacteroides eggerthi		Clostridium nexile	Eubacterium eligens	Blautia wexlerae	Sellimonas intestinalis	Bacteroides vulgatus	Drancourtella massiliensis		Bacillus licheniformis	Clostridium sp. SG502
40	Bifidobacterium bifidum	Bacteroides eggerthi		Clostridium nexile	Eubacterium eligens	Blautia wexlerae	Sellimonas intestinalis	Bacteroides vulgatus		Prevotella copri	Bacillus licheniformis	Clostridium sp. SG502
41	Bifidobacterium bifidum	Bacteroides eggerthi		Clostridium nexile	Eubacterium eligens	Blautia wexlerae	Sellimonas intestinalis		Drancourtella massiliensis	Prevotella copri	Bacillus licheniformis	Clostridium sp. SG502
42	Bifidobacterium bifidum	Bacteroides eggerthi		Clostridium nexile	Eubacterium eligens	Blautia wexlerae		Bacteroides vulgatus	Drancourtella massiliensis	Prevotella copri	Bacillus licheniformis	Clostridium sp. SG502
43	Bifidobacterium bifidum	Bacteroides eggerthi		Clostridium nexile	Eubacterium eligens		Sellimonas intestinalis	Bacteroides vulgatus	Drancourtella massiliensis	Prevotella copri	Bacillus licheniformis	Clostridium sp. SG502
44	Bifidobacterium bifidum	Bacteroides eggerthi		Clostridium nexile		Blautia wexlerae	Sellimonas intestinalis	Bacteroides vulgatus	Drancourtella massiliensis	Prevotella copri	Bacillus licheniformis	Clostridium sp. SG502
45	Bifidobacterium bifidum	Bacteroides eggerthi			Eubacterium eligens	Blautia wexlerae	Sellimonas intestinalis	Bacteroides vulgatus	Drancourtella massiliensis	Prevotella copri	Bacillus licheniformis	Clostridium sp. SG502
46	Bifidobacterium bifidum		Lactobacillus rogosae	Clostridium nexile	Eubacterium eligens	Blautia wexlerae	Sellimonas intestinalis	Bacteroides vulgatus	Drancourtella massiliensis	Prevotella copri	Bacillus licheniformis
47	Bifidobacterium bifidum		Lactobacillus rogosae	Clostridium nexile	Eubacterium eligens	Blautia wexlerae	Sellimonas intestinalis	Bacteroides vulgatus	Drancourtella massiliensis	Prevotella copri		Clostridium sp. SG502
48	Bifidobacterium bifidum		Lactobacillus rogosae	Clostridium nexile	Eubacterium eligens	Blautia wexlerae	Sellimonas intestinalis	Bacteroides vulgatus	Drancourtella massiliensis		Bacillus licheniformis	Clostridium sp. SG502
49	Bifidobacterium bifidum		Lactobacillus rogosae	Clostridium nexile	Eubacterium eligens	Blautia wexlerae	Sellimonas intestinalis	Bacteroides vulgatus		Prevotella copri	Bacillus licheniformis	Clostridium sp. SG502
50	Bifidobacterium bifidum		Lactobacillus rogosae	Clostridium nexile	Eubacterium eligens	Blautia wexlerae	Sellimonas intestinalis		Drancourtella massiliensis	Prevotella copri	Bacillus licheniformis	Clostridium sp. SG502
51	Bifidobacterium bifidum		Lactobacillus rogosae	Clostridium nexile	Eubacterium eligens	Blautia wexlerae		Bacteroides vulgatus	Drancourtella massiliensis	Prevotella copri	Bacillus licheniformis	Clostridium sp. SG502
52	Bifidobacterium bifidum		Lactobacillus rogosae	Clostridium nexile	Eubacterium eligens		Sellimonas intestinalis	Bacteroides vulgatus	Drancourtella massiliensis	Prevotella copri	Bacillus licheniformis	Clostridium sp. SG502
53	Bifidobacterium bifidum		Lactobacillus rogosae	Clostridium nexile		Blautia wexlerae	Sellimonas intestinalis	Bacteroides vulgatus	Drancourtella massiliensis	Prevotella copri	Bacillus licheniformis	Clostridium sp. SG502
54	Bifidobacterium bifidum		Lactobacillus rogosae		Eubacterium eligens	Blautia wexlerae	Sellimonas intestinalis	Bacteroides vulgatus	Drancourtella massiliensis	Prevotella copri	Bacillus licheniformis	Clostridium sp. SG502
55	Bifidobacterium bifidum			Clostridium nexile	Eubacterium eligens	Blautia wexlerae	Sellimonas intestinalis	Bacteroides vulgatus	Drancourtella massiliensis	Prevotella copri	Bacillus licheniformis	Clostridium sp. SG502
56		Bacteroides eggerthi	Lactobacillus rogosae	Clostridium nexile	Eubacterium eligens	Blautia wexlerae	Sellimonas intestinalis	Bacteroides vulgatus	Drancourtella massiliensis	Prevotella copri	Bacillus licheniformis
57		Bacteroides eggerthi	Lactobacillus rogosae	Clostridium nexile	Eubacterium eligens	Blautia wexlerae	Sellimonas intestinalis	Bacteroides vulgatus	Drancourtella massiliensis	Prevotella copri		Clostridium sp. SG502
58		Bacteroides eggerthi	Lactobacillus rogosae	Clostridium nexile	Eubacterium eligens	Blautia wexlerae	Sellimonas intestinalis	Bacteroides vulgatus	Drancourtella massiliensis		Bacillus licheniformis	Clostridium sp. SG502
59		Bacteroides eggerthi	Lactobacillus rogosae	Clostridium nexile	Eubacterium eligens	Blautia wexlerae	Sellimonas intestinalis	Bacteroides vulgatus		Prevotella copri	Bacillus licheniformis	Clostridium sp. SG502
60		Bacteroides eggerthi	Lactobacillus rogosae	Clostridium nexile	Eubacterium eligens	Blautia wexlerae	Sellimonas intestinalis		Drancourtella massiliensis	Prevotella copri	Bacillus licheniformis	Clostridium sp. SG502
61		Bacteroides eggerthi	Lactobacillus rogosae	Clostridium nexile	Eubacterium eligens	Blautia wexlerae		Bacteroides vulgatus	Drancourtella massiliensis	Prevotella copri	Bacillus licheniformis	Clostridium sp. SG502
62		Bacteroides eggerthi	Lactobacillus rogosae	Clostridium nexile	Eubacterium eligens		Sellimonas intestinalis	Bacteroides vulgatus	Drancourtella massiliensis	Prevotella copri	Bacillus licheniformis	Clostridium sp. SG502
63		Bacteroides eggerthi	Lactobacillus rogosae	Clostridium nexile		Blautia wexlerae	Sellimonas intestinalis	Bacteroides vulgatus	Drancourtella massiliensis	Prevotella copri	Bacillus licheniformis	Clostridium sp. SG502
64		Bacteroides eggerthi	Lactobacillus rogosae		Eubacterium eligens	Blautia wexlerae	Sellimonas intestinalis	Bacteroides vulgatus	Drancourtella massiliensis	Prevotella copri	Bacillus licheniformis	Clostridium sp. SG502
65		Bacteroides eggerthi		Clostridium nexile	Eubacterium eligens	Blautia wexlerae	Sellimonas intestinalis	Bacteroides vulgatus	Drancourtella massiliensis	Prevotella copri	Bacillus licheniformis	Clostridium sp. SG502
66			Lactobacillus rogosae	Clostridium nexile	Eubacterium eligens	Blautia wexlerae	Sellimonas intestinalis	Bacteroides vulgatus	Drancourtella massiliensis	Prevotella copri	Bacillus licheniformis	Clostridium sp. SG502
67	Bifidobacterium bifidum	Bacteroides eggerthi	Lactobacillus rogosae	Clostridium nexile	Eubacterium eligens	Blautia wexlerae	Sellimonas intestinalis	Bacteroides vulgatus	Drancourtella massiliensis	Prevotella copri	Bacillus licheniformis
68	Bifidobacterium bifidum	Bacteroides eggerthi	Lactobacillus rogosae	Clostridium nexile	Eubacterium eligens	Blautia wexlerae	Sellimonas intestinalis	Bacteroides vulgatus	Drancourtella massiliensis	Prevotella copri		Clostridium sp. SG502
69	Bifidobacterium bifidum	Bacteroides eggerthi	Lactobacillus rogosae	Clostridium nexile	Eubacterium eligens	Blautia wexlerae	Sellimonas intestinalis	Bacteroides vulgatus	Drancourtella massiliensis		Bacillus licheniformis	Clostridium sp. SG502
70	Bifidobacterium bifidum	Bacteroides eggerthi	Lactobacillus rogosae	Clostridium nexile	Eubacterium eligens	Blautia wexlerae	Sellimonas intestinalis	Bacteroides vulgatus		Prevotella copri	Bacillus licheniformis	Clostridium sp. SG502
71	Bifidobacterium bifidum	Bacteroides eggerthi	Lactobacillus rogosae	Clostridium nexile	Eubacterium eligens	Blautia wexlerae	Sellimonas intestinalis		Drancourtella massiliensis	Prevotella copri	Bacillus licheniformis	Clostridium sp. SG502
72	Bifidobacterium bifidum	Bacteroides eggerthi	Lactobacillus rogosae	Clostridium nexile	Eubacterium eligens	Blautia wexlerae		Bacteroides vulgatus	Drancourtella massiliensis	Prevotella copri	Bacillus licheniformis	Clostridium sp. SG502
73	Bifidobacterium bifidum	Bacteroides eggerthi	Lactobacillus rogosae	Clostridium nexile	Eubacterium eligens		Sellimonas intestinalis	Bacteroides vulgatus	Drancourtella massiliensis	Prevotella copri	Bacillus licheniformis	Clostridium sp. SG502
74	Bifidobacterium bifidum	Bacteroides eggerthi	Lactobacillus rogosae	Clostridium nexile		Blautia wexlerae	Sellimonas intestinalis	Bacteroides vulgatus	Drancourtella massiliensis	Prevotella copri	Bacillus licheniformis	Clostridium sp. SG502
75	Bifidobacterium bifidum	Bacteroides eggerthi	Lactobacillus rogosae		Eubacterium eligens	Blautia wexlerae	Sellimonas intestinalis	Bacteroides vulgatus	Drancourtella massiliensis	Prevotella copri	Bacillus licheniformis	Clostridium sp. SG502
76	Bifidobacterium bifidum	Bacteroides eggerthi		Clostridium nexile	Eubacterium eligens	Blautia wexlerae	Sellimonas intestinalis	Bacteroides vulgatus	Drancourtella massiliensis	Prevotella copri	Bacillus licheniformis	Clostridium sp. SG502
77	Bifidobacterium bifidum		Lactobacillus rogosae	Clostridium nexile	Eubacterium eligens	Blautia wexlerae	Sellimonas intestinalis	Bacteroides vulgatus	Drancourtella massiliensis	Prevotella copri	Bacillus licheniformis	Clostridium sp. SG502
78		Bacteroides eggerthi	Lactobacillus rogosae	Clostridium nexile	Eubacterium eligens	Blautia wexlerae	Sellimonas intestinalis	Bacteroides vulgatus	Drancourtella massiliensis	Prevotella copri	Bacillus licheniformis	Clostridium sp. SG502
79	Bifidobacterium bifidum	Bacteroides eggerthi	Lactobacillus rogosae	Clostridium nexile	Eubacterium eligens	Blautia wexlerae	Sellimonas intestinalis	Bacteroides vulgatus	Drancourtella massiliensis	Prevotella copri	Bacillus licheniformis	Clostridium sp. SG502

## Sheet: Consortium 10
Consortium number	Bacterial combination
1	Prevotella copri	Bacillus licheniformis	Bacteroides vulgatus	Parabacteroides merdae	Bifidobacterium bifidum	Bacteroides salyersiae	Clostridium nexile	Clostridium sp. SG502
2	Prevotella copri	Bacillus licheniformis	Bacteroides vulgatus	Parabacteroides merdae	Bifidobacterium bifidum	Bacteroides salyersiae	Clostridium nexile		Blautia sp. SG772
3	Prevotella copri	Bacillus licheniformis	Bacteroides vulgatus	Parabacteroides merdae	Bifidobacterium bifidum	Bacteroides salyersiae	Clostridium nexile			Sellimonas intestinalis
4	Prevotella copri	Bacillus licheniformis	Bacteroides vulgatus	Parabacteroides merdae	Bifidobacterium bifidum	Bacteroides salyersiae		Clostridium sp. SG502	Blautia sp. SG772
5	Prevotella copri	Bacillus licheniformis	Bacteroides vulgatus	Parabacteroides merdae	Bifidobacterium bifidum	Bacteroides salyersiae		Clostridium sp. SG502		Sellimonas intestinalis
6	Prevotella copri	Bacillus licheniformis	Bacteroides vulgatus	Parabacteroides merdae	Bifidobacterium bifidum	Bacteroides salyersiae			Blautia sp. SG772	Sellimonas intestinalis
7	Prevotella copri	Bacillus licheniformis	Bacteroides vulgatus	Parabacteroides merdae	Bifidobacterium bifidum		Clostridium nexile	Clostridium sp. SG502	Blautia sp. SG772
8	Prevotella copri	Bacillus licheniformis	Bacteroides vulgatus	Parabacteroides merdae	Bifidobacterium bifidum		Clostridium nexile	Clostridium sp. SG502		Sellimonas intestinalis
9	Prevotella copri	Bacillus licheniformis	Bacteroides vulgatus	Parabacteroides merdae	Bifidobacterium bifidum		Clostridium nexile		Blautia sp. SG772	Sellimonas intestinalis
10	Prevotella copri	Bacillus licheniformis	Bacteroides vulgatus	Parabacteroides merdae	Bifidobacterium bifidum			Clostridium sp. SG502	Blautia sp. SG772	Sellimonas intestinalis
11	Prevotella copri	Bacillus licheniformis	Bacteroides vulgatus	Parabacteroides merdae		Bacteroides salyersiae	Clostridium nexile	Clostridium sp. SG502	Blautia sp. SG772
12	Prevotella copri	Bacillus licheniformis	Bacteroides vulgatus	Parabacteroides merdae		Bacteroides salyersiae	Clostridium nexile	Clostridium sp. SG502		Sellimonas intestinalis
13	Prevotella copri	Bacillus licheniformis	Bacteroides vulgatus	Parabacteroides merdae		Bacteroides salyersiae	Clostridium nexile		Blautia sp. SG772	Sellimonas intestinalis
14	Prevotella copri	Bacillus licheniformis	Bacteroides vulgatus	Parabacteroides merdae		Bacteroides salyersiae		Clostridium sp. SG502	Blautia sp. SG772	Sellimonas intestinalis
15	Prevotella copri	Bacillus licheniformis	Bacteroides vulgatus	Parabacteroides merdae			Clostridium nexile	Clostridium sp. SG502	Blautia sp. SG772	Sellimonas intestinalis
16	Prevotella copri	Bacillus licheniformis	Bacteroides vulgatus		Bifidobacterium bifidum	Bacteroides salyersiae	Clostridium nexile	Clostridium sp. SG502	Blautia sp. SG772
17	Prevotella copri	Bacillus licheniformis	Bacteroides vulgatus		Bifidobacterium bifidum	Bacteroides salyersiae	Clostridium nexile	Clostridium sp. SG502		Sellimonas intestinalis
18	Prevotella copri	Bacillus licheniformis	Bacteroides vulgatus		Bifidobacterium bifidum	Bacteroides salyersiae	Clostridium nexile		Blautia sp. SG772	Sellimonas intestinalis
19	Prevotella copri	Bacillus licheniformis	Bacteroides vulgatus		Bifidobacterium bifidum	Bacteroides salyersiae		Clostridium sp. SG502	Blautia sp. SG772	Sellimonas intestinalis
20	Prevotella copri	Bacillus licheniformis	Bacteroides vulgatus		Bifidobacterium bifidum		Clostridium nexile	Clostridium sp. SG502	Blautia sp. SG772	Sellimonas intestinalis
21	Prevotella copri	Bacillus licheniformis	Bacteroides vulgatus			Bacteroides salyersiae	Clostridium nexile	Clostridium sp. SG502	Blautia sp. SG772	Sellimonas intestinalis
22	Prevotella copri	Bacillus licheniformis		Parabacteroides merdae	Bifidobacterium bifidum	Bacteroides salyersiae	Clostridium nexile	Clostridium sp. SG502	Blautia sp. SG772
23	Prevotella copri	Bacillus licheniformis		Parabacteroides merdae	Bifidobacterium bifidum	Bacteroides salyersiae	Clostridium nexile	Clostridium sp. SG502		Sellimonas intestinalis
24	Prevotella copri	Bacillus licheniformis		Parabacteroides merdae	Bifidobacterium bifidum	Bacteroides salyersiae	Clostridium nexile		Blautia sp. SG772	Sellimonas intestinalis
25	Prevotella copri	Bacillus licheniformis		Parabacteroides merdae	Bifidobacterium bifidum	Bacteroides salyersiae		Clostridium sp. SG502	Blautia sp. SG772	Sellimonas intestinalis
26	Prevotella copri	Bacillus licheniformis		Parabacteroides merdae	Bifidobacterium bifidum		Clostridium nexile	Clostridium sp. SG502	Blautia sp. SG772	Sellimonas intestinalis
27	Prevotella copri	Bacillus licheniformis		Parabacteroides merdae		Bacteroides salyersiae	Clostridium nexile	Clostridium sp. SG502	Blautia sp. SG772	Sellimonas intestinalis
28	Prevotella copri	Bacillus licheniformis			Bifidobacterium bifidum	Bacteroides salyersiae	Clostridium nexile	Clostridium sp. SG502	Blautia sp. SG772	Sellimonas intestinalis
29	Prevotella copri		Bacteroides vulgatus	Parabacteroides merdae	Bifidobacterium bifidum	Bacteroides salyersiae	Clostridium nexile	Clostridium sp. SG502	Blautia sp. SG772
30	Prevotella copri		Bacteroides vulgatus	Parabacteroides merdae	Bifidobacterium bifidum	Bacteroides salyersiae	Clostridium nexile	Clostridium sp. SG502		Sellimonas intestinalis
31	Prevotella copri		Bacteroides vulgatus	Parabacteroides merdae	Bifidobacterium bifidum	Bacteroides salyersiae	Clostridium nexile		Blautia sp. SG772	Sellimonas intestinalis
32	Prevotella copri		Bacteroides vulgatus	Parabacteroides merdae	Bifidobacterium bifidum	Bacteroides salyersiae		Clostridium sp. SG502	Blautia sp. SG772	Sellimonas intestinalis
33	Prevotella copri		Bacteroides vulgatus	Parabacteroides merdae	Bifidobacterium bifidum		Clostridium nexile	Clostridium sp. SG502	Blautia sp. SG772	Sellimonas intestinalis
34	Prevotella copri		Bacteroides vulgatus	Parabacteroides merdae		Bacteroides salyersiae	Clostridium nexile	Clostridium sp. SG502	Blautia sp. SG772	Sellimonas intestinalis
35	Prevotella copri		Bacteroides vulgatus		Bifidobacterium bifidum	Bacteroides salyersiae	Clostridium nexile	Clostridium sp. SG502	Blautia sp. SG772	Sellimonas intestinalis
36	Prevotella copri			Parabacteroides merdae	Bifidobacterium bifidum	Bacteroides salyersiae	Clostridium nexile	Clostridium sp. SG502	Blautia sp. SG772	Sellimonas intestinalis
37		Bacillus licheniformis	Bacteroides vulgatus	Parabacteroides merdae	Bifidobacterium bifidum	Bacteroides salyersiae	Clostridium nexile	Clostridium sp. SG502	Blautia sp. SG772
38		Bacillus licheniformis	Bacteroides vulgatus	Parabacteroides merdae	Bifidobacterium bifidum	Bacteroides salyersiae	Clostridium nexile	Clostridium sp. SG502		Sellimonas intestinalis
39		Bacillus licheniformis	Bacteroides vulgatus	Parabacteroides merdae	Bifidobacterium bifidum	Bacteroides salyersiae	Clostridium nexile		Blautia sp. SG772	Sellimonas intestinalis
40		Bacillus licheniformis	Bacteroides vulgatus	Parabacteroides merdae	Bifidobacterium bifidum	Bacteroides salyersiae		Clostridium sp. SG502	Blautia sp. SG772	Sellimonas intestinalis
41		Bacillus licheniformis	Bacteroides vulgatus	Parabacteroides merdae	Bifidobacterium bifidum		Clostridium nexile	Clostridium sp. SG502	Blautia sp. SG772	Sellimonas intestinalis
42		Bacillus licheniformis	Bacteroides vulgatus	Parabacteroides merdae		Bacteroides salyersiae	Clostridium nexile	Clostridium sp. SG502	Blautia sp. SG772	Sellimonas intestinalis
43		Bacillus licheniformis	Bacteroides vulgatus		Bifidobacterium bifidum	Bacteroides salyersiae	Clostridium nexile	Clostridium sp. SG502	Blautia sp. SG772	Sellimonas intestinalis
44		Bacillus licheniformis		Parabacteroides merdae	Bifidobacterium bifidum	Bacteroides salyersiae	Clostridium nexile	Clostridium sp. SG502	Blautia sp. SG772	Sellimonas intestinalis
45			Bacteroides vulgatus	Parabacteroides merdae	Bifidobacterium bifidum	Bacteroides salyersiae	Clostridium nexile	Clostridium sp. SG502	Blautia sp. SG772	Sellimonas intestinalis
46	Prevotella copri	Bacillus licheniformis	Bacteroides vulgatus	Parabacteroides merdae	Bifidobacterium bifidum	Bacteroides salyersiae	Clostridium nexile	Clostridium sp. SG502	Blautia sp. SG772
47	Prevotella copri	Bacillus licheniformis	Bacteroides vulgatus	Parabacteroides merdae	Bifidobacterium bifidum	Bacteroides salyersiae	Clostridium nexile	Clostridium sp. SG502		Sellimonas intestinalis
48	Prevotella copri	Bacillus licheniformis	Bacteroides vulgatus	Parabacteroides merdae	Bifidobacterium bifidum	Bacteroides salyersiae	Clostridium nexile		Blautia sp. SG772	Sellimonas intestinalis
49	Prevotella copri	Bacillus licheniformis	Bacteroides vulgatus	Parabacteroides merdae	Bifidobacterium bifidum	Bacteroides salyersiae		Clostridium sp. SG502	Blautia sp. SG772	Sellimonas intestinalis
50	Prevotella copri	Bacillus licheniformis	Bacteroides vulgatus	Parabacteroides merdae	Bifidobacterium bifidum		Clostridium nexile	Clostridium sp. SG502	Blautia sp. SG772	Sellimonas intestinalis
51	Prevotella copri	Bacillus licheniformis	Bacteroides vulgatus	Parabacteroides merdae		Bacteroides salyersiae	Clostridium nexile	Clostridium sp. SG502	Blautia sp. SG772	Sellimonas intestinalis
52	Prevotella copri	Bacillus licheniformis	Bacteroides vulgatus		Bifidobacterium bifidum	Bacteroides salyersiae	Clostridium nexile	Clostridium sp. SG502	Blautia sp. SG772	Sellimonas intestinalis
53	Prevotella copri	Bacillus licheniformis		Parabacteroides merdae	Bifidobacterium bifidum	Bacteroides salyersiae	Clostridium nexile	Clostridium sp. SG502	Blautia sp. SG772	Sellimonas intestinalis
54	Prevotella copri		Bacteroides vulgatus	Parabacteroides merdae	Bifidobacterium bifidum	Bacteroides salyersiae	Clostridium nexile	Clostridium sp. SG502	Blautia sp. SG772	Sellimonas intestinalis
55		Bacillus licheniformis	Bacteroides vulgatus	Parabacteroides merdae	Bifidobacterium bifidum	Bacteroides salyersiae	Clostridium nexile	Clostridium sp. SG502	Blautia sp. SG772	Sellimonas intestinalis
56	Prevotella copri	Bacillus licheniformis	Bacteroides vulgatus	Parabacteroides merdae	Bifidobacterium bifidum	Bacteroides salyersiae	Clostridium nexile	Clostridium sp. SG502	Blautia sp. SG772	Sellimonas intestinalis
